# Supplementary material for: High-Density Genetic Map Construction and Quantitative Trait Locus Analysis of Fruit- and Oil-Related Traits in Camellia oleifera Based on Double Digest Restriction Site-Associated DNA Sequencing
Source: Int J Mol Sci. 2024 Aug 14;25(16):8840. doi: 10.3390/ijms25168840 (PMC11354348; doi:10.3390/ijms25168840)
Supplement: Supplementary file 1 [file ijms-25-08840-s001.zip]

Archive with 9 entries (9 files):
- Figure S1 phenotypic evaluation of eleven traits for linkage population in 2015.tif
- Figure S2 phenotypic evaluation of eleven traits for linkage population in 2016.tif
- Table S1 Details of 11 fruit- and oil-related traits of the linkage population in three years.xlsx
- Table S2 Details of mapping clean reads in the linkage population.xlsx
- Table S3 Details of SNPs in the linkage population.xlsx
- Table S4 List of genotype data of 5772 SNPs used to construct the genetic map.xlsx
- Table S5 the SNPs names, genetic position, chromosomes and physical location in CON genome.xlsx
- Table S6 Details of 221 QTLs.xlsx
- Table S7 Candidate genes associated with fruit- and oil-related traits.xlsx
