# Supplementary material for: High-Density Genetic Map Construction and Quantitative Trait Locus Analysis of Fruit- and Oil-Related Traits in Camellia oleifera Based on Double Digest Restriction Site-Associated DNA Sequencing
Source: Int J Mol Sci. 2024 Aug 14;25(16):8840. doi: 10.3390/ijms25168840 (PMC11354348; doi:10.3390/ijms25168840)
Supplement: Supplementary file 1 [file ijms-25-08840-s001.zip › Table S1 Details of 11 fruit- and oil-related traits of the linkage population in three years.xlsx]

## Sheet: sheet1
Table S1 Details of 11 fruit- and oil-related traits of the linkage population in three years.
sample No.	FY (kg)			RSF (%)			RKS2 (%)			RKS1 (%)			OC (%)			C16:0 (%)			C18:0 (%)			C18:1 (%)			C18:2 (%)			C18:3 (%)			C20:1 (%)
Year	2015	2016	2017	2015	2016	2017	2015	2016	2017	2015	2016	2017	2015	2016	2017	2015	2016	2017	2015	2016	2017	2015	2016	2017	2015	2016	2017	2015	2016	2017	2015	2016	2017
Female	1.751	3.5935	4.56	NA	NA	NA	59.1487	47.6605	56.1723	64	54.5279	63	31.6976	35.81	42.4697	7.66667	6.90891	8.7	1.84857	1.99868	1.925	80.8694	81.5826	78.2333	8.63333	8.60551	11.2333	0.333333	0.28483	0.273448	0.561876	0.61945	0.6
Male	0.800937	2.149	3.53571	NA	NA	NA	60.8274	58.1426	61.9298	66	61.6926	68	42.3618	38.71	48.6983	7.86667	7.04986	9.43333	2.31663	2.25612	2.28	83.0179	83.8481	82.4333	7.73333	6.0221	6.73333	0.266667	0.23371	0.235478	0.548078	0.59007	0.466667
1	0.29	0.42	0	0.289093	0.260524	NA	57.5918	60.1316	NA	64.6527	65.7723	NA	45.6333	45.2743	NA	6.79239	7.27086	NA	1.58402	1.66743	NA	84.0487	85.1279	NA	6.85014	5.30485	NA	0.24137	0.236115	NA	0.48341	0.392865	NA
2	1	0.14	2.04	28.9093	26.0524	NA	57.547	50.9022	59.2321	63.8779	56.4652	65.7259	54.1833	39.7027	48.1915	6.70812	6.98404	7.83768	2.09557	2.22701	2.14729	83.875	86.1028	82.1609	6.66393	4.10683	7.15553	0.18486	0.15677	0.20101	0.47257	0.42252	0.49761
3	0.36	0.98	6.5	29.4917	39.5857	26.2466	63.4127	59.3626	63.2034	70.7549	65.2808	69.706	52.4333	42.1571	46.0576	6.2361	6.83603	8.33272	1.74086	1.99401	2.34653	85.7567	86.3257	80.5554	5.4932	4.13844	8.03528	0.19279	0.19699	0.23311	0.58031	0.50885	0.497
4	1.05	0.78	6.78	29.3318	23.9235	29.4185	55.4957	56.8662	61.2528	64.6075	62.4973	67.4298	37.4267	43.6359	45.5492	6.79083	6.9903	8.14921	1.77026	1.83272	1.93623	84.9753	85.3167	81.0998	5.73274	5.1792	8.08321	0.18826	0.18532	0.19534	0.54262	0.49573	0.53627
5	0.43	0.04	2.66	26.6435	18.4808	25.6329	61.1621	60.0713	61.4386	66.3418	66.2083	67.7686	44.79	42.9833	46.0367	7.17952	7.6	8.81735	1.65394	2.2	2.13046	83.9955	82	80.1735	6.54068	7.4	8.16029	0.19583	0.3	0.23392	0.43452	0.4	0.48451
6	0.2	0.94	6	24.6933	14.025	27.6799	59.6825	64.6524	67.5709	68.3792	70.6517	74.2346	46.2633	45.9587	43.128	7.23116	7.91097	9.03775	1.76086	1.78804	2.23732	84.0483	83.6312	79.5529	6.28638	5.98658	8.44134	0.22061	0.21135	0.22317	0.45268	0.47188	0.50747
7	1.85	0	5.5	39.4876	29.1117	31.9716	60.3417	NA	54.3176	66.1224	NA	61.0259	48.95	NA	43.4532	7.48958	NA	9.79488	1.75858	NA	1.70707	82.7014	NA	76.5305	7.4117	NA	11.2368	0.19334	NA	0.27843	0.44541	NA	0.45234
8	1.93	0	10.12	31.4793	NA	26.8655	52.0735	NA	59.251	64.1762	NA	65.47	30.8467	NA	41.4237	6.59964	NA	7.79929	1.65806	NA	1.98714	83.0128	NA	81.0439	7.79095	NA	8.426	0.27752	NA	0.2439	0.66101	NA	0.49973
9	3.95	0	4.84	31.4141	NA	29.1182	62.5986	NA	60.3325	69.0968	NA	66.5069	49.6733	NA	43.5187	7.21878	NA	7.14233	1.47898	NA	1.80741	83.1311	NA	84.0402	7.39061	NA	6.28287	0.22677	NA	0.21526	0.55379	NA	0.51192
10	1.85	0	4.88	28.7682	NA	31.2077	45.7867	NA	54.9789	58.671	NA	61.0759	27.7933	NA	40.0725	6.6067	NA	7.97867	1.56709	NA	2.14147	82.5902	NA	80.3417	8.50428	NA	8.80731	0.2547	NA	0.248395	0.47705	NA	0.4825
11	0.97	1.08	10.72	29.7746	NA	24.7407	58.1428	55.8829	63.277	64.3769	62.0281	69.7643	45.3267	41.0435	44.7176	6.77191	7.99551	9.62524	1.89997	1.63958	2.01455	83.8359	82.8228	76.5797	6.81491	6.76116	11.0699	0.20603	0.22905	0.26323	0.47129	0.49318	0.44735
12	0.19	0.82	3.82	19.8077	17.663	24.1418	63.8373	63.0591	60.4239	69.3248	67.8556	66.3959	48.5567	47.0477	48.1525	7.47134	7.99202	9.40101	1.77387	1.78099	2.03995	82.7367	81.5561	78.96	7.37451	7.96397	8.9391	0.21562	0.23832	0.21708	0.42794	0.4686	0.44289
13	0	0.1	0.36	33.8271	26.5427	32.3172	NA	58.7946	59.2565	NA	62.6885	65.1068	NA	43.8471	52.1695	NA	8.46986	8.8757	NA	2.25522	2.06814	NA	83.5527	80.7416	NA	5.12599	7.68942	NA	0.22774	0.1954	NA	0.36846	0.42976
14	0	0	0.96	NA	16.26	29.0432	NA	NA	62.9219	NA	NA	69.0457	NA	NA	47.6096	NA	NA	8.24387	NA	NA	1.92585	NA	NA	0.75203	NA	NA	8.30606	NA	NA	0.24562	NA	NA	0.52658
15	0.16	0.24	3.82	NA	NA	25.8583	62.782	63.6234	66.1013	68.7714	70.2916	72.1492	42.3733	42.4213	47.7534	6.82509	7.27697	8.96251	2.09969	2.84196	2.16227	83.5236	83.5455	79.4324	6.87742	5.58471	8.78284	0.1803	0.22206	0.18469	0.49388	0.52876	0.47527
16	0.83	0.58	0.36	20.241	11.6833	21.6866	55.8835	55.8149	52.6083	64.075	61.9234	58.272	39.12	52.4975	50.9932	6.84396	7.32272	8.43582	1.81806	2.54315	2.39719	84.3333	83.5846	80.6285	6.3402	5.82127	7.8547	0.208795	0.24904	0.22457	0.45566	0.47924	0.45923
17	1.55	1.08	1.4	30.3925	18.0121	23.7732	55.9953	55.3284	57.5312	62.3211	61.4774	64.3562	43.2333	41.8376	43.3395	6.14806	6.31198	7.15615	2.1734	2.30228	2.57841	86.2409	87.3613	83.6549	4.75665	3.31124	5.80602	0.20775	0.21735	0.249075	0.47327	0.49587	0.55549
18	2.2	0.36	4.66	28.0107	15.2176	23.4947	60.2185	56.6129	62.3789	67.7088	63.1636	68.7842	39.3833	43.1758	44.3541	8.18364	6.1996	9.14689	1.59633	1.90189	2.30471	80.4547	86.8463	80.0402	8.9982	4.25476	7.82273	0.21679	0.3379	0.23961	0.55036	0.45951	0.44588
19	0.77	0.24	4.26	31.4406	17.2222	27.3133	59.4003	58.1989	62.1557	69.6829	63.3552	68.1818	35.9733	44.7818	44.4417	7.36393	8.41554	8.8716	1.64945	1.5946	1.68491	82.2856	82.1513	79.6122	7.98706	7.09099	9.05937	0.23723	0.26004	0.25503	0.4767	0.41795	0.51686
20	0.24	0.44	0.48	59.3099	17.3042	34.0793	62.608	60.532	58.4113	68.8702	66.58	64.1034	49.6033	52.7324	46.6495	7.07737	7.16389	8.81695	1.59937	1.87815	1.71115	84.4575	84.5798	80.7473	6.08139	5.61376	8.02394	0.22144	0.32903	0.2457	0.56289	0.43536	0.45493
21	0.26	0	3.18	78.1361	27.8523	30.0896	61.5627	NA	63.4254	71.9742	NA	69.6913	39.3567	NA	47.0997	7.67502	NA	8.58145	1.616	NA	2.11468	80.3879	NA	79.2148	9.62081	NA	9.34323	0.2725	NA	0.25366	0.42782	NA	0.49213
41	0.79	0.74	2.3	35.8084	NA	29.6727	62.7389	57.9384	59.3796	69.3052	63.1783	65.9881	41.67	42.3585	38.2951	6.84865	7.9056	8.84552	1.31461	1.33862	1.82487	83.9	82.4512	78.0027	7.21543	7.61906	10.4624	0.20515	0.21386	0.2376	0.51612	0.47171	0.62695
40	3.34	0.76	1.12	35.1577	21.8351	19.7486	48.0379	51.7003	54.2647	61.1139	56.7861	60.5911	28.71	39.605	44.1513	6.85037	6.45385	6.99187	1.93176	2.03459	2.08766	81.6804	84.1482	83.7234	8.77657	6.58873	6.44182	0.25465	0.21026	0.23442	0.50626	0.5644	0.52085
39	3.14	1.94	7.66	35.1576	25.8737	34.7033	62.34	58.9708	61.6265	68.7894	64.5168	67.6864	47.5	45.0868	44.8884	6.81487	6.96576	8.34009	1.64864	1.87954	1.91661	83.4629	84.5393	79.1689	7.29767	5.88921	9.81686	0.210485	0.22277	0.24708	0.56544	0.5034	0.51042
38	2.06	0.7	11.34	30.1519	24.0535	30.1289	56.8473	57.8895	60.3081	64.5847	64.6471	66.4511	47.6733	43.1161	42.9513	6.6744	6.1551	8.79749	1.65722	1.40692	2.14107	83.7948	86.4181	79.1534	7.08944	5.25396	9.16265	0.21675	0.30207	0.2707	0.56734	0.46386	0.47468
37	0.64	0	0.7	25.2971	24.8314	20.9957	61.2738	NA	61.4499	69.0213	NA	67.701	42.5767	NA	44.1684	7.8945	NA	9.8736	1.57224	NA	1.70874	82.9182	NA	77.8368	6.88161	NA	9.775	0.24437	NA	0.27359	0.48911	NA	0.53229
36	0.7	1.36	9.48	69.7884	NA	32.9021	53.0054	49.5442	58.5515	63.004	54.7285	64.7282	42.9767	39.6567	42.6723	6.16605	6.88905	8.07213	2.18461	2.02695	3.47843	86.3976	86.4999	81.025	4.58681	3.87686	6.6592	0.21487	0.21396	0.21776	0.45003	0.493285	0.54754
35	0.84	0.12	9.38	24.7959	14.8131	23.948	57.6201	51.8414	61.5423	64.1223	57.9725	68.3803	36.02	27.873	38.0725	6.48711	7.40357	9.76397	2.02227	3.41357	2.06619	85.9097	83.0259	76.2124	4.80139	5.39745	11.2042	0.25573	0.29296	0.33598	0.52379	0.46651	0.4173
34	0.74	0	7.42	28.8422	8.825	19.5499	48.1138	NA	60.9122	59.3857	NA	67.9989	31.5867	NA	42.5211	6.45002	NA	7.77514	1.5294	NA	2.09478	86.9268	NA	81.3944	4.46146	NA	8.04936	0.1944	NA	0.1987	0.43793	NA	0.4876
33	2.14	0.58	6.92	22.8487	NA	28.0534	57.285	54.5796	53.9847	63.49	60.7442	60.2423	42.71	41.8543	42.314	6.46672	6.60393	7.59907	1.89139	2.79068	2.32657	85.1206	84.5243	80.5929	5.71729	5.2187	8.70493	0.19929	0.32642	0.24023	0.6047	0.53594	0.5363
32	0.2	1.14	4.94	23.0122	21.1034	23.893	57.416	57.7809	59.5151	63.765	62.6022	66.4297	44.8767	44.2212	41.9952	6.9544	8.02495	8.70118	1.65132	1.73364	2.15628	83.7096	82.6732	78.5236	6.98359	6.87019	9.86544	0.22877	0.21509	0.26621	0.47236	0.48295	0.48731
31	1.14	0.58	1.32	31.944	26.2272	29.7914	63.1755	58.3879	59.5456	69.1695	63.3018	65.5519	50.46	38.6908	44.014	7.25794	7.80768	8.78153	1.45923	1.8509	1.80897	83.1282	82.7021	80.3513	7.49058	6.851	8.28246	0.26581	0.259	0.29434	0.39827	0.52934	0.48139
30	0.21	0	2.2	27.6174	23.0086	30.8895	53.579	NA	57.7563	63.0263	NA	64.3885	36.2567	NA	45.8283	6.57657	NA	8.07639	2.50927	NA	2.57676	85.7942	NA	82.7812	4.4461	NA	5.8945	0.21646	NA	0.25294	0.45735	NA	0.41825
29	0.11	0	0	13.2925	NA	23.7813	58.8102	NA	54.9657	63.6615	NA	61.649	47.8367	NA	40.3923	6.77726	NA	8.61851	1.95943	NA	2.35679	83.6104	NA	77.8944	6.80788	NA	10.2994	0.22588	NA	0.29178	0.61915	NA	0.53909
28	2.14	0	1.16	33.5871	NA	NA	63.7959	NA	64.8789	69.3241	NA	71.1433	46.8933	NA	43.9442	8.15158	NA	9.32051	2.15178	NA	1.88308	79.1064	NA	78.383	9.82368	NA	9.62886	0.23808	NA	0.28886	0.52845	NA	0.49572
27	1.75	0	2.02	10.7451	NA	24.3128	64.4768	NA	67.0015	70.7991	NA	73.7197	51.5	NA	48.4244	8.32967	NA	9.79349	1.74354	NA	1.89245	81.7771	NA	80.0378	7.51843	NA	7.59394	0.18668	NA	0.231555	0.44462	NA	0.45079
26	0.33	1.04	2.44	30.1725	NA	26.7634	60.2734	61.6577	61.4668	65.195	67.9072	67.3656	50.8733	53.2998	50.5136	6.89573	7.81446	8.53078	1.67188	2.06242	2.06277	85.2794	84.4256	80.8604	5.50666	5.12472	7.88402	0.21372	0.207	0.21645	0.43256	0.36585	0.44559
25	0.92	0.24	2.7	33.5463	18.9837	27.9222	50.0495	59.2112	57.5735	56.1224	65.839	63.4522	41.2533	39.8765	46.5545	7.22285	7.14562	8.66148	1.87768	3.51889	2.31928	81.6288	83.2636	81.0237	8.4584	5.33761	7.28724	0.32234	0.23004	0.23258	0.48992	0.50419	0.47568
24	0.36	0.44	2.94	41.0496	23.1375	29.903	57.5679	62.82	61.578	64.1665	69.0633	67.809	43.8533	54.166	47.1482	6.57626	7.41269	8.15389	1.77538	2.11411	1.95082	83.2445	84.7675	81.0324	7.67966	5.03856	8.1314	0.186155	0.19228	0.22322	0.53802	0.47488	0.50826
23	0.58	0.46	2.22	29.5203	22.6659	27.9231	59.249	60.7285	65.4053	66.3715	65.7118	72.2882	48.76	51.1985	41.7432	6.50755	7.2339	7.75431	1.89091	2.08678	2.50138	85.4474	84.6413	81.7519	5.53634	5.39041	7.2214	0.21323	0.22242	0.26883	0.40459	0.4252	0.50217
22	0.78	0.52	1.14	65.469	31.8522	29.5834	58.9964	60.0435	58.454	65.9147	66.5791	64.6404	40.9767	41.7729	41.7859	6.28127	7.68715	7.98354	1.97989	2.20318	2.44861	85.2726	82.7502	80.5457	5.72178	6.56365	8.25478	0.234685	0.22793	0.25441	0.50975	0.56793	0.51293
42	0.26	0.3	3.38	32.3019	24.0865	22.8232	56.1903	54.1301	56.016	61.2497	60.222	62.7868	45.68	42.8985	43.8016	6.20734	6.67154	7.78413	1.57435	2.17753	2.27069	85.8746	85.3407	82.2918	5.72542	4.91922	6.93583	0.19884	0.258655	0.22207	0.41948	0.632325	0.49546
43	0.97	0.14	3.06	23.905	23.58	24.0074	53.7557	53.9539	55.186	61.6968	60.2673	61.759	43.2167	41.8205	40.0796	6.20465	6.33371	8.33067	1.99934	1.52508	2.03691	86.7679	86.0494	80.8737	4.29015	5.21598	7.91003	0.22715	0.32269	0.30389	0.51082	0.55311	0.54476
44	0.5	2.04	5.44	25.1364	24.4786	23.6252	60.1848	58.6315	59.218	67.3339	64.3505	65.8684	46.2833	41.5177	41.4561	6.77981	6.8177	8.28799	1.54655	1.57329	1.94249	84.6238	86.8028	81.4424	6.30804	4.01756	7.54799	0.22951	0.27443	0.26	0.51234	0.51424	0.51909
45	0.06	0.3	3.48	27.8389	15.5319	24.1105	63.7525	58.7315	62.2079	70.0148	65.2615	69.3075	46.7767	42.9432	43.7741	6.91323	6.19445	7.9019	2.17824	2.01074	2.28391	86.5169	87.5904	84.1156	3.81853	3.45256	5.04469	0.18289	0.25517	0.1652	0.39022	0.49663	0.48873
46	0.42	1	1.92	24.4572	23.02	23.0064	60.0158	58.1251	62.475	65.7798	63.6045	68.9048	47.1667	48.0083	48.0583	6.7131	8.21738	9.52848	2.63696	2.70056	2.27224	85.1194	83.1529	80.1094	4.87761	5.30944	7.45451	0.17658	0.189435	0.18446	0.47636	0.43031	0.45094
47	0.18	0	2.18	32.5793	23.245	31.0978	56.9644	NA	54.8179	63.3429	NA	61.5235	46.68	NA	43.0274	6.10734	NA	7.59312	2.78064	NA	2.76839	85.0907	NA	82.6048	5.39334	NA	6.30882	0.20742	NA	0.23936	0.42053	NA	0.48546
48	0	0	3.38	29.967	NA	29.4529	NA	NA	57.9416	NA	NA	65.0736	NA	NA	42.5292	NA	NA	8.21359	NA	NA	2.0476	NA	NA	82.0903	NA	NA	6.92393	NA	NA	0.23371	NA	NA	0.49083
49	0.13	0	2.42	NA	NA	29.4569	55.679	NA	58.0891	62.669	NA	64.6656	43.6933	NA	48.7474	7.39157	NA	7.92091	1.50171	NA	2.0074	83.0978	NA	82.2515	7.28827	NA	7.13688	0.25283	NA	0.19151	0.46779	NA	0.49179
50	1.44	0.22	4.34	34.8145	NA	32.7235	60.2584	55.4943	57.3511	66.6154	61.5921	63.6065	46.4867	42.9155	44.579	7.29267	7.6856	8.95478	1.41308	1.00694	1.80685	81.1298	81.3399	77.5824	9.39534	9.23605	10.966	0.21076	0.36217	0.22015	0.55838	0.36936	0.46978
51	0.11	0.62	2.46	30.5695	29.6591	28.3388	56.1525	55.1566	55.5583	61.9295	61.5539	62.0718	45.61	35.8866	41.9831	6.50841	6.87679	7.81945	2.14119	1.73476	2.04867	82.7095	83.4398	80.1185	7.89667	7.21605	9.2602	0.22004	0.23311	0.21968	0.52419	0.49949	0.53354
52	0.55	0.12	3.54	24.3375	23.5581	26.1544	50.534	57.4498	62.3597	56.9169	64.1641	69.1181	31.34	40.1677	43.7485	7.25996	6.32108	8.74707	1.62359	1.803	2.10829	84.3921	85.4695	81.1888	5.93468	5.59834	7.2435	0.26662	0.31817	0.21854	0.52307	0.4899	0.49379
53	0.69	0.2	2.14	17.6331	24.05	25.1775	60.1477	65.2825	64.0745	70.0279	71.2884	68.755	38.7633	49.2697	49.9783	6.70055	7.7228	8.15036	1.88916	1.915	2.55982	84.098	84.0655	81.5874	6.63407	5.68495	7.03291	0.21463	0.19911	0.18813	0.46356	0.41268	0.48135
54	0.16	0.12	1.5	28.6089	25.045	24.7366	58.8914	60.2337	58.4539	64.6298	66.4702	65.0028	49.45	46.7011	42.0872	6.60359	7.02155	7.79117	1.79122	2.70769	2.20641	83.829	83.3229	81.1751	7.02112	6.16174	8.1041	0.2466	0.24884	0.23094	0.50852	0.53726	0.49223
55	0.55	0	1.86	24.9656	24.9583	28.1231	55.5909	NA	59.0965	62.0071	NA	65.8416	43.7333	NA	46.2737	6.3157	NA	8.39295	1.57928	NA	1.97832	84.2939	NA	81.9864	7.09658	NA	6.9386	0.21694	NA	0.24485	0.49758	NA	0.4589
56	2.92	0	2.58	28.0091	NA	23.8898	54.7913	NA	56.7998	61.3945	NA	63.7163	43.1733	NA	38.1892	5.60259	NA	7.41762	1.99507	NA	2.50281	86.0737	NA	82.3726	5.57411	NA	6.98649	0.22455	NA	0.239955	0.53002	NA	0.480475
57	0.56	0.46	0.16	24.7661	NA	20.8191	57.525	56.0558	60.6054	64.0729	61.6835	67.9103	45.8167	39.0835	46.1892	8.14467	8.149	8.82325	2.02948	2.48557	2.71558	83.0549	82.0568	79.7194	6.2208	6.56551	8.02242	0.2123	0.29959	0.29445	0.33783	0.44351	0.424905
58	0.48	1.38	0.62	38.5119	19.6174	26.1189	54.2296	60.3978	50.6164	60.4331	66.4284	56.9961	41.7033	47.7318	45.4278	7.5832	7.65997	8.29135	1.62258	2.35795	2.87573	84.4451	85.661	82.3401	5.67029	3.75194	5.79925	0.23768	0.2313	0.24756	0.44111	0.33784	0.446
59	0	0.1	0.24	26.6818	15.2773	23.3528	NA	64.7142	63.2591	NA	71.0853	69.5925	NA	43.119	46.295	NA	6.64749	7.52572	NA	3.43317	2.28166	NA	83.8248	81.6548	NA	5.34532	7.76186	NA	0.2389	0.25904	NA	0.51032	0.51692
60	0.95	0.4	1.94	NA	14.17	22.0395	48.5271	54.9402	54.7802	58.7913	61.398	61.3118	31.71	44.7691	46.9103	6.38742	6.9356	8.33494	1.81501	2.15749	2.19658	83.9892	83.9462	81.4669	7.02847	6.18827	7.30521	0.25806	0.2752	0.23467	0.52188	0.49727	0.46173
61	1.6	0.7	1.42	15.843	20.225	21.6188	60.7655	58.0766	56.6454	67.4216	63.6994	63.253	49.5767	47.5122	16.099	6.53763	7.42049	7.9811	1.35432	1.74022	1.70667	83.5929	83.5562	79.6496	7.78742	6.54448	9.88993	0.23364	0.2941	0.29871	0.49408	0.44454	0.47403
62	0	0.54	0	25.8269	18.0743	20.2083	NA	64.7775	59.656	NA	70.5652	66.3671	NA	40.556	38.9155	NA	7.14165	8.30161	NA	1.60212	1.77554	NA	84.9609	80.7065	NA	5.50159	8.39279	NA	0.25208	0.27552	NA	0.54163	0.54807
63	0.42	0.52	1.68	NA	21.5167	NA	57.4078	59.3014	58.9246	65.8371	64.7841	65.4591	41.9933	47.6177	44.5696	6.86242	6.8042	7.85517	1.74787	2.36528	2.1551	84.2463	86.0878	82.4235	6.36153	4.11065	6.84944	0.24923	0.20908	0.22894	0.53263	0.42302	0.48788
84	1.58	0.48	4.06	30.7398	20.6788	21.7134	54.6887	55.7757	61.4772	63.524	62.1413	66.5769	38.1633	42.7959	39.7777	8.04722	7.76145	9.83826	1.45562	2.10974	2.01539	78.8125	81.3687	75.868	10.774	7.85187	11.4279	0.31467	0.31416	0.33958	0.59604	0.59406	0.51086
83	1.5	0.3	1.9	30.2865	29.0333	25.4183	59.6516	60.0996	60.4839	67.6167	65.6298	65.269	44.3367	44.4562	46.2671	6.5378	6.8727	7.7305	2.02485	1.64943	2.11383	85.296	84.9658	82.2848	5.36056	5.72611	7.11955	0.204185	0.25462	0.24863	0.57656	0.53137	0.50271
82	1.48	0.56	3.44	30.3641	23.32	27.7014	56.4168	61.8257	66.0811	66.8933	67.1027	70.7175	34.18	46.6394	47.4481	8.82973	8.32555	9.47115	1.73442	1.55632	2.00644	78.5015	82.3903	77.9482	10.2561	7.03857	9.86179	0.27527	0.24528	0.28261	0.40307	0.44393	0.42977
81	0	1.04	4.88	36.7021	32.4339	30.8384	NA	58.9325	65.0135	NA	64.5365	69.9419	NA	46.0059	45.3012	NA	6.90472	8.91528	NA	2.43106	2.17726	NA	84.8236	79.0787	NA	5.19465	9.17708	NA	0.19699	0.20487	NA	0.44899	0.446765
80	0.35	0.18	0.18	NA	26.4125	26.6151	63.4619	62.2262	63.1288	68.5617	67.5236	67.3826	52.6967	47.18	46.2988	7.32376	7.58432	8.65977	1.99171	1.89846	2.04753	84.1894	85.583	82.766	5.75916	4.2752	5.81237	0.20045	0.18115	0.18357	0.53556	0.47783	0.53082
79	0.49	0.46	7.06	32.4748	24.8556	22.6811	63.3705	63.0582	63.2678	69.2692	68.2269	67.498	52.73	50.4084	49.1408	6.74354	6.86239	7.80096	1.89136	1.91113	1.91315	85.1131	85.302	81.5359	5.54304	5.26261	8.02399	0.17648	0.18112	0.21457	0.5325	0.48076	0.51142
78	0.07	0.28	7.86	27.5152	23.8783	29.0693	49.1682	50.6529	53.3679	54.3967	56.865	57.4197	36.3633	34.3299	42.0902	6.27107	6.90287	7.55417	2.13306	2.34043	2.39051	84.0074	82.4541	80.8181	6.70995	7.4346	8.51663	0.21105	0.22926	0.19228	0.66746	0.63875	0.52829
77	0.35	0.86	3.32	15.1753	14.2214	22.451	66.2871	61.8644	68.3673	71.6621	66.0703	73.2338	49.84	39.0642	47.1011	7.21582	8.16233	8.85407	1.55942	1.69972	1.8823	84.725	82.4273	81.2612	5.73688	6.98307	7.29937	0.23399	0.23355	0.23608	0.52889	0.49401	0.467
76	0.4	0.48	5.94	27.9246	22.1605	28.5709	59.87	54.0075	59.9408	65.9076	59.8465	64.405	50.6867	42.1647	47.8366	6.819	7.00953	7.8767	1.49415	1.68607	1.887	85.0303	85.586	82.2364	6.00963	5.10665	7.31036	0.16285	0.19829	0.19109	0.48411	0.413495	0.49846
75	0.33	0.82	6	48.1841	23.0854	30.0829	52.3527	53.4496	58.9048	58.4161	59.6196	63.4938	36.23	36.7302	41.2343	5.85311	6.48735	7.32886	1.77356	1.74923	1.91092	84.9284	85.9446	81.8239	6.64902	5.0983	8.18962	0.28711	0.24392	0.26799	0.50875	0.47657	0.47871
74	1.21	1.02	3.28	24.3098	23.9768	23.992	64.7628	62.3906	65.0285	71.8011	69.5257	69.6068	47.93	43.4393	48.7559	6.55487	6.92421	8.22835	2.02225	2.2266	1.81696	85.472	85.0192	81.7759	5.26902	5.10641	7.44212	0.21754	0.23965	0.26297	0.46434	0.48389	0.47371
73	0	0.16	3.24	27.9946	17.3696	30.1531	NA	58.1865	62.08	NA	63.4406	66.3761	NA	46.7971	49.2109	NA	6.85563	8.43724	NA	2.21944	2.4188	NA	84.9062	81.0347	NA	5.34092	7.4086	NA	0.22844	0.243	NA	0.44938	0.45761
72	0.71	0	1.12	NA	29.4313	26.726	58.0083	NA	59.9753	63.918	NA	65.3028	45.0833	NA	47.4064	6.5361	NA	7.99309	1.8645	NA	2.32006	85.5227	NA	81.8666	5.32619	NA	7.08199	0.23991	NA	0.24215	0.51055	NA	0.49612
71	0.69	0.26	0.38	40.8135	NA	24.9505	64.4339	62.6769	69.9728	74.6908	66.9557	74.5651	43.5167	36.7919	46.6598	6.73502	8.49391	9.31602	1.77886	2.47271	2.06067	84.9322	82.0764	79.5102	5.88723	6.21877	8.43961	0.21364	0.30187	0.21629	0.45303	0.43631	0.45722
70	0.47	0.12	0.66	27.4278	18.4769	25.8734	60.4134	60	65.3137	66.4917	65.5022	69.8535	47.2933	48.9115	46.4921	6.38614	6.85638	9.08078	2.29932	1.96688	2.00883	85.9283	84.8122	77.9623	4.58474	5.71622	10.2089	0.268	0.22911	0.27477	0.53345	0.4192	0.46445
69	1.21	0.38	2.34	36.1847	20.8333	24.186	62.7674	58.0016	62.9721	67.8837	63.2241	67.291	47.6533	39.5521	46.4211	6.19513	7.59274	8.6261	1.81348	2.04092	2.00613	86.3777	83.9137	82.0719	4.78635	5.70763	6.54905	0.20098	0.26047	0.24656	0.6264	0.48455	0.50023
68	0	0	0	25.2934	17.1553	19.4564	NA	NA	NA	NA	NA	NA	NA	NA	NA	NA	NA	NA	NA	NA	NA	NA	NA	NA	NA	NA	NA	NA	NA	NA	NA	NA	NA
67	0.26	0.34	0.2	NA	NA	NA	59.3562	61.1893	65.0534	65.3525	68.8448	69.5876	48.1267	48.7057	47.9172	6.36921	8.15421	8.29238	3.23643	3.06286	2.63364	83.9096	82.4498	81.7965	5.88453	5.7003	6.62409	0.17981	0.19217	0.19689	0.4204	0.44062	0.4565
66	0.21	0.14	0.38	22.2567	19.2118	23.9645	63.8701	65.3327	67.0243	69.6739	71.871	72.028	49.76	45.998	43.0915	6.2473	6.89805	7.99279	1.82457	2.50138	2.38793	85.2679	85.1428	82.2521	5.89267	4.71347	6.53186	0.2539	0.28886	0.34419	0.5137	0.455475	0.49116
65	2.08	1.58	2.12	51.6937	30.7	31.0795	58.2659	58.7333	60	65.8923	66.6518	64.9081	40.8233	38.7126	47.4285	6.98729	6.95893	8.20019	1.7797	1.80289	2.16104	83.6292	84.9516	82.1078	6.90232	5.51631	6.78331	0.26042	0.27241	0.25702	0.44108	0.49783	0.490675
64	0	0.32	0	30.075	18.7684	28.3205	NA	58.0278	55.565	NA	63.9216	61.6981	NA	46.1787	38.7485	NA	7.2888	8.01931	NA	1.99388	2.11153	NA	85.3067	80.636	NA	4.77904	8.52452	NA	0.216985	0.26821	NA	0.41455	0.44047
85	0.05	0.6	7.46	NA	17.5563	NA	62.3422	63.4573	66.7975	68.0704	68.8687	72.4129	46.56	45.0667	43.4041	6.74107	6.56368	8.10817	1.89574	2.17254	2.19749	84.8877	86.841	80.4626	5.71403	3.69671	8.49653	0.20485	0.20719	0.23367	0.55664	0.51883	0.50154
86	2.82	0.42	1.22	27.6893	24.4033	27.7824	55.1333	55.9187	59.8379	65.4773	61.97	65.2209	48.4533	49.787	49.6982	7.44903	7.52229	7.66384	1.5682	1.82495	1.86879	81.4123	83.5348	82.8887	8.87111	6.39878	6.86095	0.24677	0.26533	0.22467	0.45264	0.45386	0.49302
87	1.5	0	5.5	30.5692	31.0667	33.9151	58.7074	NA	62.1801	64.5536	NA	66.6338	47.6433	NA	49.9565	7.14677	NA	9.71214	1.65378	NA	2.02686	82.5563	NA	78.1105	7.92639	NA	9.48491	0.197215	NA	0.21137	0.51958	NA	0.45427
88	0.2	0.32	2.82	47.0505	NA	23.9779	59.4917	57.1224	62.1521	66.0115	63.3386	67.5763	52.4767	40.9434	46.2369	6.91744	7.02285	8.39187	1.88921	2.23432	2.24201	85.1452	84.4397	81.2699	5.36329	5.4989	7.40583	0.20168	0.28706	0.21493	0.48314	0.51722	0.47551
89	0.57	0.18	5.74	25.349	19.6781	24.5546	59.1061	56.6992	61.7293	64.4206	63.3843	67.1746	46.06	47.5806	46.6002	6.70055	5.97941	8.30008	1.88976	2.0014	2.27353	81.6435	84.765	78.3982	8.9792	6.46743	10.278	0.20574	0.27831	0.25784	0.58127	0.50848	0.49229
90	1.82	0.84	5.8	29.3616	28.4444	25.6005	61.8553	57.2021	63.9101	66.9639	63.2787	69.5594	53.7433	43.9006	44.4119	6.73335	7.07023	8.29158	2.05236	1.88733	2.21589	86.2435	85.8483	80.4451	4.26265	4.43789	8.24292	0.197585	0.26266	0.27374	0.51059	0.49358	0.53075
91	0.57	0.18	0.96	14.4634	23.481	23.6376	48.8487	56.1427	56.6283	58.8431	61.7499	61.4301	34.9067	44.1858	46.7371	7.05661	6.97145	7.70974	1.58586	2.08882	2.20598	81.5446	84.0446	81.9378	9.07803	6.21354	7.4198	0.29867	0.21179	0.25838	0.43621	0.46983	0.46828
92	0	0.03	4.36	32.0874	29.1222	32.8961	NA	61.7143	62.3544	NA	67.7116	67.4531	NA	40.9244	44.6291	NA	8	8.46478	NA	2	1.65723	NA	81.7	81.2107	NA	7.6	7.8445	NA	0.3	0.24628	NA	0.4	0.57654
93	2.9	0	6.02	NA	NA	25.4628	57.2186	NA	63.598	66.9347	NA	68.9906	40.1767	NA	47.5809	6.687	NA	7.77079	1.70551	NA	1.99774	85.487	NA	82.4086	5.42617	NA	7.14414	0.207685	NA	0.2286	0.48659	NA	0.45018
94	0.17	0.48	3.9	29.8943	NA	33.3478	54.5714	60.1357	66.0015	60.7752	65.8798	71.25	46.7567	43.9053	44.186	7.06733	8.19976	8.21185	1.8682	1.95019	2.20732	81.6634	80.0897	79.4946	8.51526	9.01325	9.32022	0.25228	0.22641	0.22911	0.63352	0.52067	0.53685
95	0.39	0.1	4.98	23.0677	21.5271	23.8406	47.5494	55.948	57.3291	56.9333	61.2104	62.0938	29.6567	46.1922	45.7789	7.82859	7.64688	8.62565	1.74432	2.22033	2.6564	78.4525	83.3856	79.0102	11.1385	6.06964	8.99804	0.29449	0.18515	0.20592	0.54159	0.49234	0.5038
96	0	0.14	1.18	27.1551	30.01	26.633	NA	63.9218	68.647	NA	69.3043	74.2842	NA	43.2013	44.4816	NA	7.32805	9.3933	NA	2.04641	2.06333	NA	83.6634	78.5558	NA	6.2149	9.25643	NA	0.28312	0.29113	NA	0.46416	0.43996
97	0	0	0.52	NA	25.9357	28.0545	NA	NA	66.5688	NA	NA	71.8057	NA	NA	43.4513	NA	NA	7.24546	NA	NA	2.1329	NA	NA	82.7092	NA	NA	7.15573	NA	NA	0.24192	NA	NA	0.5148
98	0	0.14	0	NA	NA	25.772	NA	62.3505	58.4328	NA	68.2041	64.3209	NA	51.0026	44.7127	NA	8.3712	8.88483	NA	2.47391	1.97844	NA	82.9259	81.3876	NA	5.55241	7.02104	NA	0.241075	0.24315	NA	0.43547	0.48494
99	1.94	0	2.34	NA	23.8857	NA	70.0653	NA	68.0772	75.0106	NA	72.8549	54.1767	NA	50.4152	8.14507	NA	8.65633	2.17548	NA	2.36609	81.0839	NA	80.3619	7.89991	NA	7.93133	0.19246	NA	0.22694	0.50319	NA	0.45739
100	2.08	0	1.76	12.1501	NA	25.7598	60.3212	NA	63.8542	67.7204	NA	68.8192	51.5533	NA	44.9993	7.24537	NA	8.39005	1.88712	NA	2.97288	81.3066	NA	79.3747	8.74623	NA	8.50197	0.22614	NA	0.27949	0.58852	NA	0.48092
101	0.64	0	2.04	25.742	NA	17.024	59.1445	NA	62.6894	65.4212	NA	67.4295	46.9367	NA	47.0288	6.97111	NA	8.74178	1.8345	NA	2.00643	82.5958	NA	80.3322	7.87369	NA	8.21724	0.21729	NA	0.22985	0.50756	NA	0.47252
102	0	0	0.38	30.3398	NA	24.3786	NA	NA	68.9765	NA	NA	74.0536	NA	NA	47.2721	NA	NA	9.27844	NA	NA	1.78913	NA	NA	78.2185	NA	NA	9.90078	NA	NA	0.35307	NA	NA	0.46009
103	0.55	0.22	1.4	NA	NA	28.3811	60.4059	61.9823	64.1082	70.7527	68.1191	69.0697	39.0333	43.9662	48.549	6.13129	6.27419	7.8164	1.91663	2.37427	2.24553	85.1217	85.4387	82.5281	6.18219	5.24372	6.73855	0.2139	0.260105	0.22097	0.43429	0.408965	0.45046
104	0	0.28	2.12	41.3639	23.1591	22.9939	NA	59.4892	63.9853	NA	66.6965	69.2511	NA	44.6866	44.2108	NA	7.1783	7.40707	NA	2.33238	2.1993	NA	83.2144	81.5342	NA	6.49003	8.07932	NA	0.24134	0.22537	NA	0.54359	0.55473
105	0.28	0.36	0.4	NA	22.375	24.5293	65.0923	62.2544	66.8222	73.1164	69.28	72.1177	45.51	43.4685	49.5015	7.03035	8.02162	9.11961	1.71252	2.30733	2.12445	84.7907	82.2623	80.919	5.79203	6.64241	7.14008	0.19049	0.30723	0.23213	0.48391	0.45915	0.464765
126	0	0	3.2	28.929	17.2	21.4897	NA	NA	58.6978	NA	NA	64.7833	NA	NA	40.9149	NA	NA	7.31939	NA	NA	2.53719	NA	NA	82.8656	NA	NA	6.48659	NA	NA	0.27413	NA	NA	0.51712
125	0.31	0	0.24	NA	NA	20.4042	61.1689	NA	62.3472	67.2633	NA	68.1272	48.6	NA	46.1355	7.63215	NA	8.93258	1.93558	NA	1.85615	82.5498	NA	79.8276	7.31288	NA	8.67815	0.19127	NA	0.22796	0.37828	NA	0.47759
124	0	0	0	39.9805	NA	36.3621	NA	NA	63.2316	NA	NA	69.0278	NA	NA	42.3882	NA	NA	7.00898	NA	NA	1.86923	NA	NA	85.2193	NA	NA	5.02651	NA	NA	0.27752	NA	NA	0.59846
123	0.39	2.24	9.62	NA	NA	NA	57.78	58.4283	61.3764	64.7655	65.1796	67.8397	40.4867	42.0174	46.6811	6.7687	7.62488	8.62379	1.34921	2.00243	1.59724	85.0937	83.0777	79.8932	6.04877	6.38373	9.08856	0.25235	0.32866	0.28299	0.48728	0.58261	0.51419
122	0.23	0.14	0.22	30.4709	23.3989	27.1695	57.7381	54.8468	56.1042	62.8781	60.4688	61.7297	47.2233	47.318	43.1277	7.42165	7.95281	8.84942	1.42925	1.7876	1.57903	82.8421	83.1389	80.8603	7.65235	6.41576	7.92407	0.23752	0.23337	0.28365	0.41712	0.47151	0.50353
121	0	0.18	1	31.6453	19.8214	28.1853	NA	59.8722	61.1479	NA	66.5806	67.2511	NA	38.5606	45.5498	NA	7.52962	8.69514	NA	2.93986	2.25913	NA	83.2074	81.2031	NA	5.63581	7.1017	NA	0.12276	0.24898	NA	0.56453	0.49193
120	0.06	0.34	1.8	NA	19.1333	28.1862	68.433	60.7299	65.4966	73.5105	67.1344	72.0427	50.86	46.0792	45.103	7.24554	7.305	8.61643	1.57161	1.98391	1.68032	83.549	83.0766	79.2761	6.95985	6.94003	9.71422	0.20724	0.27651	0.252005	0.46671	0.41795	0.460945
119	0.71	0.22	3.7	74.7304	25.0265	25.683	58.1669	58.8363	63.8643	67.1353	65.1026	69.8387	43.8867	49.1859	46.7599	6.97936	7.05793	7.87474	1.64653	2.14811	1.93214	82.2049	84.5669	80.3699	8.36563	5.46949	9.00857	0.26356	0.24215	0.25855	0.54002	0.51546	0.5561
118	1.11	0	3.62	38.5985	23.0455	29.5449	54.3405	NA	61.4679	61.5645	NA	67.5293	44.23	NA	45.8149	5.86666	NA	8.10923	1.8391	NA	2.29748	87.5685	NA	81.4595	3.95272	NA	7.39325	0.17457	NA	0.203035	0.59845	NA	0.53752
117	0.36	0	3.68	22.1954	NA	23.648	64.529	NA	62.1939	70.7115	NA	68.2479	50.56	NA	41.7197	7.07103	NA	8.28503	1.93585	NA	1.73272	84.0466	NA	78.5153	6.15628	NA	10.7353	0.25471	NA	0.26945	0.53554	NA	0.4622
116	1.84	0	3.22	49.3353	NA	23.5733	62.5349	NA	68.3029	74.5014	NA	74.3156	38.4167	NA	47.4175	8.30306	NA	8.4333	1.75749	NA	2.04394	78.5399	NA	78.6033	10.7367	NA	10.2231	0.21583	NA	0.22274	0.44709	NA	0.47362
115	0	0.3	0.86	34.2255	NA	30.7225	NA	55.0258	48.7611	NA	59.2513	53.9918	NA	46.3654	39.0787	NA	7.40078	7.74129	NA	2.32396	2.41995	NA	85.522	83.5235	NA	4.05771	5.52856	NA	0.24163	0.26467	NA	0.45393	0.52205
114	2.28	0	3.86	NA	24.6667	21.8748	59.6752	NA	60.4483	65.786	NA	66.0948	50.8633	NA	47.8632	7.77039	NA	8.29368	1.64397	NA	1.94907	81.4383	NA	79.8978	8.52268	NA	9.18178	0.2174	NA	0.23996	0.40721	NA	0.43773
113	1.28	0.28	0.82	29.4135	NA	25.4624	63.0978	63.6647	65.6357	68.4312	69.9924	72.2117	45.35	47.7724	40.8826	6.90325	8.70559	8.96629	1.81473	2.15713	2.28334	84.9397	81.4405	79.7962	5.65922	6.90782	8.15847	0.21515	0.23536	0.26872	0.46796	0.5536	0.52693
112	0.31	0	1.86	27.4171	20.6214	23.2749	59.3546	NA	58.9897	65.3586	NA	64.9701	50.2867	NA	45.5571	6.47744	NA	8.08845	1.76597	NA	2.39194	84.0751	NA	81.1387	6.93176	NA	7.64859	0.24552	NA	0.24985	0.50422	NA	0.4825
111	0.25	0.98	0.16	31.5788	NA	17.0364	51.7414	47.9295	54.1263	56.2216	53.8873	59.5736	43.2	32.1107	46.4326	7.17997	8.01118	8.2747	1.80181	2.27034	2.81762	84.0205	83.0029	81.6788	6.12584	5.87044	6.44094	0.25863	0.30608	0.25365	0.61328	0.53907	0.53429
110	0.27	0	1.14	14.1802	8.93469	16.0052	57.5758	NA	60.3778	65.9901	NA	66.3879	36.1133	NA	48.7802	7.33932	NA	8.83101	1.80373	NA	2.48153	82.3317	NA	79.5349	7.84339	NA	8.47273	0.21183	NA	0.22249	0.47005	NA	0.4573
109	0.41	0.58	1.06	25.7597	NA	23.8711	62.6123	59.8223	60.6686	67.7838	66.3601	66.5408	47.4533	47.248	47.5496	7.48598	6.84632	8.20554	1.61267	1.59272	2.54394	81.7388	84.313	79.9542	8.39078	6.46946	8.56148	0.24123	0.38225	0.26942	0.53055	0.39622	0.4654
108	0.82	0.42	1.56	23.8269	15.5914	18.1	63.7904	66.3123	68.321	72.9279	72.8847	74.5822	44.56	44.7985	46.0883	7.57852	8.12476	9.01733	1.82752	2.07671	2.08413	82.8667	83.1894	80.068	7.03644	5.95036	8.08483	0.22095	0.23492	0.26111	0.46985	0.4238	0.48457
107	0.41	0.96	0	50.9307	27.1548	29.5009	60.1474	61.0956	64.5296	67.0962	66.7755	68.6438	53.6833	48.6889	51.2887	6.63275	7.55104	9.13522	1.70621	1.96214	1.98419	84.9413	84.2026	80.438	6.00631	5.55322	7.77141	0.21305	0.25556	0.23847	0.50033	0.40901	0.43273
106	0.38	0.18	1.4	37.023	20.4208	NA	65.1628	64.6093	65.9617	72.1077	71.8081	71.8818	50.2733	44.3445	44.9883	6.56889	6.32689	7.21277	1.69658	2.40334	2.4005	83.6831	85.0425	82.4588	7.31458	5.4405	7.15185	0.22995	0.2681	0.25144	0.50691	0.51871	0.52463
127	0.21	0.46	1.02	31.9494	15.5722	20.419	58.5005	57.592	60.2664	64.7657	62.2098	65.6781	52.6767	41.1728	44.8688	6.4099	7.93661	8.39827	1.99698	2.24586	2.15069	85.5051	82.7602	81.3981	5.37477	6.32611	7.25939	0.21193	0.27214	0.29645	0.50136	0.4591	0.497075
128	0	0.72	1.22	27.5117	21.3261	20.0987	NA	62.2507	65.5095	NA	67.4439	71.2513	NA	46.1547	44.5159	NA	8.29377	9.2883	NA	2.05096	1.78934	NA	82.4041	79.7114	NA	6.56955	8.48662	NA	0.21439	0.23333	NA	0.46718	0.49097
129	0.09	0.78	1.18	NA	27.8653	28.9592	58.9814	58.7966	58.8366	64.8824	63.9575	64.0977	46.1033	43.1497	45.2599	6.77949	6.50645	7.94076	1.93221	2.31955	2.26258	85.2204	85.714	82.8717	5.29529	4.7067	6.18752	0.25567	0.209955	0.25002	0.51689	0.54332	0.48741
130	1.32	0.24	1.78	23.3688	24.05	24.4935	67.3542	64.4886	64.656	72.4029	69.0117	70.1081	52.35	50.8078	46.3513	7.50437	8.23746	8.76231	2.22652	2.20128	2.07984	82.8435	82.4036	81.2286	6.71127	6.4843	7.21604	0.18885	0.16787	0.19061	0.52547	0.5055	0.52256
131	0.78	0	1.56	39.0219	32.2125	30.9187	62.7674	NA	64.1189	70.067	NA	69.3514	49.9767	NA	44.8443	7.04776	NA	8.45248	1.99156	NA	2.24105	83.7874	NA	80.9035	6.48194	NA	7.64225	0.23653	NA	0.28598	0.45486	NA	0.47477
132	0	0.22	1.94	35.8149	NA	28.6907	NA	61.5628	63.383	NA	68.3803	69.5547	NA	45.6734	44.7576	NA	6.90348	9.05197	NA	2.17839	2.02009	NA	82.597	78.8259	NA	7.55347	9.31627	NA	0.27874	0.25575	NA	0.48893	0.53007
133	0	0.36	1.6	NA	28.6773	31.4445	NA	53.6405	59.2018	NA	58.4184	64.736	NA	46.5034	40.913	NA	6.88529	7.51343	NA	2.11397	2.25445	NA	86.0334	82.6466	NA	4.2412	6.79379	NA	0.21007	0.25232	NA	0.51604	0.53943
134	0.17	0.38	1.2	NA	25.8722	NA	59.0705	57.2606	63.3937	64.586	61.3928	69.0584	52.3367	51.6746	44.5801	6.74792	7.12832	7.69601	1.96983	2.19054	2.03672	85.5248	85.1803	83.0447	5.04368	4.7987	6.48819	0.22014	0.206535	0.22535	0.49361	0.495615	0.50908
135	1.19	2.32	1.8	25.6598	25.1237	28.8366	60.9996	64.22	62.6087	68.478	68.1596	68.3668	41.76	41.7182	42.2392	7.11819	7.39752	8.06701	1.6073	2.20108	2.7186	83.7578	84.3109	80.6992	6.8412	5.47659	7.76477	0.21934	0.187	0.23405	0.45614	0.4269	0.51642
136	0	0	0	30.4582	28.1426	25.3792	NA	NA	64.5721	NA	NA	70.6528	NA	NA	47.0918	NA	NA	9.13669	NA	NA	1.95618	NA	NA	81.324	NA	NA	6.84084	NA	NA	0.28679	NA	NA	0.45552
137	0	0	0.48	NA	NA	NA	NA	NA	61.4553	NA	NA	66.6268	NA	NA	47.7053	NA	NA	8.41206	NA	NA	1.63592	NA	NA	81.451	NA	NA	7.7895	NA	NA	0.25474	NA	NA	0.45677
138	0.31	0	2.02	NA	NA	27.9524	64.8082	NA	62.7461	70.738	NA	67.4525	51.0533	NA	51.1852	7.07055	NA	8.09346	2.18498	NA	2.2533	83.667	NA	81.734	6.45849	NA	7.25805	0.20477	NA	0.21236	0.41423	NA	0.44882
139	0.48	0	1.52	31.4466	NA	23.6799	59.697	NA	64.843	64.8268	NA	70.1433	51.4867	NA	51.3415	8.47228	NA	9.44445	1.99393	NA	2.22841	80.8109	NA	78.9478	8.09368	NA	8.75755	0.21919	NA	0.22001	0.41002	NA	0.40178
140	0.31	0	1.68	89.7706	NA	30.8961	58.523	NA	61.0408	63.3946	NA	66.0724	48.57	NA	46.3132	6.22872	NA	7.62426	1.9814	NA	2.44048	85.8169	NA	82.8115	5.29409	NA	6.38428	0.20974	NA	0.2368	0.4692	NA	0.50267
141	0	0	0	26.9535	NA	27.2329	NA	NA	67.4674	NA	NA	74.0211	NA	NA	39.2034	NA	NA	7.93842	NA	NA	2.3157	NA	NA	82.163	NA	NA	6.87457	NA	NA	0.23584	NA	NA	0.47247
142	0	0	0.64	NA	NA	NA	NA	NA	63.9537	NA	NA	69.6488	NA	NA	47.6071	NA	NA	8.27519	NA	NA	2.14067	NA	NA	80.7631	NA	NA	8.11407	NA	NA	0.22773	NA	NA	0.47922
143	0.19	0	0.28	NA	NA	20.4168	62.268	NA	60.9017	68.1386	NA	66.0256	48.02	NA	47.7257	6.85876	NA	8.08106	2.08003	NA	2.18434	84.0221	NA	81.4379	6.34825	NA	7.53741	0.20989	NA	0.23418	0.48099	NA	0.52514
144	1.15	0.12	2.06	31.4232	NA	24.6971	57.5418	61.64	58.6155	63.3608	66.6114	64.037	45.6933	46.0402	43.457	6.49344	7.6511	8.15771	2.18998	2.51953	2.8281	84.6892	83.4143	81.5186	5.96725	5.69348	6.71418	0.18975	0.21252	0.26801	0.47034	0.5091	0.51337
145	0.44	1.24	0.76	28.7969	27.1417	21.971	63.4223	62.1176	64.0745	70.0173	68.2304	69.6086	45.4933	43.7695	40.9459	7.11917	7.32878	7.73628	1.84	2.11547	2.00884	83.9365	84.0953	81.4688	6.50443	5.76532	8.00099	0.20992	0.25118	0.27135	0.38992	0.44398	0.5137
146	2.2	0	1.62	28.3985	18.7823	23.3873	59.9243	NA	60.7784	65.3696	NA	66.3038	45.2933	NA	45.056	6.37017	NA	6.95466	1.58214	NA	2.34807	83.2309	NA	82.7878	8.10551	NA	7.15616	0.21893	NA	0.20172	0.49239	NA	0.5516
167	0.2	0.16	0.74	27.2857	NA	25.5412	57.9772	54.5968	56.4738	63.6575	60.9544	62.5645	51.7667	43.9825	43.4779	7.63054	8.0624	9.66691	1.81992	2.18384	1.90814	81.8931	81.153	77.576	7.97859	7.76292	10.0713	0.19808	0.32072	0.29463	0.47973	0.5171	0.48295
166	0	0.26	2.3	29.9609	23.25	25.9569	NA	57.5195	63.2658	NA	63.6886	69.8582	NA	40.8405	41.6145	NA	6.82916	7.48593	NA	2.10074	1.98893	NA	86.1385	82.3616	NA	4.05929	7.33534	NA	0.23344	0.28467	NA	0.63889	0.54348
165	0	0.24	1.06	NA	28.9962	30.3716	NA	61.7525	62.5714	NA	65.9292	68.9929	NA	43.5977	45.5663	NA	6.71278	6.91287	NA	1.81852	1.79534	NA	85.5416	83.7349	NA	5.27538	6.86551	NA	0.205375	0.226565	NA	0.446345	0.46479
164	1.46	1.46	4.52	NA	35.0708	30.8896	62.9747	62.9099	66.147	69.3682	69.2457	72.6951	51.27	49.0428	46.5672	7.25965	7.29733	9.17723	2.02612	2.00207	2.23349	82.9526	82.9808	78.4429	7.12288	7.02004	9.50507	0.21995	0.30675	0.2381	0.41876	0.39298	0.40317
163	0	0.84	3.96	35.7581	35.4963	33.2481	NA	59.9173	63.2306	NA	66.5354	69.4475	NA	44.1588	45.7968	NA	7.07633	8.34515	NA	1.71999	1.87915	NA	84.844	80.6287	NA	5.70349	8.41241	NA	0.19408	0.18898	NA	0.462115	0.54556
162	0.14	0.44	2.9	NA	24.3095	26.0614	55.9291	55.7123	57.8609	61.9919	59.9658	64.5758	36.86	30.9672	36.3207	6.22617	6.715	7.73157	1.72019	2.11399	2.13354	84.51	85.2905	80.9174	6.5961	5.07187	8.36928	0.282315	0.20287	0.22188	0.665175	0.60574	0.62632
161	0.47	0.12	1.78	24.237	23.4341	25.4122	60.6115	61.9737	61.9436	66.6448	67.8394	68.4426	53.4933	40.8054	43.9465	7.27919	7.03296	8.23375	1.76188	2.02741	2.24814	84.037	85.4617	82.1436	6.20569	4.74435	6.58466	0.20855	0.20409	0.2365	0.50771	0.52948	0.55339
160	1.23	0.08	0.66	30.0973	18.4083	25.8249	63.0927	64.714	65.1122	68.4087	70.4534	71.4364	48.2967	52.6415	45.266	6.81684	6.9965	8.14843	2.14637	1.65817	1.91238	84.761	85.4423	81.592	5.52019	5.21771	7.6339	0.19326	0.22415	0.24072	0.56229	0.46123	0.47256
159	0.2	0.24	0.4	13.2226	27.3125	27.4008	63.0712	61.1612	62.86	69.2059	65.1211	69.027	46.66	45.0806	48.4293	7.17841	8.13534	9.36698	1.93547	2.30602	2.51833	84.7812	84.0723	80.1119	5.35122	4.79443	7.3121	0.20763	0.21919	0.22413	0.54611	0.4727	0.46652
158	0	0	3.58	37.8108	21.2417	28.9472	NA	NA	52.7768	NA	NA	59.0854	NA	NA	43.1643	NA	NA	7.22251	NA	NA	2.21821	NA	NA	83.4449	NA	NA	6.36148	NA	NA	0.26959	NA	NA	0.48329
157	0.3	0	3.8	NA	NA	20.2525	60.6966	NA	60.7266	66.414	NA	67.137	55.8133	NA	46.2048	6.88396	NA	7.7126	1.90766	NA	2.18338	83.8849	NA	81.7753	6.66395	NA	7.59037	0.22666	NA	0.25427	0.43292	NA	0.48408
156	0	0	0	28.7421	NA	29.2299	NA	NA	63.013	NA	NA	70.2851	NA	NA	43.3536	NA	NA	10.2683	NA	NA	1.73329	NA	NA	77.8204	NA	NA	9.27687	NA	NA	0.38019	NA	NA	0.52095
155	0	0	0.5	NA	NA	NA	NA	NA	60.9387	NA	NA	67.5847	NA	NA	100.778	NA	NA	9.01822	NA	NA	1.77978	NA	NA	78.4592	NA	NA	10.0061	NA	NA	0.25619	NA	NA	0.48047
154	0.35	0	0.92	NA	NA	23.8838	59.3527	NA	62.5859	68.618	NA	68.8343	35.96	NA	49.6434	6.95787	NA	8.88726	2.23871	NA	1.98048	84.046	NA	80.1763	6.09473	NA	8.2848	0.21778	NA	0.24072	0.44488	NA	0.43043
153	0.09	0.1	0	33.1709	NA	26.0246	58.877	61.8762	66.4697	66.8488	68.3949	72.9514	35.59	37.0461	43.3914	6.51598	6.97359	8.57304	1.68915	1.81332	2.05078	84.2524	85.8188	80.0333	6.74459	4.65804	8.56199	0.27217	0.25322	0.29199	0.52573	0.42456	0.48888
152	0.14	0.26	0	20	20.04	NA	58.8037	62.2218	59.8931	68.4162	66.3934	66.5545	42.6767	46.4593	44.4464	6.90457	6.6357	7.47591	1.89683	2.46746	2.18926	84.7398	85.1643	82.8131	5.79952	5.04453	6.73894	0.20852	0.18449	0.23631	0.4508	0.50348	0.54645
151	0.32	0.46	0.62	69.2281	31.7115	NA	63.2087	62.2957	60.0721	68.7433	66.5265	66.4341	55.3267	45.2841	49.1011	7.36463	8.10259	8.5008	1.80746	2.53865	2.34945	84.1414	82.514	81.8259	6.04791	6.1655	6.62428	0.20862	0.25686	0.25537	0.42999	0.42245	0.44418
150	0.08	0.08	1.28	26.5745	16.8022	15.4279	59.4229	60.9543	62.3651	65.3921	66.4801	68.7996	46.77	47.4864	45.4249	6.67517	7.29627	8.35494	2.14687	2.41073	2.5829	83.8766	84.5086	80.4914	6.66161	5.21943	7.89325	0.19246	0.18882	0.21148	0.44733	0.37614	0.46604
149	0	0.32	2.06	20.7326	24.3625	21.8747	NA	58.0703	60.1748	NA	63.298	66.3729	NA	46.9236	48.1343	NA	7.76967	8.61576	NA	2.48135	2.12333	NA	84.5252	81.6082	NA	4.63997	6.95115	NA	0.2054	0.23214	NA	0.37839	0.46939
148	0.37	0.42	0.46	NA	15.7406	18.4073	58.9463	59.3588	55.5583	64.8796	63.13	61.7062	51.8133	45.4146	46.5382	6.50472	7.92836	8.67946	1.84548	2.21302	2.28899	85.0485	83.6654	80.4705	5.99458	5.53753	7.82116	0.19369	0.23989	0.26612	0.413	0.41581	0.47374
147	0	0	0	28.9951	22.2667	20.6249	NA	NA	57.8646	NA	NA	64.1649	NA	NA	38.3095	NA	NA	7.60895	NA	NA	2.03893	NA	NA	81.4629	NA	NA	8.13592	NA	NA	0.20594	NA	NA	0.5474
168	0	0	0.36	NA	NA	NA	NA	NA	48.2426	NA	NA	52.7771	NA	NA	36.9895	NA	NA	9.20486	NA	NA	1.82057	NA	NA	78.8626	NA	NA	9.3187	NA	NA	0.30762	NA	NA	0.48569
169	1.74	0.24	5	NA	NA	15.5137	61.7144	62.2736	65.4872	67.9588	67.6859	70.4369	46.9	44.3736	43.1236	6.4897	6.9719	8.34237	1.91873	1.60114	2.10626	85.8561	85.7745	79.6043	5.05147	4.93117	9.15963	0.18537	0.22193	0.27481	0.49867	0.49937	0.51261
170	0.84	0.44	1.92	34.3402	21.625	30.8578	62.2218	60.0712	62.7759	68.0966	64.1996	67.7787	43.1933	35.7892	39.2645	6.59997	6.59981	7.58693	2.05701	1.78823	2.21556	84.4802	85.1393	80.7312	6.02359	5.68155	8.6747	0.23849	0.25021	0.24698	0.60071	0.54091	0.54467
171	0	0.18	4.34	9.23596	22.6295	25.0325	NA	57.8991	59.8159	NA	61.8193	64.3986	NA	48.5466	51.1946	NA	7.71536	8.78986	NA	1.77996	1.77099	NA	81.9201	79.5271	NA	7.91873	9.21762	NA	0.20554	0.23438	NA	0.46034	0.46009
172	1.22	0	8.6	NA	20.15	29.9958	60.9722	NA	62.0025	67.5236	NA	66.8622	44.3333	NA	43.125	8.03161	NA	9.2232	1.74566	NA	1.67787	80.2142	NA	77.0993	9.3743	NA	11.2488	0.23047	NA	0.30278	0.40377	NA	0.44805
173	0	0.42	3.7	33.7018	NA	26.661	NA	59.4488	58.6284	NA	65.2973	63.284	NA	45.478	43.944	NA	7.53287	8.75942	NA	2.7058	1.96809	NA	85.624	78.1246	NA	3.51968	10.3325	NA	0.21763	0.31195	NA	0.4	0.503435
174	0.95	0	1.06	NA	26.2857	31.8751	65.8556	NA	65.9102	71.2527	NA	70.7995	49.4567	NA	49.6233	7.23074	NA	8.4504	1.88589	NA	2.08277	83.3357	NA	81.3138	6.87291	NA	7.42074	0.18562	NA	0.21151	0.48915	NA	0.52077
175	0.26	0.12	1.16	40.9863	NA	34.0542	66.095	63.831	67.5408	71.0984	68.0025	72.3754	52.1467	44.9126	47.5632	7.32995	8.59431	9.10565	2.20115	2.21037	2.12023	84.353	83.0316	81.1303	5.41012	5.53992	6.9284	0.17177	0.19915	0.21372	0.534	0.42466	0.50172
176	0.81	0.78	0	31.2027	14.4	20.9915	62.3413	62.1859	64.3713	68.964	66.4394	69.3921	44.9533	41.8634	45.237	6.79925	7.85689	8.37708	1.9253	1.89502	2.13464	83.559	84.1272	82.1501	7.04358	5.4137	6.65918	0.23374	0.20281	0.19796	0.43913	0.50437	0.48103
177	0.63	0.22	4.82	27.5529	23.2436	26.4667	59.6046	59.4694	62.602	65.5756	64.6419	67.0286	53.37	47.5998	48.6205	6.60473	6.952	8.50081	2.05972	2.55282	2.34016	84.7925	85.3859	79.9575	5.90933	4.53867	8.52081	0.1911	0.183525	0.20444	0.44259	0.387115	0.47628
178	0.14	1.4	1.12	30.3599	20.9045	24.5655	55.3743	48.8317	60.0597	60.5202	54.5213	65.0768	43.5667	33.4425	47.3571	6.45499	6.89846	7.6452	2.4976	1.92806	2.45201	86.3981	85.4475	83.297	3.99005	4.95521	5.90555	0.20899	0.305455	0.22937	0.45024	0.465345	0.47084
179	0	0.2	3.18	27.3392	27.6106	29.0549	NA	56.7738	66.3398	NA	60.7826	71.1356	NA	46.2736	48.8649	NA	6.93653	8.69331	NA	2.63534	2.36354	NA	84.2851	80.1991	NA	5.43977	7.93767	NA	0.26028	0.32938	NA	0.44298	0.47699
180	0	0.46	3.16	NA	18.195	24.6917	NA	58.7812	64.3266	NA	62.9036	69.0355	NA	38.0241	50.257	NA	6.24878	7.84636	NA	2.3395	2.44794	NA	86.9247	82.337	NA	3.79081	6.68229	NA	0.17063	0.20156	NA	0.52556	0.48482
				NA	19.1348	19.1938
