# Supplementary material for: High-Density Genetic Map Construction and Quantitative Trait Locus Analysis of Fruit- and Oil-Related Traits in Camellia oleifera Based on Double Digest Restriction Site-Associated DNA Sequencing
Source: Int J Mol Sci. 2024 Aug 14;25(16):8840. doi: 10.3390/ijms25168840 (PMC11354348; doi:10.3390/ijms25168840)
Supplement: Supplementary file 1 [file ijms-25-08840-s001.zip › Table S2 Details of mapping clean reads in the linkage population.xlsx]

## Sheet: samples.mapping.stat
#ID	TotalReads	MappedReads	MappedPairedReads	MappedProperReads	InsertSize	GenomeSize	CoverSize	CoverBases	AverCoverDepth	AverGenomeDepth	Cover(1X)	Cover(5X)	Cover(10X)
QB53	30204872	29689891(98.30%)	29287260(96.96%)	11428786(37.84%)	1191.3+/-2332.6	2891061056	569598223	4333975950	7.61	1.5	0.197	0.0588	0.0313
QB81	36732986	35753777(97.33%)	35517638(96.69%)	29002692(78.96%)	413.4+/-1091.8	2891061056	396936040	5273440380	13.29	1.82	0.1373	0.0534	0.0333
R1	12222014	11118343(90.97%)	10979758(89.84%)	8957072(73.29%)	558.4+/-1204.7	2891061056	119561503	1628563602	13.62	0.56	0.0414	0.0256	0.0164
R10	15211820	14965864(98.38%)	14805758(97.33%)	9512892(62.54%)	709.0+/-1563.7	2891061056	328250884	2187582369	6.66	0.76	0.1135	0.0353	0.0168
R100	37961848	37437839(98.62%)	37083942(97.69%)	22580576(59.48%)	736.5+/-1667.4	2891061056	525840100	5521598640	10.5	1.91	0.1819	0.0596	0.0367
R101	10982784	7479177(68.10%)	7375380(67.15%)	5917626(53.88%)	533.9+/-1179.3	2891061056	53959361	1099007877	20.37	0.38	0.0187	0.0103	0.0076
R102	19649774	18772046(95.53%)	18413894(93.71%)	7146538(36.37%)	1074.7+/-2226.4	2891061056	373282458	2749518293	7.37	0.95	0.1291	0.0346	0.0162
R103	81829936	77087482(94.20%)	76493894(93.48%)	59709522(72.97%)	609.9+/-1274.4	2891061056	336652379	11331134244	33.66	3.92	0.1164	0.0769	0.0574
R104	10566104	10340019(97.86%)	10248924(97.00%)	8096630(76.63%)	571.0+/-1233.2	2891061056	232223407	1521815305	6.55	0.53	0.0803	0.0279	0.0132
R105	16704702	13311590(79.69%)	13196890(79.00%)	10737318(64.28%)	522.0+/-1177.2	2891061056	178758927	1965012546	10.99	0.68	0.0618	0.0317	0.0174
R106	10979174	6951481(63.32%)	6786566(61.81%)	5421414(49.38%)	586.5+/-1207.2	2891061056	113958976	1028625002	9.03	0.36	0.0394	0.02	0.0092
R107	15243308	14899148(97.74%)	14681404(96.31%)	8231200(54.00%)	822.1+/-1801.1	2891061056	328311830	2204716621	6.72	0.76	0.1136	0.0331	0.0156
R108	31133294	30677597(98.54%)	30347510(97.48%)	17162156(55.12%)	785.6+/-1775.7	2891061056	496392278	4493594704	9.05	1.55	0.1717	0.0528	0.0308
R109	34626116	34117428(98.53%)	33755650(97.49%)	19044578(55.00%)	789.8+/-1781.9	2891061056	524555987	4997515004	9.53	1.73	0.1814	0.0568	0.0337
R11	105128386	102917901(97.90%)	101376694(96.43%)	64512218(61.37%)	580.2+/-1580.7	2891061056	412744528	15125897178	36.65	5.23	0.1428	0.0836	0.0614
R110	16242188	15945108(98.17%)	15816872(97.38%)	11865142(73.05%)	576.2+/-1317.2	2891061056	287563634	2346248804	8.16	0.81	0.0995	0.0347	0.0187
R111	34347612	33625815(97.90%)	33118050(96.42%)	18119060(52.75%)	789.5+/-1783.0	2891061056	475751201	4925241038	10.35	1.7	0.1646	0.0546	0.0315
R112	14551610	14160187(97.31%)	14039886(96.48%)	11541340(79.31%)	483.6+/-1105.1	2891061056	184630236	2094201060	11.34	0.72	0.0639	0.0288	0.0168
R113	13495100	13120821(97.23%)	12848902(95.21%)	5942286(44.03%)	875.3+/-1952.4	2891061056	234583633	1921771656	8.19	0.66	0.0811	0.0183	0.0076
R114	33854032	33296769(98.35%)	32814646(96.93%)	9278730(27.41%)	1491.8+/-2708.1	2891061056	549856860	4877289276	8.87	1.69	0.1902	0.0611	0.0322
R115	21131076	20664396(97.79%)	20281662(95.98%)	6313056(29.88%)	1332.5+/-2544.6	2891061056	403098487	3026949749	7.51	1.05	0.1394	0.0376	0.0186
R116	83573284	82084418(98.22%)	81107300(97.05%)	57520366(68.83%)	461.7+/-1372.7	2891061056	405813034	12064462938	29.73	4.17	0.1404	0.0743	0.0501
R117	30195280	29744932(98.51%)	29414546(97.41%)	13126360(43.47%)	997.5+/-2107.5	2891061056	499499510	4387103945	8.78	1.52	0.1728	0.0538	0.0299
R118	19959370	19635146(98.38%)	19430206(97.35%)	8938624(44.78%)	981.7+/-2083.7	2891061056	412231516	2896083515	7.03	1	0.1426	0.039	0.0203
R119	26570548	26079504(98.15%)	25660018(96.57%)	8057522(30.33%)	1341.1+/-2552.8	2891061056	477633812	3806868264	7.97	1.32	0.1652	0.0483	0.0243
R12	17881174	16982163(94.97%)	16752586(93.69%)	13516540(75.59%)	555.8+/-1206.4	2891061056	188221250	2487525845	13.22	0.86	0.0651	0.0357	0.0221
R120	18865814	18137729(96.14%)	17936062(95.07%)	8213344(43.54%)	979.8+/-2084.6	2891061056	399973786	2657084587	6.64	0.92	0.1383	0.0367	0.0187
R121	12551070	12252031(97.62%)	12137056(96.70%)	9868952(78.63%)	543.3+/-1194.8	2891061056	181794137	1812082454	9.97	0.63	0.0629	0.0301	0.0167
R122	17326612	16858802(97.30%)	16514780(95.31%)	8274794(47.76%)	914.0+/-1968.0	2891061056	354872688	2477574624	6.98	0.86	0.1227	0.0367	0.0184
R123	20847426	20460642(98.14%)	20267442(97.22%)	14437442(69.25%)	609.0+/-1404.3	2891061056	324329704	3009617252	9.28	1.04	0.1122	0.044	0.0236
R124	30996410	30516728(98.45%)	30184338(97.38%)	16761640(54.08%)	801.1+/-1807.5	2891061056	507617045	4454765248	8.78	1.54	0.1756	0.0536	0.031
R125	19354420	18946069(97.89%)	18681750(96.52%)	10992312(56.79%)	779.6+/-1723.1	2891061056	348030373	2793929231	8.03	0.97	0.1204	0.0386	0.0203
R126	22569366	22199614(98.36%)	21966276(97.33%)	9719304(43.06%)	1019.8+/-2143.4	2891061056	446218644	3252103178	7.29	1.12	0.1543	0.0431	0.0228
R127	62644788	61671836(98.45%)	60926694(97.26%)	28296222(45.17%)	964.5+/-2083.1	2891061056	721775958	9002502184	12.47	3.11	0.2497	0.0891	0.0533
R128	13623494	13322741(97.79%)	13222398(97.06%)	10605304(77.85%)	565.1+/-1241.1	2891061056	218695116	1971496819	9.01	0.68	0.0756	0.0307	0.0166
R129	12392400	7980392(64.40%)	7802488(62.96%)	6404704(51.68%)	505.7+/-1148.5	2891061056	129420512	1177601098	9.1	0.41	0.0448	0.0205	0.0101
R13	103294256	99003661(95.85%)	97447786(94.34%)	67384964(65.24%)	526.7+/-1431.6	2891061056	409356837	14551886034	35.55	5.03	0.1416	0.0832	0.061
R130	23902580	23407329(97.93%)	23038696(96.39%)	11807674(49.40%)	917.9+/-1949.5	2891061056	370272171	3450887402	9.32	1.19	0.1281	0.052	0.0271
R131	47099880	46417920(98.55%)	45883852(97.42%)	20995064(44.58%)	973.8+/-2098.6	2891061056	623864836	6822581724	10.94	2.36	0.2158	0.0732	0.0429
R132	21789362	21097416(96.82%)	20496828(94.07%)	6557968(30.10%)	1185.3+/-2382.7	2891061056	329860727	3079007056	9.33	1.07	0.1141	0.0284	0.0126
R133	43321088	42592550(98.32%)	41957166(96.85%)	12068628(27.86%)	1461.6+/-2679.9	2891061056	606877759	6217372276	10.24	2.15	0.2099	0.0737	0.04
R134	80352432	76528113(95.24%)	75489810(93.95%)	55675740(69.29%)	438.5+/-1298.2	2891061056	396251780	11248605816	28.39	3.89	0.1371	0.0719	0.0486
R135	21252980	20677077(97.29%)	20512348(96.52%)	16241780(76.42%)	505.8+/-1199.2	2891061056	282320611	3059287403	10.84	1.06	0.0977	0.0371	0.0207
R136	18682324	13304748(71.22%)	13033594(69.76%)	6772848(36.25%)	899.0+/-1966.0	2891061056	336315014	1969022781	5.85	0.68	0.1163	0.0278	0.0137
R137	18628494	18323884(98.36%)	18082428(97.07%)	7638610(41.00%)	1051.9+/-2174.5	2891061056	401507174	2674917152	6.66	0.93	0.1389	0.0381	0.0182
R138	27144048	26656097(98.20%)	26423080(97.34%)	20669096(76.15%)	404.1+/-1168.0	2891061056	186644076	3918047868	20.99	1.36	0.0646	0.0336	0.0217
R139	15245662	14780999(96.95%)	14421630(94.59%)	6162934(40.42%)	944.1+/-2041.4	2891061056	291080769	2157434162	7.41	0.75	0.1007	0.0253	0.0109
R14	24941170	24448723(98.03%)	24099876(96.63%)	10577890(42.41%)	1031.8+/-2167.0	2891061056	463776333	3601536349	7.77	1.25	0.1604	0.0467	0.0248
R140	11180360	10930512(97.77%)	10763432(96.27%)	5989302(53.57%)	847.2+/-1824.2	2891061056	243448100	1606527624	6.6	0.56	0.0842	0.0294	0.0127
R141	17045412	16693720(97.94%)	16440984(96.45%)	8697600(51.03%)	891.0+/-1905.7	2891061056	300045136	2453571450	8.18	0.85	0.1038	0.0398	0.0192
R142	17364316	17104309(98.50%)	16921746(97.45%)	7651084(44.06%)	989.2+/-2098.5	2891061056	391278684	2505656791	6.4	0.87	0.1353	0.0351	0.0175
R143	15139388	14677528(96.95%)	14551866(96.12%)	11710416(77.35%)	575.8+/-1225.1	2891061056	212385275	2142641408	10.09	0.74	0.0735	0.0346	0.0194
R144	40270316	36154254(89.78%)	35779770(88.85%)	28711388(71.30%)	521.8+/-1202.9	2891061056	264412570	5302865366	20.06	1.83	0.0915	0.0534	0.0356
R145	43165594	42147970(97.64%)	41370688(95.84%)	12131440(28.10%)	1404.8+/-2623.5	2891061056	569198981	6194802480	10.88	2.14	0.1969	0.0677	0.037
R146	14205872	13500448(95.03%)	13414384(94.43%)	10956630(77.13%)	547.0+/-1176.9	2891061056	194925665	1997980128	10.25	0.69	0.0674	0.0307	0.0173
R147	22431306	22023487(98.18%)	21696046(96.72%)	5934450(26.46%)	1530.4+/-2743.5	2891061056	474793998	3237076134	6.82	1.12	0.1642	0.0459	0.022
R148	14364422	8668382(60.35%)	8576182(59.70%)	7003774(48.76%)	500.5+/-1150.9	2891061056	152264910	1282225994	8.42	0.44	0.0527	0.0241	0.0115
R149	26776298	26257584(98.06%)	25830756(96.47%)	11732186(43.82%)	919.3+/-2026.2	2891061056	396005992	3885581352	9.81	1.34	0.137	0.039	0.0203
R15	12546874	12264260(97.75%)	12093478(96.39%)	4759326(37.93%)	1124.8+/-2276.4	2891061056	338998868	1802668854	5.32	0.62	0.1173	0.0266	0.0112
R150	12948962	12667301(97.82%)	12479712(96.38%)	5827642(45.00%)	937.5+/-2021.8	2891061056	293588345	1866756156	6.36	0.65	0.1016	0.0245	0.0108
R151	11803360	11617640(98.43%)	11497968(97.41%)	5798036(49.12%)	889.6+/-1938.1	2891061056	308398604	1701930087	5.52	0.59	0.1067	0.0248	0.0115
R152	12425364	12185856(98.07%)	12054240(97.01%)	8871532(71.40%)	580.9+/-1352.1	2891061056	270191440	1802322860	6.67	0.62	0.0935	0.0306	0.0143
R153	20061414	19766861(98.53%)	19553026(97.47%)	8017822(39.97%)	1087.7+/-2242.1	2891061056	430399110	2885827910	6.71	1	0.1489	0.0398	0.0203
R154	51681550	50776960(98.25%)	50039666(96.82%)	13240212(25.62%)	1572.2+/-2784.7	2891061056	673176121	7463338416	11.09	2.58	0.2328	0.0856	0.0469
R155	13897022	13517512(97.27%)	13362890(96.16%)	8408648(60.51%)	727.8+/-1594.9	2891061056	307116462	1993501366	6.49	0.69	0.1062	0.032	0.0152
R156	11311250	11111877(98.24%)	11000434(97.25%)	8391682(74.19%)	557.8+/-1257.5	2891061056	192506931	1643254139	8.54	0.57	0.0666	0.0269	0.0139
R157	33034166	32127566(97.26%)	31438366(95.17%)	9459400(28.64%)	1314.5+/-2527.4	2891061056	458327668	4754320672	10.37	1.64	0.1585	0.0485	0.0249
R158	26524892	26093041(98.37%)	25883902(97.58%)	19143984(72.17%)	604.2+/-1333.1	2891061056	303274965	3833481574	12.64	1.33	0.1049	0.0487	0.0301
R159	19277964	18959430(98.35%)	18838688(97.72%)	15294220(79.34%)	507.1+/-1153.5	2891061056	255757874	2798521921	10.94	0.97	0.0885	0.0398	0.0233
R16	42615586	41744541(97.96%)	41278938(96.86%)	30306952(71.12%)	472.3+/-1300.7	2891061056	198675305	6135680100	30.88	2.12	0.0687	0.0407	0.03
R160	43470302	42672638(98.17%)	42199900(97.08%)	32595006(74.98%)	610.1+/-1283.5	2891061056	358222940	6314932064	17.63	2.18	0.1239	0.0681	0.046
R161	50147718	49429518(98.57%)	48875836(97.46%)	21634478(43.14%)	1017.6+/-2157.1	2891061056	665697262	7315017224	10.99	2.53	0.2303	0.0806	0.0467
R162	12061490	11583596(96.04%)	11518842(95.50%)	9460582(78.44%)	521.3+/-1152.3	2891061056	151406939	1708499950	11.28	0.59	0.0524	0.0266	0.0153
R163	25404606	19444166(76.54%)	18752028(73.81%)	12131726(47.75%)	687.4+/-1564.6	2891061056	375139153	2877581168	7.67	1	0.1298	0.0401	0.0215
R164	12858482	12533468(97.47%)	12457294(96.88%)	10113224(78.65%)	545.6+/-1189.1	2891061056	214005496	1837151515	8.58	0.64	0.074	0.032	0.0168
R165	16207804	15798650(97.48%)	15689050(96.80%)	12690180(78.30%)	543.5+/-1195.0	2891061056	211158698	2337733321	11.07	0.81	0.073	0.0326	0.0189
R166	46769686	46078982(98.52%)	45538386(97.37%)	21166448(45.26%)	950.8+/-2063.1	2891061056	616623837	6819079260	11.06	2.36	0.2133	0.071	0.0415
R167	17124766	16760243(97.87%)	16514712(96.44%)	10035352(58.60%)	721.5+/-1647.9	2891061056	335962233	2446470738	7.28	0.85	0.1162	0.0336	0.0173
R168	12899786	12262631(95.06%)	12188702(94.49%)	9961284(77.22%)	544.9+/-1182.3	2891061056	151871884	1796361345	11.83	0.62	0.0525	0.0283	0.0164
R169	27414780	26854750(97.96%)	26581470(96.96%)	19461718(70.99%)	570.7+/-1324.0	2891061056	252309131	3961352497	15.7	1.37	0.0873	0.0412	0.0254
R17	11730192	10901233(92.93%)	10820532(92.25%)	8795410(74.98%)	556.5+/-1194.9	2891061056	143918154	1596875231	11.1	0.55	0.0498	0.0275	0.0159
R170	11607706	11418429(98.37%)	11292234(97.28%)	6929760(59.70%)	742.9+/-1631.8	2891061056	297858668	1674055726	5.62	0.58	0.103	0.0281	0.0122
R171	56970038	56056309(98.40%)	55334440(97.13%)	21324358(37.43%)	1157.0+/-2351.9	2891061056	714716070	8267428400	11.57	2.86	0.2472	0.0896	0.0512
R172	19521334	19090545(97.79%)	18850454(96.56%)	13127098(67.24%)	591.4+/-1417.6	2891061056	336826373	2800963307	8.32	0.97	0.1165	0.0378	0.02
R173	12978122	12455587(95.97%)	12212244(94.10%)	4736814(36.50%)	1068.3+/-2231.1	2891061056	263499275	1836973230	6.97	0.64	0.0911	0.0204	0.0086
R174	45159610	44163031(97.79%)	43302302(95.89%)	12777652(28.29%)	1363.8+/-2582.8	2891061056	543719599	6512979695	11.98	2.25	0.1881	0.0646	0.0357
R175	13591608	13311509(97.94%)	13122440(96.55%)	6401784(47.10%)	903.5+/-1959.6	2891061056	302875778	1963252705	6.48	0.68	0.1048	0.0262	0.0117
R176	16956416	16649742(98.19%)	16515538(97.40%)	12645102(74.57%)	571.5+/-1290.0	2891061056	302167541	2459396856	8.14	0.85	0.1045	0.0372	0.0196
R177	22976908	22658251(98.61%)	22421288(97.58%)	9634184(41.93%)	1038.5+/-2173.7	2891061056	452176988	3307864794	7.32	1.14	0.1564	0.0445	0.0235
R178	23148072	22827571(98.62%)	22598106(97.62%)	10521604(45.45%)	962.4+/-2059.3	2891061056	440968253	3332598114	7.56	1.15	0.1525	0.0441	0.0236
R179	60470112	59602970(98.57%)	58932584(97.46%)	26019568(43.03%)	1018.1+/-2159.0	2891061056	704952433	8790604060	12.47	3.04	0.2438	0.0907	0.0536
R18	15244392	14765950(96.86%)	14624066(95.93%)	11986992(78.63%)	532.9+/-1173.4	2891061056	207143170	2164148860	10.45	0.75	0.0716	0.0323	0.0186
R180	13663468	13292129(97.28%)	13178978(96.45%)	10568314(77.35%)	537.5+/-1196.4	2891061056	244216032	1961658475	8.03	0.68	0.0845	0.0325	0.0169
R19	15960182	15668143(98.17%)	15435334(96.71%)	4500414(28.20%)	1462.8+/-2677.8	2891061056	390304418	2302968426	5.9	0.8	0.135	0.0324	0.0148
R2	14798080	14444136(97.61%)	14253996(96.32%)	9202626(62.19%)	696.0+/-1578.9	2891061056	312411127	2134195982	6.83	0.74	0.1081	0.0318	0.015
R20	16241024	15323543(94.35%)	15199374(93.59%)	12542828(77.23%)	511.3+/-1147.0	2891061056	82734799	2245171670	27.14	0.78	0.0286	0.0192	0.016
R21	20412662	20050042(98.22%)	19915254(97.56%)	15416318(75.52%)	555.3+/-1241.3	2891061056	207537027	2940098317	14.17	1.02	0.0718	0.0373	0.0241
R22	21762960	21378270(98.23%)	21197876(97.40%)	15829466(72.74%)	602.3+/-1322.6	2891061056	267968855	3131204704	11.68	1.08	0.0927	0.0423	0.0259
R23	14508400	14208690(97.93%)	14069824(96.98%)	10630556(73.27%)	551.1+/-1264.9	2891061056	184617566	2094881774	11.35	0.72	0.0639	0.0274	0.0155
R24	15022866	14747165(98.16%)	14572266(97.00%)	7132600(47.48%)	924.1+/-1967.1	2891061056	355165904	2167638498	6.1	0.75	0.1228	0.0329	0.0153
R25	40345980	39597111(98.14%)	39146310(97.03%)	27413272(67.95%)	636.0+/-1430.9	2891061056	424610710	5784652878	13.62	2	0.1469	0.0639	0.0402
R26	18899138	18034281(95.42%)	17643164(93.35%)	8751458(46.31%)	940.2+/-2027.8	2891061056	402899525	2651080782	6.58	0.92	0.1394	0.0362	0.0188
R27	11777154	11500642(97.65%)	11326404(96.17%)	6869570(58.33%)	776.7+/-1692.3	2891061056	241702550	1690236105	6.99	0.58	0.0836	0.0306	0.0135
R28	15913706	15508460(97.45%)	15389266(96.70%)	12121784(76.17%)	540.2+/-1206.5	2891061056	203438736	2275687446	11.19	0.79	0.0704	0.0313	0.0188
R29	20866792	20300540(97.29%)	20142054(96.53%)	16146798(77.38%)	523.4+/-1172.5	2891061056	193890956	2993340074	15.44	1.04	0.0671	0.0356	0.023
R3	21611624	21207607(98.13%)	21050862(97.41%)	16369340(75.74%)	502.5+/-1139.1	2891061056	140448000	3137862398	22.34	1.09	0.0486	0.0258	0.0162
R30	15412550	15094590(97.94%)	14829818(96.22%)	6091974(39.53%)	1095.5+/-2259.3	2891061056	402799212	2233666244	5.55	0.77	0.1393	0.0343	0.0155
R31	20074612	19184300(95.56%)	19018598(94.74%)	14706754(73.26%)	565.6+/-1263.3	2891061056	264842896	2815157822	10.63	0.97	0.0916	0.04	0.0232
R32	16836710	16568858(98.41%)	16391712(97.36%)	7576808(45.00%)	965.4+/-2059.8	2891061056	391464702	2435445348	6.22	0.84	0.1354	0.0356	0.0173
R33	13844650	13537125(97.78%)	13380890(96.65%)	9098838(65.72%)	657.0+/-1472.1	2891061056	279313153	1978516137	7.08	0.68	0.0966	0.0314	0.0152
R34	33580334	32954529(98.14%)	32490744(96.76%)	10498800(31.26%)	1324.0+/-2531.2	2891061056	551304097	4876877202	8.85	1.69	0.1907	0.0629	0.0333
R35	12109524	11865661(97.99%)	11743806(96.98%)	9024272(74.52%)	556.8+/-1257.8	2891061056	190793344	1738059437	9.11	0.6	0.066	0.0267	0.0142
R36	18447356	17980122(97.47%)	17751832(96.23%)	12232124(66.31%)	592.8+/-1428.8	2891061056	324841101	2646915285	8.15	0.92	0.1124	0.0349	0.0181
R37	17810826	17443282(97.94%)	17323018(97.26%)	13536788(76.00%)	551.0+/-1224.1	2891061056	180654566	2572095552	14.24	0.89	0.0625	0.0344	0.0219
R38	14764694	14204545(96.21%)	14061322(95.24%)	11482630(77.77%)	520.3+/-1155.7	2891061056	174801866	2080264822	11.9	0.72	0.0605	0.0297	0.0176
R39	16401514	16030877(97.74%)	15807302(96.38%)	10861650(66.22%)	572.1+/-1451.4	2891061056	315200508	2356135920	7.48	0.81	0.109	0.0325	0.0166
R4	26849588	26410133(98.36%)	26070096(97.10%)	11333820(42.21%)	1025.9+/-2137.4	2891061056	474799457	3855408558	8.12	1.33	0.1642	0.0521	0.027
R40	25364774	24634377(97.12%)	24294474(95.78%)	16078684(63.39%)	643.3+/-1473.3	2891061056	348062814	3620748750	10.4	1.25	0.1204	0.0397	0.0225
R41	20819066	20253696(97.28%)	19866818(95.43%)	6583402(31.62%)	1262.4+/-2461.2	2891061056	398505516	2997249612	7.52	1.04	0.1378	0.0378	0.0182
R42	12300986	11883220(96.60%)	11737718(95.42%)	9606432(78.09%)	531.9+/-1175.6	2891061056	176085937	1735387140	9.86	0.6	0.0609	0.0279	0.0155
R43	26769264	26250578(98.06%)	25962258(96.99%)	16039080(59.92%)	731.0+/-1638.4	2891061056	356155067	3884809256	10.91	1.34	0.1232	0.0486	0.0296
R44	27133142	26593308(98.01%)	26312396(96.98%)	18033776(66.46%)	637.6+/-1447.7	2891061056	278780856	3900148480	13.99	1.35	0.0964	0.0438	0.0273
R45	20074852	19505312(97.16%)	19266416(95.97%)	13046580(64.99%)	630.4+/-1436.1	2891061056	257153398	2860994700	11.13	0.99	0.0889	0.0336	0.0187
R46	34745402	34088484(98.11%)	33615308(96.75%)	9781406(28.15%)	1455.0+/-2671.9	2891061056	571880763	5044708408	8.82	1.74	0.1978	0.0655	0.0344
R47	14297128	13563366(94.87%)	13323634(93.19%)	8075592(56.48%)	698.9+/-1682.8	2891061056	331101091	1993776324	6.02	0.69	0.1145	0.0296	0.0141
R48	43357326	42664607(98.40%)	42071384(97.03%)	12550378(28.95%)	1415.6+/-2633.4	2891061056	616751689	6292373095	10.2	2.18	0.2133	0.0757	0.0413
R49	11420022	11159092(97.72%)	10983148(96.17%)	5765482(50.49%)	881.9+/-1902.5	2891061056	243198416	1639999450	6.74	0.57	0.0841	0.0286	0.0124
R5	55959072	55041393(98.36%)	54265754(96.97%)	16392426(29.29%)	1406.5+/-2621.2	2891061056	672384039	8034845222	11.95	2.78	0.2326	0.0906	0.051
R50	44646508	43924765(98.38%)	43316678(97.02%)	12559164(28.13%)	1447.7+/-2666.5	2891061056	616029387	6478223205	10.52	2.24	0.2131	0.0764	0.0417
R51	14486562	13839577(95.53%)	13740160(94.85%)	10565804(72.94%)	561.1+/-1254.2	2891061056	165401099	2028206651	12.26	0.7	0.0572	0.0281	0.0172
R52	27256288	26850149(98.51%)	26588060(97.55%)	12209756(44.80%)	983.4+/-2086.4	2891061056	477762237	3946785330	8.26	1.37	0.1653	0.0502	0.0277
R53	12963882	12679669(97.81%)	12551934(96.82%)	5890576(45.44%)	964.3+/-2053.4	2891061056	334572200	1876538446	5.61	0.65	0.1157	0.028	0.0132
R54	12262990	11937064(97.34%)	11747808(95.80%)	6085418(49.62%)	865.2+/-1915.9	2891061056	315476984	1754385643	5.56	0.61	0.1091	0.0263	0.0115
R55	22972720	22536002(98.10%)	22249666(96.85%)	12911288(56.20%)	788.2+/-1746.2	2891061056	381669623	3323001737	8.71	1.15	0.132	0.0439	0.0242
R56	34473682	33932289(98.43%)	33474832(97.10%)	10033678(29.11%)	1413.3+/-2632.1	2891061056	571234789	4970480197	8.7	1.72	0.1976	0.0647	0.0339
R57	31819524	31253114(98.22%)	30754892(96.65%)	9281582(29.17%)	1368.0+/-2593.5	2891061056	511680444	4577706502	8.95	1.58	0.177	0.0551	0.0286
R58	31118240	30331565(97.47%)	29878312(96.02%)	17691996(56.85%)	705.6+/-1669.6	2891061056	458664032	4458027948	9.72	1.54	0.1586	0.0521	0.0298
R59	26717886	25006912(93.60%)	24482302(91.63%)	11175824(41.83%)	967.0+/-2107.7	2891061056	493408118	3700865288	7.5	1.28	0.1707	0.0504	0.0265
R6	94792828	92708451(97.80%)	91015748(96.02%)	37496772(39.56%)	1047.8+/-2225.8	2891061056	567371874	13531894650	23.85	4.68	0.1963	0.1062	0.0684
R60	12117588	11870076(97.96%)	11754230(97.00%)	9114634(75.22%)	539.3+/-1218.3	2891061056	170632163	1755155512	10.29	0.61	0.059	0.0258	0.0138
R61	12200528	11940534(97.87%)	11755416(96.35%)	6445566(52.83%)	769.9+/-1840.1	2891061056	307215509	1754867122	5.71	0.61	0.1063	0.0258	0.012
R62	38449452	37804640(98.32%)	37255868(96.90%)	11222746(29.19%)	1392.1+/-2614.3	2891061056	583811194	5518581592	9.45	1.91	0.2019	0.068	0.0363
R63	14939892	14245553(95.35%)	14113372(94.47%)	11474892(76.81%)	513.1+/-1141.4	2891061056	133084097	2087529612	15.69	0.72	0.046	0.0279	0.0184
R64	14758072	14437082(97.82%)	14257012(96.60%)	9541680(64.65%)	610.9+/-1482.6	2891061056	265220344	2121745556	8	0.73	0.0917	0.0267	0.0128
R65	14130986	13718102(97.08%)	13608340(96.30%)	10949074(77.48%)	524.7+/-1185.3	2891061056	242092604	2005099812	8.28	0.69	0.0837	0.0314	0.0164
R66	34375632	33805166(98.34%)	33315974(96.92%)	10006904(29.11%)	1400.7+/-2623.0	2891061056	565360988	4934736684	8.73	1.71	0.1956	0.0632	0.0331
R67	32151786	31078517(96.66%)	30585312(95.13%)	19886906(61.85%)	671.7+/-1530.4	2891061056	408996508	4599184922	11.25	1.59	0.1415	0.0488	0.0289
R68	41022268	40363987(98.40%)	39803394(97.03%)	12042998(29.36%)	1400.4+/-2620.6	2891061056	600685484	5892261282	9.81	2.04	0.2078	0.0727	0.0392
R69	16419434	14979282(91.23%)	14849592(90.44%)	12225856(74.46%)	502.7+/-1127.5	2891061056	75529592	2187681122	28.96	0.76	0.0261	0.0173	0.0144
R7	13792298	13575909(98.43%)	13439164(97.44%)	6391300(46.34%)	949.0+/-2036.1	2891061056	340664248	1995577920	5.86	0.69	0.1178	0.029	0.014
R70	13320606	12460434(93.54%)	12357838(92.77%)	10048748(75.44%)	523.8+/-1160.6	2891061056	92358476	1821456701	19.72	0.63	0.0319	0.0205	0.0156
R71	22088976	21540185(97.52%)	21341490(96.62%)	16092312(72.85%)	574.8+/-1294.5	2891061056	308685333	3166056224	10.26	1.1	0.1068	0.0434	0.025
R72	24045056	23463228(97.58%)	23128576(96.19%)	8196710(34.09%)	1224.0+/-2411.5	2891061056	439555006	3460457665	7.87	1.2	0.152	0.0444	0.0228
R73	12543666	12237907(97.56%)	12088912(96.37%)	8929584(71.19%)	596.7+/-1314.4	2891061056	298743429	1798670972	6.02	0.62	0.1033	0.029	0.013
R74	41334502	40663594(98.38%)	40078986(96.96%)	10728936(25.96%)	1566.8+/-2777.9	2891061056	608557286	5997249255	9.85	2.07	0.2105	0.0724	0.0389
R75	11470406	10381274(90.50%)	10291890(89.73%)	8373046(73.00%)	509.4+/-1128.4	2891061056	114866132	1525449707	13.28	0.53	0.0397	0.0204	0.0126
R76	25496322	25078221(98.36%)	24823318(97.36%)	10870880(42.64%)	1024.0+/-2144.0	2891061056	472759315	3711417018	7.85	1.28	0.1635	0.0486	0.0262
R77	11851926	11586015(97.76%)	11362862(95.87%)	4120532(34.77%)	1224.0+/-2436.6	2891061056	371717326	1702703970	4.58	0.59	0.1286	0.0265	0.0107
R78	13506050	13127690(97.20%)	13006536(96.30%)	10504742(77.78%)	559.8+/-1189.4	2891061056	231542478	1929689956	8.33	0.67	0.0801	0.0306	0.0162
R79	15728300	15389937(97.85%)	15185214(96.55%)	9497934(60.39%)	700.9+/-1610.8	2891061056	322946170	2272291150	7.04	0.79	0.1117	0.0318	0.0152
R8	13727546	13457645(98.03%)	13327418(97.09%)	7774256(56.63%)	762.6+/-1703.5	2891061056	298561640	1978146300	6.63	0.68	0.1033	0.0283	0.0143
R80	31837560	31199347(98.00%)	30738642(96.55%)	14938892(46.92%)	950.1+/-2025.9	2891061056	480089017	4601310389	9.58	1.59	0.1661	0.0566	0.0313
R81	18844474	13430488(71.27%)	13190920(70.00%)	5105362(27.09%)	1159.2+/-2335.2	2891061056	397148295	1974126588	4.97	0.68	0.1374	0.0307	0.0129
R82	35560974	34863341(98.04%)	34358582(96.62%)	18626626(52.38%)	810.4+/-1819.7	2891061056	492562528	5159225070	10.47	1.78	0.1704	0.0553	0.0322
R83	11239008	11029544(98.14%)	10919238(97.15%)	5530976(49.21%)	900.9+/-1950.1	2891061056	301555206	1632334020	5.41	0.56	0.1043	0.0244	0.0114
R84	9666218	9028159(93.40%)	8948200(92.57%)	7381982(76.37%)	514.0+/-1142.4	2891061056	81189189	1326275086	16.34	0.46	0.0281	0.0175	0.0127
R85	20271832	19830491(97.82%)	19527406(96.33%)	10061902(49.63%)	914.6+/-1946.3	2891061056	345725030	2933286930	8.48	1.01	0.1196	0.0465	0.0233
R86	22143822	21690760(97.95%)	21458790(96.91%)	10433632(47.12%)	926.2+/-1991.7	2891061056	424545801	3210149776	7.56	1.11	0.1468	0.0421	0.0225
R87	15622882	15312729(98.01%)	15050604(96.34%)	5486844(35.12%)	1222.2+/-2429.4	2891061056	425730779	2265938978	5.32	0.78	0.1473	0.0343	0.0156
R88	15203426	14830409(97.55%)	14691888(96.64%)	11487020(75.56%)	569.5+/-1249.0	2891061056	260000380	2180044640	8.38	0.75	0.0899	0.0331	0.0174
R89	14950806	14646129(97.96%)	14386334(96.22%)	5167928(34.57%)	1231.9+/-2444.1	2891061056	411305749	2165070362	5.26	0.75	0.1423	0.0322	0.0142
R9	48022018	47259113(98.41%)	46604082(97.05%)	15420818(32.11%)	1290.0+/-2494.0	2891061056	593754621	6898626710	11.62	2.39	0.2054	0.0771	0.0436
R90	23240588	22851240(98.32%)	22552744(97.04%)	8302366(35.72%)	1196.1+/-2365.9	2891061056	464147247	3370281820	7.26	1.17	0.1605	0.046	0.023
R91	9981782	8954275(89.71%)	8717296(87.33%)	4213782(42.21%)	913.5+/-2025.5	2891061056	305252220	1325166772	4.34	0.46	0.1056	0.021	0.0076
R92	15201260	14879261(97.88%)	14638144(96.30%)	6573510(43.24%)	981.0+/-2135.6	2891061056	361569646	2190758309	6.06	0.76	0.1251	0.0329	0.0153
R93	11584772	11364021(98.09%)	11200930(96.69%)	5815730(50.20%)	887.1+/-1920.5	2891061056	311113144	1680446006	5.4	0.58	0.1076	0.0255	0.0108
R94	17869750	17418780(97.48%)	17248818(96.53%)	8841426(49.48%)	878.3+/-1912.9	2891061056	372098278	2569168400	6.9	0.89	0.1287	0.0357	0.0186
R95	11639552	10972442(94.27%)	10870854(93.40%)	8672298(74.51%)	585.4+/-1249.1	2891061056	125570976	1612891336	12.84	0.56	0.0434	0.0238	0.0141
R96	11411666	11162226(97.81%)	10951118(95.96%)	3820812(33.48%)	1263.9+/-2480.0	2891061056	365837373	1651727704	4.51	0.57	0.1265	0.0254	0.01
R97	12167848	11855108(97.43%)	11652598(95.77%)	6563370(53.94%)	795.0+/-1759.1	2891061056	280321623	1754278988	6.26	0.61	0.097	0.0268	0.0119
R98	17141784	16447401(95.95%)	16278264(94.96%)	13320422(77.71%)	505.5+/-1139.6	2891061056	148474013	2416999812	16.28	0.84	0.0514	0.0298	0.0193
R99	14664784	14354886(97.89%)	14236370(97.08%)	11263592(76.81%)	545.0+/-1232.9	2891061056	261157828	2110584423	8.08	0.73	0.0903	0.0326	0.017
