# Supplementary material for: High-Density Genetic Map Construction and Quantitative Trait Locus Analysis of Fruit- and Oil-Related Traits in Camellia oleifera Based on Double Digest Restriction Site-Associated DNA Sequencing
Source: Int J Mol Sci. 2024 Aug 14;25(16):8840. doi: 10.3390/ijms25168840 (PMC11354348; doi:10.3390/ijms25168840)
Supplement: Supplementary file 1 [file ijms-25-08840-s001.zip › Table S3 Details of SNPs in the linkage population.xlsx]

## Sheet: snp_var.stat
Sample	SNPnumber	Transition	Transversion	Ti/Tv	Heterozygosity	Homozygosity	Heterozygosis snp rate (%)
Female parent	1371271	1061844	309427	3.43165	592425	778846	0.432026
Male parent	2313900	1779815	534085	3.33246	1118724	1195176	0.48348
R1	779612	578344	201268	2.8735	209962	569650	0.269316
R10	1530629	1170708	359921	3.25268	635127	895502	0.414945
R100	1832024	1431272	400752	3.57147	814929	1017095	0.444824
R101	240081	180361	59720	3.02011	25287	214794	0.105327
R102	976975	766391	210584	3.63936	370120	606855	0.378843
R103	2583535	1954693	628842	3.1084	1175327	1408208	0.45493
R104	1244211	945499	298712	3.16525	465235	778976	0.37392
R105	1340522	1014399	326123	3.11048	502172	838350	0.374609
R106	742602	563081	179521	3.13657	183160	559442	0.246646
R107	1253695	963937	289758	3.3267	477328	776367	0.380737
R108	1596263	1245975	350288	3.557	698405	897858	0.437525
R109	1675664	1308783	366881	3.56732	740617	935047	0.441984
R11	1701209	1308561	392648	3.33266	644982	1056227	0.379132
R110	1575086	1199797	375289	3.19699	690999	884087	0.438706
R111	1584429	1237961	346468	3.57309	672570	911859	0.424487
R112	1227257	934497	292760	3.19202	472507	754750	0.385011
R113	597647	468527	129120	3.62862	198438	399209	0.332032
R114	1209034	939936	269098	3.49291	499893	709141	0.413465
R115	882932	688041	194891	3.53039	342316	540616	0.387704
R116	1782601	1371722	410879	3.33851	702384	1080217	0.394022
R117	1381750	1082395	299355	3.61576	592499	789251	0.428803
R118	1132851	884462	248389	3.56079	477396	655455	0.421411
R119	1134472	882847	251625	3.50858	448645	685827	0.395466
R12	1324537	993610	330927	3.00251	492852	831685	0.372094
R120	1096081	855822	240259	3.56208	459811	636270	0.419505
R121	1264381	947842	316539	2.99439	474549	789832	0.375321
R122	1152321	890883	261438	3.40763	456283	696038	0.395969
R123	1773264	1358902	414362	3.2795	755856	1017408	0.426251
R124	1522418	1188494	333924	3.55918	662200	860218	0.434966
R125	1387502	1069923	317579	3.369	569460	818042	0.410421
R126	1143048	889921	253127	3.51571	481934	661114	0.421622
R127	1918218	1497292	420926	3.55714	866684	1051534	0.451817
R128	1444824	1087000	357824	3.03781	613711	831113	0.424765
R129	912391	690707	221684	3.11573	316104	596287	0.346457
R13	1964204	1506461	457743	3.29106	765534	1198670	0.389743
R130	1473008	1125814	347194	3.24261	567357	905651	0.385169
R131	1709935	1334671	375264	3.55662	758266	951669	0.443447
R132	681463	537269	144194	3.72601	233353	448110	0.342429
R133	1411249	1100335	310914	3.53903	595974	815275	0.422303
R134	1857030	1426283	430747	3.31118	725588	1131442	0.390725
R135	1760832	1349961	410871	3.28561	795403	965429	0.45172
R136	1011021	773408	237613	3.25491	418444	592577	0.413883
R137	1214954	935726	279228	3.35112	481659	733295	0.396442
R138	985339	759123	226216	3.35574	292716	692623	0.297071
R139	826292	652478	173814	3.75389	298713	527579	0.36151
R14	1252980	973469	279511	3.48276	527194	725786	0.420752
R140	1012710	772902	239808	3.223	323577	689133	0.319516
R141	1245141	949972	295169	3.2184	440622	804519	0.353873
R142	1067621	833500	234121	3.56012	440783	626838	0.412865
R143	1534618	1153559	381059	3.02725	635400	899218	0.414044
R144	2070167	1571476	498691	3.1512	905169	1164998	0.437244
R145	1364517	1065932	298585	3.56994	566823	797694	0.415402
R146	1406876	1053520	353356	2.98147	588168	818708	0.418067
R147	978858	764597	214261	3.56853	368601	610257	0.376562
R148	1093931	838709	255222	3.28619	363296	730635	0.332101
R149	1145549	897288	248261	3.61429	473173	672376	0.413053
R15	850369	654433	195936	3.34003	304517	545852	0.3581
R150	850680	664042	186638	3.55791	306286	544394	0.360048
R151	882144	687574	194570	3.53381	352398	529746	0.399479
R152	1433501	1092734	340767	3.20669	568391	865110	0.396505
R153	1067042	832817	234225	3.55563	445003	622039	0.417044
R154	1481668	1154188	327480	3.52445	626790	854878	0.42303
R155	1379236	1052528	326708	3.22162	566125	813111	0.410463
R156	1048240	800097	248143	3.22434	339907	708333	0.324264
R157	1029042	808999	220043	3.67655	392043	636999	0.380979
R158	1728486	1318288	410198	3.21378	708360	1020126	0.409815
R159	1793589	1363428	430161	3.16958	789928	1003661	0.440418
R16	990860	763799	227061	3.36385	290990	699870	0.293674
R160	2480139	1879606	600533	3.1299	1117488	1362651	0.450575
R161	1762641	1375189	387452	3.54931	783661	978980	0.444595
R162	1072043	800754	271289	2.95166	401011	671032	0.374062
R163	1640620	1269842	370778	3.4248	707719	932901	0.431373
R164	1460927	1099887	361040	3.04644	580270	880657	0.397193
R165	1459170	1104966	354204	3.11958	630964	828206	0.432413
R166	1777518	1389170	388348	3.57713	808522	968996	0.45486
R167	1194351	927686	266665	3.47884	474442	719909	0.397238
R168	1082192	808890	273302	2.95969	385767	696425	0.356468
R169	1292021	995755	296266	3.36102	488338	803683	0.377964
R17	990896	742793	248103	2.99389	313286	677610	0.316164
R170	1246856	955311	291545	3.27672	484547	762309	0.388615
R171	1763616	1377013	386603	3.56183	786045	977571	0.445701
R172	1615976	1241479	374497	3.31506	702328	913648	0.434615
R173	608172	473050	135122	3.50091	199495	408677	0.328024
R174	1272376	997244	275132	3.6246	523547	748829	0.411472
R175	942069	731728	210341	3.47877	347237	594832	0.36859
R176	1755184	1336217	418967	3.18931	774740	980444	0.441401
R177	1202566	940867	261699	3.59523	506492	696074	0.421176
R178	1270999	993572	277427	3.58138	543214	727785	0.427391
R179	1875695	1465084	410611	3.56806	843657	1032038	0.449784
R18	1438380	1072784	365596	2.93434	610269	828111	0.424275
R180	1517051	1150902	366149	3.14326	635686	881365	0.419027
R19	760059	588994	171065	3.4431	279731	480328	0.368039
R2	1384040	1063080	320960	3.31219	559634	824406	0.404348
R20	473968	355463	118505	2.99956	93982	379986	0.198288
R21	1197120	912415	284705	3.20477	413804	783316	0.345666
R22	1560554	1188231	372323	3.1914	616768	943786	0.395224
R23	969476	747983	221493	3.37701	334972	634504	0.345519
R24	1205098	923740	281358	3.28315	480396	724702	0.398636
R25	2336845	1781786	555059	3.21008	1091974	1244871	0.467286
R26	1259916	961068	298848	3.21591	547130	712786	0.434259
R27	1118563	851809	266754	3.19324	367731	750832	0.328753
R28	1207620	916442	291178	3.14736	446546	761074	0.369774
R29	1286663	972303	314360	3.09296	494469	792194	0.384303
R3	715533	560431	155102	3.61331	208759	506774	0.291753
R30	960555	746599	213956	3.4895	361955	598600	0.376819
R31	1674664	1266389	408275	3.1018	711094	963570	0.424619
R32	1126765	886095	240670	3.68178	454823	671942	0.403654
R33	1337277	1020602	316675	3.22287	533992	803285	0.399313
R34	1267869	991030	276839	3.57981	515721	752148	0.406762
R35	1015562	771391	244171	3.15922	349756	665806	0.344397
R36	1488182	1148425	339757	3.38014	627149	861033	0.42142
R37	1065657	813183	252474	3.22086	341814	723843	0.320754
R38	1193871	894521	299350	2.98821	457520	736351	0.383224
R39	1349073	1033916	315157	3.28064	560988	788085	0.415832
R4	1604772	1234449	370323	3.33344	677231	927541	0.422011
R40	1347830	1053549	294281	3.58008	552020	795810	0.409562
R41	935091	730590	204501	3.57255	356263	578828	0.380993
R42	1256640	939102	317538	2.95745	511036	745604	0.406669
R43	1555226	1189935	365291	3.2575	620237	934989	0.398808
R44	1387530	1069480	318050	3.36262	515158	872372	0.371277
R45	1179054	911012	268042	3.39877	416841	762213	0.353539
R46	1302444	1018282	284162	3.58346	535461	766983	0.41112
R47	1251815	962566	289249	3.32781	497910	753905	0.39775
R48	1447630	1132423	315207	3.59263	608200	839430	0.420135
R49	920838	708653	212185	3.33979	291658	629180	0.316731
R5	1650207	1287645	362562	3.55152	711211	938996	0.430983
R50	1440381	1125707	314674	3.57738	605151	835230	0.420133
R51	877616	669254	208362	3.21198	263983	613633	0.300796
R52	1357827	1062264	295563	3.59404	586143	771684	0.431677
R53	911888	711260	200628	3.54517	366198	545690	0.401582
R54	973744	752245	221499	3.39616	359966	613778	0.369672
R55	1480817	1147265	333552	3.43954	622470	858347	0.420356
R56	1253990	979919	274071	3.57542	509590	744400	0.406375
R57	1116366	876807	239559	3.66009	439955	676411	0.394096
R58	1742849	1356288	386561	3.5086	750698	992151	0.43073
R59	1597846	1242651	355195	3.4985	691813	906033	0.432966
R6	1637627	1272900	364727	3.49001	646512	991115	0.394786
R60	962090	738157	223933	3.29633	319593	642497	0.332186
R61	1017047	784183	232864	3.36756	393850	623197	0.387249
R62	1308088	1022539	285549	3.58096	534797	773291	0.408839
R63	851722	642584	209138	3.07254	249542	602180	0.292985
R64	1180596	911338	269258	3.38463	471950	708646	0.399756
R65	1456690	1107760	348930	3.17473	614017	842673	0.421515
R66	1320853	1033336	287517	3.594	541258	779595	0.409779
R67	1662764	1290218	372546	3.46324	716291	946473	0.430783
R68	1340722	1046161	294561	3.55159	557577	783145	0.415878
R69	408133	306254	101879	3.00606	76056	332077	0.186351
R7	945576	737306	208270	3.54015	385441	560135	0.407626
R70	538506	402848	135658	2.96959	119716	418790	0.222311
R71	1845731	1409938	435793	3.23534	817491	1028240	0.442909
R72	1109598	862205	247393	3.48516	451923	657675	0.407285
R73	1484222	1149875	334347	3.43917	597635	886587	0.402659
R74	1306732	1016468	290264	3.50187	549864	756868	0.420793
R75	674497	507937	166560	3.04957	178677	495820	0.264904
R76	1314113	1030264	283849	3.62962	559583	754530	0.425826
R77	696592	542952	153640	3.53392	247106	449486	0.354736
R78	1513420	1143545	369875	3.09171	670216	843204	0.442849
R79	1334178	1036392	297786	3.48032	534018	800160	0.40026
R8	1067744	836495	231249	3.61729	440825	626919	0.412856
R80	1598213	1232136	366077	3.36578	679792	918421	0.425345
R81	934130	722992	211138	3.42426	349867	584263	0.374538
R82	1557716	1209079	348637	3.46802	664926	892790	0.42686
R83	876805	682246	194559	3.50663	351026	525779	0.400347
R84	458656	343558	115098	2.98492	91046	367610	0.198506
R85	1356141	1034669	321472	3.21854	507357	848784	0.374118
R86	1158266	906807	251459	3.60618	477786	680480	0.412501
R87	897947	699808	198139	3.5319	341875	556072	0.38073
R88	1606369	1226922	379447	3.23345	697941	908428	0.434484
R89	840738	655919	184819	3.54898	312268	528470	0.371421
R9	1451866	1133974	317892	3.56717	615398	836468	0.423867
R90	1191731	919260	272471	3.37379	476808	714923	0.400097
R91	836613	647034	189579	3.413	288940	547673	0.345369
R92	1081220	841434	239786	3.5091	417943	663277	0.386548
R93	969201	744519	224682	3.31366	357528	611673	0.368889
R94	1152613	902036	250577	3.59984	483272	669341	0.419284
R95	814408	613452	200956	3.05267	250071	564337	0.307059
R96	653722	510233	143489	3.5559	229281	424441	0.350732
R97	1034761	806611	228150	3.53544	372557	662204	0.360042
R98	1008931	759129	249802	3.03892	331792	677139	0.328855
R99	1585260	1204024	381236	3.15821	689242	896018	0.434782
