# Supplementary material for: High-Density Genetic Map Construction and Quantitative Trait Locus Analysis of Fruit- and Oil-Related Traits in Camellia oleifera Based on Double Digest Restriction Site-Associated DNA Sequencing
Source: Int J Mol Sci. 2024 Aug 14;25(16):8840. doi: 10.3390/ijms25168840 (PMC11354348; doi:10.3390/ijms25168840)
Supplement: Supplementary file 1 [file ijms-25-08840-s001.zip › Table S4 List of genotype data of 5772 SNPs used to construct the genetic map.xlsx]

## Sheet: samples.filtered
#MarkerID	type	R1	R10	R100	R101	R102	R103	R104	R105	R106	R107	R108	R109	R11	R110	R111	R112	R113	R114	R115	R116	R117	R118	R119	R12	R120	R121	R122	R123	R124	R125	R126	R127	R128	R129	R13	R130	R131	R132	R133	R134	R135	R136	R137	R138	R139	R14	R140	R141
Chr01_1000763	lmxll	ll	ll	lm	ll	lm	lm	lm	ll	ll	ll	lm	lm	ll	ll	lm	lm	lm	ll	lm	ll	ll	lm	lm	lm	lm	ll	lm	lm	ll	lm	ll	ll	lm	lm	ll	lm	lm	lm	lm	ll	ll	lm	ll	lm	ll	lm	ll	lm
Chr01_1000779	lmxll	ll	ll	lm	ll	lm	lm	lm	ll	ll	ll	lm	lm	ll	ll	lm	lm	lm	ll	lm	ll	ll	lm	lm	lm	lm	ll	lm	lm	ll	lm	ll	ll	lm	lm	ll	lm	lm	lm	lm	ll	ll	lm	ll	lm	ll	lm	ll	lm
Chr01_1000801	nnxnp	nn	np	nn	nn	np	nn	np	np	nn	nn	nn	np	np	nn	nn	nn	nn	nn	np	nn	np	nn	nn	nn	nn	nn	nn	np	nn	np	np	nn	np	nn	np	nn	nn	nn	np	np	nn	nn	nn	np	np	nn	nn	np
Chr01_100868029	nnxnp	np	np	nn	np	nn	np	np	np	--	nn	nn	nn	np	nn	nn	np	nn	nn	nn	np	nn	np	np	np	nn	nn	nn	np	nn	np	np	nn	np	np	np	np	nn	nn	nn	np	np	nn	nn	np	nn	nn	np	np
Chr01_103633410	lmxll	ll	lm	ll	--	ll	ll	lm	lm	--	lm	ll	lm	ll	ll	ll	lm	lm	ll	ll	ll	lm	lm	ll	ll	lm	lm	ll	lm	lm	lm	ll	lm	ll	ll	ll	ll	lm	lm	lm	ll	lm	ll	ll	lm	ll	ll	ll	ll
Chr01_103633449	nnxnp	nn	np	nn	--	nn	np	nn	nn	--	nn	nn	np	nn	np	np	np	nn	nn	nn	np	np	np	nn	nn	nn	np	np	nn	nn	np	nn	nn	np	nn	nn	np	nn	nn	np	np	nn	nn	np	np	nn	np	np	np
Chr01_106850482	lmxll	ll	lm	lm	ll	ll	ll	lm	ll	lm	ll	lm	ll	ll	ll	ll	ll	lm	lm	lm	ll	ll	lm	ll	ll	lm	ll	lm	ll	lm	lm	ll	ll	ll	ll	ll	ll	lm	lm	lm	lm	ll	lm	ll	ll	lm	lm	ll	ll
Chr01_109195558	lmxll	lm	ll	lm	--	ll	ll	ll	lm	lm	ll	ll	lm	ll	ll	ll	ll	ll	lm	lm	ll	lm	lm	lm	ll	ll	lm	lm	lm	lm	ll	lm	lm	ll	ll	ll	ll	lm	ll	ll	ll	lm	ll	ll	ll	ll	lm	ll	ll
Chr01_110220912	lmxll	--	ll	lm	ll	lm	ll	ll	ll	ll	lm	ll	lm	lm	ll	lm	lm	--	ll	ll	lm	ll	lm	ll	ll	ll	lm	ll	lm	lm	ll	ll	lm	ll	ll	ll	lm	ll	ll	lm	lm	ll	ll	lm	ll	ll	ll	lm	ll
Chr01_110220917	lmxll	--	ll	lm	ll	lm	ll	lm	ll	ll	lm	ll	lm	lm	ll	lm	lm	--	ll	ll	lm	lm	lm	ll	ll	ll	lm	ll	lm	lm	ll	ll	lm	lm	ll	ll	lm	ll	ll	lm	lm	ll	ll	lm	ll	ll	ll	lm	ll
Chr01_111273777	nnxnp	np	np	nn	--	nn	np	np	np	nn	np	nn	np	np	nn	np	nn	nn	nn	--	nn	np	np	nn	np	nn	np	np	nn	np	np	nn	np	nn	nn	nn	nn	nn	--	nn	np	np	np	np	np	nn	np	np	np
Chr01_111303074	lmxll	ll	ll	lm	--	lm	ll	ll	ll	lm	lm	ll	lm	ll	ll	lm	lm	ll	ll	ll	lm	ll	lm	ll	ll	ll	lm	ll	lm	lm	ll	ll	lm	ll	ll	lm	ll	ll	ll	lm	lm	ll	ll	lm	lm	ll	ll	lm	ll
Chr01_111303088	lmxll	ll	ll	lm	--	lm	ll	ll	ll	lm	lm	ll	lm	ll	ll	lm	lm	ll	ll	ll	lm	ll	lm	ll	ll	ll	lm	ll	lm	lm	ll	ll	lm	ll	ll	lm	ll	ll	ll	lm	lm	ll	lm	lm	lm	ll	ll	lm	ll
Chr01_111348239	nnxnp	nn	np	np	nn	nn	nn	np	np	np	nn	np	nn	nn	np	np	np	nn	np	np	nn	np	np	np	nn	np	np	nn	nn	nn	np	np	np	nn	nn	nn	np	nn	np	np	np	np	np	np	nn	np	np	np	np
Chr01_111348241	lmxll	ll	ll	lm	ll	lm	ll	ll	ll	lm	lm	ll	lm	lm	ll	lm	lm	ll	ll	ll	ll	ll	lm	lm	lm	lm	lm	lm	ll	lm	lm	ll	lm	lm	ll	ll	lm	ll	lm	lm	lm	lm	lm	lm	ll	ll	ll	ll	ll
Chr01_111348346	lmxll	ll	ll	lm	ll	lm	ll	ll	ll	lm	lm	ll	lm	lm	ll	lm	lm	ll	ll	ll	ll	ll	lm	lm	lm	lm	lm	lm	ll	lm	lm	ll	lm	lm	ll	ll	lm	ll	lm	lm	lm	lm	lm	lm	ll	ll	ll	ll	ll
Chr01_111984332	hkxhk	--	kk	hk	--	--	kk	kk	hh	--	hh	hk	hk	kk	hk	hk	kk	hk	hk	hk	kk	kk	hk	hk	hh	hk	--	hk	--	--	hk	hk	hk	--	hh	--	hh	hk	hk	hk	kk	hk	hk	hk	--	hk	hk	--	hk
Chr01_113582998	hkxhk	--	hk	hk	--	--	hh	hk	hk	kk	--	hk	kk	hh	hh	hk	--	hk	hk	hk	hk	hh	hk	hk	hh	hh	hk	kk	kk	hk	hk	kk	hk	--	--	hk	hk	kk	hk	hk	--	--	hh	hk	--	hh	hk	hk	hk
Chr01_11455913	nnxnp	nn	np	np	--	np	np	np	np	nn	nn	np	np	np	np	nn	np	np	nn	np	np	np	nn	nn	nn	np	np	nn	nn	nn	np	nn	nn	np	nn	nn	np	np	np	np	np	nn	np	nn	np	np	nn	np	np
Chr01_11455923	nnxnp	nn	np	np	--	np	np	np	np	nn	nn	np	np	np	np	nn	np	np	nn	np	np	np	nn	nn	nn	np	np	nn	nn	nn	np	nn	nn	np	nn	nn	np	np	np	np	np	nn	np	nn	np	np	nn	np	np
Chr01_115586514	nnxnp	nn	np	np	--	nn	np	np	np	np	nn	nn	np	np	np	np	nn	--	np	np	np	np	np	np	--	np	nn	nn	nn	nn	nn	nn	np	np	nn	nn	nn	np	np	np	np	np	np	nn	np	np	np	nn	np
Chr01_115586524	nnxnp	nn	np	np	--	nn	np	np	np	np	nn	nn	np	np	np	np	nn	--	np	np	np	np	np	np	--	np	nn	nn	nn	nn	nn	nn	np	np	nn	nn	nn	np	np	np	np	np	np	nn	np	np	np	nn	np
Chr01_116547306	lmxll	ll	ll	lm	--	--	ll	ll	ll	--	lm	ll	lm	lm	ll	lm	lm	ll	ll	ll	lm	ll	lm	ll	ll	ll	ll	ll	lm	lm	ll	lm	lm	ll	ll	ll	lm	ll	--	lm	lm	ll	ll	lm	lm	ll	ll	lm	ll
Chr01_116841079	hkxhk	hh	kk	hh	--	hk	hh	--	kk	hh	kk	hk	hh	kk	kk	kk	hk	--	hk	hh	--	hk	kk	kk	--	hk	kk	--	hk	hk	hh	hk	hk	hk	kk	kk	--	hk	--	hh	kk	hk	hk	--	hh	--	hk	kk	hk
Chr01_117087090	lmxll	--	lm	lm	--	ll	lm	lm	ll	--	lm	ll	lm	ll	lm	lm	ll	lm	lm	ll	ll	lm	ll	lm	lm	ll	ll	lm	lm	ll	ll	ll	lm	lm	ll	lm	ll	lm	lm	lm	lm	ll	lm	ll	ll	lm	lm	lm	ll
Chr01_117366318	lmxll	ll	ll	ll	ll	lm	lm	ll	ll	ll	lm	lm	ll	lm	ll	ll	ll	lm	ll	lm	lm	ll	ll	ll	ll	lm	lm	lm	lm	lm	lm	ll	ll	ll	ll	ll	lm	lm	ll	ll	ll	ll	lm	lm	lm	lm	lm	ll	lm
Chr01_117408545	lmxll	ll	--	lm	ll	lm	ll	ll	ll	ll	lm	lm	lm	lm	lm	lm	ll	ll	lm	ll	lm	lm	ll	lm	lm	lm	ll	lm	ll	lm	ll	lm	lm	ll	ll	ll	lm	lm	ll	lm	ll	--	lm	ll	lm	lm	lm	ll	lm
Chr01_117408571	lmxll	ll	ll	lm	ll	lm	ll	ll	ll	ll	lm	lm	lm	lm	lm	lm	ll	ll	lm	ll	ll	lm	ll	ll	lm	lm	ll	lm	ll	lm	ll	lm	lm	ll	ll	lm	ll	lm	ll	lm	ll	ll	lm	ll	lm	lm	ll	ll	ll
Chr01_117792526	lmxll	lm	ll	lm	--	ll	lm	lm	ll	ll	lm	lm	ll	ll	ll	ll	--	ll	ll	ll	lm	ll	lm	ll	lm	ll	lm	ll	ll	ll	lm	ll	lm	lm	ll	lm	lm	lm	ll	ll	lm	ll	lm	ll	ll	--	ll	lm	ll
Chr01_117792528	lmxll	ll	lm	lm	--	ll	ll	lm	ll	ll	lm	lm	lm	lm	ll	ll	ll	ll	ll	lm	ll	lm	lm	ll	lm	ll	ll	ll	lm	lm	lm	lm	lm	lm	lm	lm	lm	lm	lm	ll	lm	ll	lm	lm	ll	--	ll	ll	ll
Chr01_117792823	lmxll	ll	lm	lm	--	ll	ll	lm	ll	ll	lm	lm	lm	lm	ll	ll	ll	ll	ll	lm	ll	lm	lm	ll	lm	ll	ll	ll	lm	lm	lm	lm	lm	lm	lm	lm	lm	lm	ll	lm	lm	ll	lm	lm	ll	lm	ll	lm	ll
Chr01_11831860	nnxnp	nn	nn	np	--	nn	nn	np	np	nn	np	nn	np	np	np	np	nn	--	nn	nn	nn	np	np	np	np	nn	np	np	np	np	nn	np	nn	nn	np	nn	np	nn	nn	nn	nn	np	np	np	nn	--	np	--	nn
Chr01_119637728	lmxll	--	lm	ll	--	--	lm	lm	lm	ll	lm	lm	lm	ll	lm	ll	lm	ll	lm	lm	ll	ll	ll	lm	ll	lm	lm	ll	ll	ll	ll	lm	lm	lm	lm	lm	ll	ll	ll	ll	lm	lm	ll	ll	lm	lm	ll	ll	lm
Chr01_119652123	nnxnp	nn	np	nn	nn	nn	np	np	nn	nn	nn	np	nn	np	np	np	np	nn	nn	np	np	np	np	np	np	np	np	nn	nn	nn	np	nn	np	nn	nn	np	np	nn	nn	nn	np	np	np	np	nn	--	np	np	np
Chr01_120176816	nnxnp	nn	nn	np	--	np	np	nn	np	--	nn	np	np	nn	nn	nn	np	nn	np	nn	nn	nn	nn	np	nn	np	nn	np	nn	nn	np	nn	nn	np	np	nn	np	np	--	nn	nn	np	np	np	np	nn	np	np	np
Chr01_120249354	lmxll	ll	lm	ll	--	ll	lm	ll	ll	ll	lm	lm	ll	ll	lm	lm	ll	lm	lm	lm	ll	lm	lm	ll	ll	ll	ll	ll	lm	lm	lm	lm	lm	ll	lm	ll	lm	ll	ll	ll	lm	ll	lm	ll	--	ll	ll	ll	lm
Chr01_120249365	nnxnp	np	nn	nn	--	nn	np	nn	nn	np	nn	nn	nn	nn	nn	nn	nn	nn	nn	nn	np	nn	nn	np	np	np	nn	nn	nn	np	np	nn	nn	np	np	np	np	np	nn	np	np	nn	nn	np	--	nn	nn	nn	nn
Chr01_120249580	lmxll	ll	lm	ll	--	lm	ll	lm	ll	ll	ll	lm	lm	ll	lm	lm	ll	lm	ll	ll	lm	ll	ll	lm	ll	lm	lm	lm	lm	lm	ll	lm	lm	lm	ll	ll	ll	lm	ll	ll	ll	lm	lm	ll	--	ll	ll	ll	ll
Chr01_120249585	lmxll	ll	lm	ll	--	ll	lm	ll	ll	ll	lm	lm	ll	ll	lm	lm	ll	ll	lm	lm	ll	lm	lm	ll	ll	ll	ll	ll	lm	lm	lm	lm	lm	ll	lm	--	lm	ll	ll	ll	ll	ll	ll	ll	--	ll	ll	ll	lm
Chr01_120426298	nnxnp	np	np	nn	--	nn	np	nn	np	nn	np	nn	np	np	np	nn	np	nn	np	nn	nn	nn	nn	np	nn	np	nn	nn	nn	nn	nn	np	np	np	nn	nn	nn	np	nn	nn	nn	np	nn	np	nn	nn	nn	nn	nn
Chr01_120613081	nnxnp	nn	np	np	--	nn	np	np	nn	np	np	nn	nn	np	nn	np	np	--	nn	np	nn	np	nn	np	np	np	np	nn	np	nn	np	nn	nn	np	nn	np	nn	np	nn	np	np	nn	np	nn	np	np	np	np	nn
Chr01_120613147	nnxnp	np	nn	np	--	nn	np	nn	np	np	np	np	np	nn	nn	nn	np	--	np	nn	nn	nn	nn	np	nn	np	nn	np	nn	nn	np	nn	nn	np	np	nn	np	np	nn	np	nn	np	np	np	np	nn	np	np	np
Chr01_120613150	nnxnp	np	nn	np	--	nn	np	nn	np	np	np	np	np	nn	nn	nn	np	--	np	nn	nn	nn	nn	np	nn	np	nn	np	nn	nn	np	nn	nn	np	np	nn	np	np	nn	np	nn	np	np	np	np	nn	np	np	np
Chr01_120613165	lmxll	ll	ll	ll	--	lm	lm	ll	ll	ll	lm	lm	ll	lm	ll	ll	ll	--	ll	lm	lm	ll	ll	ll	ll	lm	lm	lm	lm	lm	lm	ll	ll	ll	ll	lm	lm	lm	lm	ll	lm	ll	lm	lm	lm	lm	lm	ll	lm
Chr01_123983196	lmxll	--	lm	ll	--	ll	ll	lm	lm	ll	lm	lm	ll	ll	ll	lm	--	--	ll	lm	ll	ll	ll	lm	lm	lm	lm	lm	ll	ll	lm	ll	lm	lm	--	ll	lm	lm	ll	ll	lm	lm	lm	lm	lm	lm	ll	lm	ll
Chr01_124103448	lmxll	lm	lm	lm	ll	lm	lm	lm	ll	ll	ll	lm	ll	ll	ll	ll	lm	ll	ll	ll	ll	lm	ll	ll	lm	ll	ll	ll	ll	lm	lm	lm	lm	lm	--	ll	ll	lm	ll	lm	ll	ll	lm	ll	ll	ll	ll	lm	ll
Chr01_124307745	nnxnp	nn	np	np	--	nn	np	np	nn	np	np	nn	nn	np	nn	np	nn	nn	nn	nn	nn	np	nn	np	np	np	np	np	nn	nn	np	nn	nn	np	nn	nn	nn	np	np	nn	np	np	np	np	nn	nn	np	np	nn
Chr01_124563762	lmxll	ll	lm	lm	ll	ll	ll	ll	ll	ll	lm	lm	lm	ll	lm	ll	lm	ll	lm	lm	ll	lm	lm	lm	ll	ll	ll	ll	ll	ll	lm	lm	ll	ll	lm	ll	ll	lm	ll	ll	lm	lm	ll	ll	ll	ll	lm	ll	lm
Chr01_124563767	nnxnp	nn	nn	np	--	np	np	nn	np	--	np	np	np	np	np	nn	nn	np	np	np	nn	nn	np	np	nn	np	np	nn	nn	nn	np	nn	np	nn	nn	np	np	np	nn	nn	np	np	np	np	np	nn	np	nn	np
Chr01_124613702	lmxll	ll	lm	lm	ll	lm	lm	lm	ll	ll	ll	lm	ll	ll	lm	ll	ll	ll	ll	ll	ll	lm	lm	ll	lm	ll	ll	lm	lm	lm	lm	lm	ll	ll	ll	ll	lm	ll	ll	lm	lm	ll	ll	ll	lm	ll	lm	lm	lm
Chr01_124841626	nnxnp	nn	np	np	--	nn	np	np	nn	np	np	nn	nn	np	np	nn	nn	nn	np	np	np	np	np	np	np	nn	np	nn	nn	nn	np	nn	nn	nn	nn	np	nn	np	--	np	np	nn	np	np	np	nn	np	nn	nn
Chr01_124841667	lmxll	lm	ll	lm	ll	lm	lm	lm	lm	lm	ll	ll	ll	ll	ll	lm	lm	lm	lm	lm	ll	ll	ll	lm	lm	lm	ll	lm	ll	ll	lm	ll	lm	lm	lm	ll	lm	ll	--	lm	lm	lm	ll	lm	ll	ll	ll	ll	lm
Chr01_124841807	lmxll	ll	ll	ll	ll	lm	lm	ll	ll	lm	ll	ll	lm	lm	ll	lm	ll	ll	ll	ll	lm	lm	ll	lm	ll	ll	lm	lm	lm	lm	lm	lm	lm	ll	ll	ll	ll	ll	ll	lm	ll	lm	ll	lm	ll	lm	lm	ll	ll
Chr01_124841872	nnxnp	nn	np	np	--	np	np	np	nn	np	np	nn	nn	np	np	nn	nn	nn	np	np	nn	np	np	np	np	nn	np	nn	nn	nn	np	nn	nn	np	nn	np	nn	np	nn	np	np	nn	np	np	nn	np	np	np	nn
Chr01_126008437	lmxll	ll	lm	lm	--	ll	ll	lm	lm	--	lm	ll	lm	lm	ll	lm	ll	ll	ll	lm	ll	ll	ll	ll	ll	ll	lm	lm	lm	lm	lm	ll	lm	ll	ll	lm	lm	ll	ll	ll	ll	lm	lm	ll	ll	ll	ll	ll	lm
Chr01_126008487	lmxll	ll	lm	ll	--	lm	ll	ll	ll	--	ll	ll	lm	lm	ll	lm	lm	ll	lm	ll	ll	lm	ll	ll	ll	ll	ll	ll	lm	lm	lm	ll	lm	lm	lm	lm	ll	lm	lm	lm	ll	ll	lm	ll	ll	ll	ll	lm	lm
Chr01_128260383	nnxnp	nn	np	np	nn	np	nn	np	--	--	nn	nn	np	nn	np	nn	--	nn	np	np	nn	np	nn	np	np	nn	np	nn	np	nn	nn	np	nn	np	--	np	nn	nn	np	nn	nn	nn	nn	nn	np	np	nn	nn	nn
Chr01_128260474	lmxll	ll	lm	lm	ll	ll	ll	ll	--	--	ll	lm	lm	lm	ll	lm	--	ll	lm	lm	lm	ll	lm	lm	ll	ll	lm	lm	ll	lm	lm	lm	lm	lm	--	lm	lm	lm	ll	lm	ll	ll	lm	ll	lm	ll	lm	lm	lm
Chr01_128260487	lmxll	ll	lm	lm	--	lm	ll	ll	--	--	lm	lm	lm	ll	lm	lm	--	ll	lm	lm	lm	ll	lm	lm	ll	lm	ll	ll	ll	lm	ll	lm	ll	lm	--	ll	lm	ll	ll	ll	ll	lm	ll	ll	ll	ll	ll	lm	ll
Chr01_128260793	lmxll	lm	ll	lm	ll	lm	lm	ll	--	--	lm	ll	lm	ll	ll	ll	--	ll	lm	ll	ll	lm	lm	lm	ll	lm	lm	lm	lm	lm	lm	lm	lm	lm	--	ll	ll	lm	ll	lm	lm	lm	lm	lm	--	lm	lm	lm	lm
Chr01_129550149	nnxnp	nn	np	np	nn	np	np	nn	nn	--	np	np	nn	np	nn	np	nn	np	nn	np	np	np	nn	np	np	np	nn	np	nn	np	np	nn	nn	nn	nn	np	np	np	np	np	np	nn	np	np	np	np	nn	np	nn
Chr01_130465078	hkxhk	hk	kk	hk	hh	hh	kk	kk	hk	--	hk	hk	hk	kk	hk	hk	hk	--	hh	kk	hk	--	hk	--	hk	kk	hh	hh	hk	hk	hk	kk	hh	kk	hh	hh	hk	hk	hh	hk	kk	hk	kk	hk	hh	--	hk	hk	kk
Chr01_1308506	lmxll	lm	ll	lm	ll	lm	lm	ll	lm	ll	lm	lm	lm	ll	lm	lm	ll	--	lm	ll	lm	ll	lm	ll	lm	lm	lm	ll	ll	lm	ll	lm	lm	lm	ll	lm	ll	ll	--	ll	lm	lm	lm	lm	--	ll	lm	ll	lm
Chr01_1308510	lmxll	ll	lm	lm	ll	ll	ll	lm	ll	ll	lm	ll	lm	ll	lm	ll	ll	--	lm	ll	lm	lm	ll	ll	ll	ll	ll	ll	lm	lm	ll	lm	lm	ll	lm	lm	lm	lm	--	lm	lm	ll	lm	lm	--	ll	ll	ll	ll
Chr01_1308519	nnxnp	nn	np	np	nn	nn	np	nn	nn	nn	nn	np	np	nn	nn	np	np	--	np	nn	np	nn	np	np	nn	np	nn	np	nn	nn	np	nn	np	nn	np	np	np	nn	--	np	np	nn	np	np	--	np	np	nn	nn
Chr01_131704271	lmxll	ll	lm	ll	--	ll	ll	ll	lm	ll	lm	lm	lm	ll	ll	lm	lm	ll	lm	ll	ll	ll	ll	lm	ll	ll	lm	lm	ll	ll	ll	ll	lm	lm	lm	ll	lm	ll	--	lm	lm	lm	ll	ll	ll	ll	ll	lm	ll
Chr01_131704300	nnxnp	np	nn	nn	--	nn	nn	np	nn	nn	np	np	nn	nn	np	np	np	nn	nn	np	np	np	np	nn	np	nn	nn	nn	nn	nn	np	nn	np	nn	nn	np	np	nn	--	np	nn	np	nn	nn	nn	nn	np	nn	nn
Chr01_131805779	lmxll	ll	lm	lm	ll	ll	lm	ll	lm	ll	lm	ll	lm	lm	lm	lm	ll	ll	lm	lm	lm	ll	lm	lm	lm	lm	lm	ll	lm	ll	lm	ll	lm	ll	ll	lm	ll	lm	lm	lm	ll	lm	lm	ll	ll	ll	lm	lm	lm
Chr01_131809348	lmxll	ll	lm	ll	ll	lm	lm	lm	ll	ll	ll	lm	lm	ll	lm	ll	lm	ll	lm	ll	lm	ll	ll	lm	lm	lm	lm	ll	ll	lm	lm	lm	lm	lm	ll	lm	lm	lm	ll	lm	ll	ll	lm	ll	ll	ll	ll	lm	ll
Chr01_13188544	nnxnp	np	np	np	--	nn	nn	nn	nn	nn	np	nn	nn	nn	nn	np	nn	np	nn	np	nn	nn	nn	np	nn	nn	np	np	np	nn	nn	np	np	nn	np	nn	nn	np	nn	np	nn	np	np	nn	nn	np	np	np	np
Chr01_131961719	lmxll	lm	ll	ll	--	ll	lm	ll	lm	--	lm	lm	ll	ll	ll	ll	ll	ll	lm	ll	ll	ll	lm	lm	lm	ll	ll	lm	lm	ll	lm	lm	lm	ll	--	ll	ll	ll	lm	ll	lm	ll	ll	lm	lm	ll	lm	ll	lm
Chr01_131961815	lmxll	ll	ll	ll	--	ll	ll	ll	ll	ll	lm	lm	lm	ll	lm	lm	lm	ll	lm	ll	ll	ll	lm	lm	ll	ll	lm	ll	lm	lm	ll	lm	lm	lm	--	lm	ll	lm	ll	lm	lm	ll	ll	ll	ll	ll	ll	lm	lm
Chr01_131962027	lmxll	ll	lm	ll	--	ll	ll	ll	ll	ll	lm	lm	lm	ll	lm	ll	lm	ll	lm	ll	ll	ll	ll	lm	ll	ll	lm	ll	lm	ll	ll	lm	lm	lm	--	ll	ll	lm	ll	lm	lm	ll	ll	ll	ll	ll	ll	lm	lm
Chr01_132602142	lmxll	ll	ll	lm	ll	lm	lm	lm	lm	ll	ll	lm	lm	lm	lm	ll	ll	ll	ll	lm	lm	lm	ll	lm	lm	lm	ll	lm	ll	ll	ll	ll	ll	lm	lm	ll	ll	lm	ll	lm	lm	ll	ll	lm	ll	ll	ll	lm	ll
Chr01_132736676	lmxll	ll	lm	ll	ll	lm	ll	ll	lm	lm	lm	lm	lm	ll	lm	lm	--	ll	lm	lm	ll	ll	ll	lm	ll	lm	lm	ll	ll	lm	ll	lm	ll	lm	--	lm	lm	ll	ll	lm	lm	lm	ll	ll	--	lm	ll	lm	lm
Chr01_132740598	nnxnp	nn	np	nn	--	nn	np	np	nn	nn	nn	np	np	np	np	np	nn	nn	nn	np	np	np	np	np	nn	nn	np	np	nn	nn	nn	nn	np	nn	nn	nn	np	np	np	nn	np	np	nn	np	nn	np	np	np	nn
Chr01_132740630	nnxnp	nn	np	nn	--	nn	np	np	nn	nn	nn	np	np	np	np	np	nn	nn	nn	np	np	np	np	np	nn	nn	np	np	nn	nn	nn	nn	np	nn	nn	nn	np	np	np	nn	np	np	nn	np	nn	np	np	np	nn
Chr01_132740800	nnxnp	np	nn	np	--	nn	nn	np	nn	nn	np	nn	np	nn	np	np	nn	nn	np	nn	nn	np	np	nn	np	nn	nn	np	np	np	nn	np	np	np	np	nn	nn	nn	np	nn	nn	np	np	np	nn	nn	np	nn	nn
Chr01_132740805	nnxnp	nn	np	nn	--	nn	np	np	np	nn	nn	np	np	np	np	np	np	nn	nn	np	np	np	np	np	nn	nn	np	np	nn	nn	nn	nn	np	nn	np	nn	np	np	np	nn	np	np	nn	np	nn	--	np	np	nn
Chr01_134457190	hkxhk	--	hk	hk	--	hh	kk	kk	--	--	kk	hh	hk	kk	hh	hk	hh	--	hh	hk	kk	hk	hk	--	--	hk	--	hh	--	hk	hk	hk	hk	--	--	kk	hk	hk	--	hk	hk	hh	hk	hh	--	hk	hh	hk	--
Chr01_134620223	nnxnp	np	nn	np	--	--	nn	nn	nn	--	np	np	nn	np	nn	nn	nn	np	nn	--	np	nn	nn	nn	nn	np	np	np	np	np	nn	nn	nn	np	nn	np	nn	np	np	nn	nn	np	np	np	nn	np	np	nn	np
Chr01_134773031	lmxll	ll	lm	lm	ll	lm	ll	ll	ll	ll	ll	ll	lm	lm	ll	lm	lm	ll	ll	ll	ll	lm	ll	lm	ll	lm	lm	ll	ll	lm	lm	ll	ll	lm	ll	lm	lm	lm	ll	lm	lm	ll	ll	ll	lm	lm	ll	lm	ll
Chr01_134773170	nnxnp	nn	np	np	--	np	np	nn	nn	nn	nn	np	np	np	np	nn	np	np	np	np	nn	nn	np	np	nn	np	np	np	nn	nn	np	nn	np	nn	np	np	np	np	nn	np	np	np	np	nn	np	nn	np	nn	np
Chr01_135100624	nnxnp	nn	nn	np	--	np	np	nn	np	nn	np	np	np	nn	nn	nn	np	np	np	nn	nn	nn	nn	np	nn	np	nn	np	nn	nn	np	nn	np	np	nn	nn	np	np	nn	np	nn	np	np	np	np	nn	np	np	np
Chr01_135100663	lmxll	ll	lm	lm	--	lm	lm	ll	lm	ll	lm	lm	lm	ll	ll	ll	lm	ll	lm	lm	lm	ll	ll	lm	lm	ll	lm	ll	lm	lm	lm	lm	ll	lm	lm	lm	lm	ll	ll	lm	lm	ll	ll	ll	lm	lm	lm	ll	lm
Chr01_135100839	nnxnp	--	nn	np	--	np	np	nn	nn	nn	nn	np	np	nn	nn	nn	nn	np	np	nn	nn	nn	nn	np	nn	np	nn	np	nn	nn	np	nn	np	nn	nn	nn	np	np	nn	np	nn	np	np	np	nn	nn	np	np	np
Chr01_13548783	nnxnp	np	np	np	--	nn	nn	np	np	nn	np	np	np	np	np	np	np	nn	nn	np	np	np	nn	nn	nn	np	np	nn	nn	nn	nn	nn	np	np	np	np	np	np	--	np	np	nn	np	np	--	nn	nn	nn	np
Chr01_136544736	lmxll	lm	ll	ll	ll	ll	ll	ll	lm	ll	lm	lm	lm	ll	ll	lm	lm	ll	ll	lm	ll	ll	ll	lm	ll	lm	lm	ll	ll	ll	ll	lm	ll	lm	lm	ll	ll	ll	ll	lm	lm	ll	ll	ll	ll	lm	ll	ll	ll
Chr01_136544777	lmxll	lm	ll	ll	ll	ll	ll	ll	lm	ll	lm	lm	lm	ll	ll	lm	lm	ll	ll	lm	ll	ll	ll	lm	ll	lm	lm	--	ll	ll	ll	lm	ll	lm	lm	ll	ll	ll	ll	lm	lm	ll	ll	ll	ll	lm	ll	ll	ll
Chr01_136545275	nnxnp	--	np	nn	--	np	np	nn	nn	nn	np	nn	nn	np	np	nn	nn	np	nn	nn	np	np	np	np	np	np	nn	np	nn	nn	np	nn	nn	nn	nn	nn	np	nn	np	nn	nn	np	np	np	nn	np	nn	nn	np
Chr01_136545318	nnxnp	--	np	np	--	np	np	nn	nn	nn	np	nn	nn	np	np	np	nn	np	np	nn	np	np	np	np	np	np	nn	np	nn	nn	np	nn	nn	nn	nn	nn	np	nn	np	nn	nn	np	np	np	nn	np	nn	nn	np
Chr01_136605310	nnxnp	nn	nn	np	--	nn	np	nn	np	--	np	np	np	nn	nn	nn	nn	nn	nn	nn	nn	nn	nn	np	nn	np	np	np	np	np	nn	nn	np	np	nn	nn	np	np	nn	np	nn	--	np	np	np	nn	np	np	np
Chr01_136605511	lmxll	--	ll	ll	ll	lm	ll	ll	lm	--	lm	lm	lm	ll	ll	ll	ll	lm	lm	lm	lm	lm	ll	lm	lm	lm	ll	lm	lm	lm	lm	lm	lm	lm	ll	lm	ll	lm	lm	ll	ll	lm	lm	lm	ll	ll	lm	ll	lm
Chr01_136605518	lmxll	ll	lm	lm	ll	lm	lm	lm	ll	--	lm	ll	ll	lm	lm	lm	ll	lm	lm	ll	lm	lm	lm	lm	ll	lm	ll	lm	ll	ll	lm	ll	ll	lm	ll	ll	lm	ll	lm	ll	ll	lm	lm	lm	ll	lm	lm	lm	lm
Chr01_136605527	nnxnp	nn	nn	np	nn	nn	np	nn	np	--	np	np	np	nn	nn	nn	nn	nn	np	nn	nn	nn	nn	np	nn	np	nn	np	np	np	nn	nn	np	np	nn	nn	np	np	nn	np	nn	np	np	np	nn	nn	np	np	np
Chr01_136605764	lmxll	--	lm	lm	--	ll	--	lm	lm	lm	lm	ll	lm	ll	lm	lm	lm	ll	lm	lm	lm	ll	lm	lm	lm	lm	ll	ll	ll	ll	ll	ll	lm	lm	lm	ll	lm	lm	ll	lm	ll	lm	lm	lm	lm	ll	lm	lm	lm
Chr01_136626727	lmxll	lm	ll	lm	--	lm	ll	lm	lm	--	ll	lm	ll	ll	ll	lm	ll	lm	ll	lm	ll	lm	lm	lm	lm	ll	ll	lm	lm	lm	lm	lm	lm	lm	lm	ll	ll	lm	ll	lm	ll	ll	lm	ll	--	ll	lm	ll	ll
Chr01_136626753	lmxll	lm	ll	lm	--	lm	ll	lm	lm	--	ll	lm	ll	ll	ll	lm	ll	lm	ll	lm	ll	lm	lm	lm	lm	lm	ll	lm	lm	lm	lm	lm	lm	lm	lm	ll	ll	lm	ll	lm	ll	ll	lm	ll	--	ll	lm	ll	ll
Chr01_136695554	lmxll	ll	lm	lm	--	ll	lm	ll	ll	ll	lm	ll	lm	ll	ll	lm	ll	ll	ll	lm	lm	lm	ll	lm	ll	lm	lm	ll	lm	lm	ll	ll	ll	lm	ll	ll	lm	lm	ll	ll	lm	ll	lm	ll	ll	ll	ll	ll	ll
Chr01_136695740	lmxll	ll	lm	lm	ll	lm	lm	ll	ll	ll	lm	ll	lm	lm	ll	ll	ll	ll	ll	lm	ll	lm	ll	lm	ll	lm	lm	ll	lm	lm	ll	ll	lm	lm	ll	ll	lm	lm	ll	lm	lm	ll	lm	ll	ll	ll	ll	ll	ll
Chr01_136758443	lmxll	ll	ll	ll	lm	lm	lm	ll	ll	ll	lm	lm	ll	ll	ll	ll	ll	ll	ll	lm	lm	ll	ll	ll	ll	lm	lm	lm	lm	lm	ll	ll	lm	lm	ll	lm	ll	lm	lm	ll	lm	ll	lm	lm	ll	lm	lm	ll	lm
Chr01_136758585	nnxnp	nn	nn	np	nn	np	np	nn	np	np	np	np	nn	nn	nn	nn	np	np	nn	nn	nn	nn	nn	np	nn	np	nn	np	np	np	np	nn	np	np	np	np	np	np	nn	np	nn	np	np	np	nn	nn	nn	np	nn
Chr01_136793388	nnxnp	np	np	nn	nn	nn	nn	nn	nn	nn	np	np	np	nn	np	np	np	nn	nn	np	nn	nn	np	nn	np	nn	nn	np	np	np	nn	np	np	nn	--	nn	nn	nn	np	nn	np	np	nn	np	np	nn	np	nn	nn
Chr01_137561467	lmxll	ll	ll	ll	--	ll	lm	ll	ll	--	lm	lm	ll	ll	ll	ll	ll	lm	ll	ll	lm	ll	ll	ll	ll	ll	lm	lm	ll	lm	lm	ll	lm	lm	ll	ll	ll	lm	lm	ll	ll	ll	lm	lm	lm	lm	lm	ll	ll
Chr01_137561530	lmxll	lm	lm	ll	--	ll	ll	lm	ll	--	ll	lm	lm	ll	lm	lm	ll	ll	lm	lm	ll	ll	ll	lm	ll	lm	lm	ll	ll	ll	ll	lm	ll	lm	ll	lm	ll	ll	ll	lm	ll	lm	ll	ll	ll	lm	ll	ll	ll
Chr01_137750530	nnxnp	--	np	np	np	np	nn	np	np	np	nn	np	np	nn	np	nn	np	nn	nn	nn	nn	nn	np	np	nn	np	nn	nn	nn	np	np	nn	np	nn	nn	nn	nn	nn	nn	np	np	nn	nn	np	nn	np	np	np	np
Chr01_137896137	hkxhk	kk	kk	hk	--	hk	--	hk	hk	hk	hk	kk	hh	hh	hk	hk	hk	hk	hk	kk	hh	hk	hk	hk	kk	kk	hh	hk	hk	hk	kk	kk	hk	kk	--	hh	hk	hk	hk	hk	hh	hk	kk	hk	--	hk	kk	kk	hk
Chr01_140630678	nnxnp	np	nn	np	nn	np	np	nn	nn	nn	np	np	np	np	np	np	nn	nn	nn	--	np	nn	nn	nn	np	np	np	nn	np	nn	np	np	np	np	nn	np	np	np	nn	np	np	np	np	np	np	nn	nn	nn	np
Chr01_140758509	nnxnp	nn	nn	np	--	nn	np	np	nn	np	nn	nn	nn	nn	np	nn	np	nn	nn	nn	np	np	np	nn	nn	nn	np	nn	nn	nn	np	nn	nn	nn	nn	np	np	np	np	np	np	nn	nn	nn	np	np	nn	nn	np
Chr01_140850593	lmxll	ll	ll	lm	--	lm	ll	ll	ll	--	lm	ll	lm	lm	ll	lm	lm	ll	ll	ll	lm	lm	lm	ll	ll	ll	lm	ll	lm	ll	ll	ll	lm	ll	--	lm	lm	lm	ll	lm	lm	ll	ll	ll	lm	ll	ll	lm	ll
Chr01_14108911	nnxnp	nn	np	np	nn	nn	np	np	np	nn	np	np	np	np	np	np	nn	--	nn	np	np	np	nn	nn	np	np	nn	nn	nn	np	np	np	np	nn	nn	np	np	np	nn	np	np	nn	np	np	np	np	nn	np	nn
Chr01_141290820	nnxnp	nn	nn	np	nn	nn	np	nn	np	np	nn	np	nn	nn	nn	np	np	np	nn	np	np	np	np	nn	nn	np	np	nn	nn	nn	nn	nn	np	nn	np	nn	nn	np	nn	np	nn	nn	np	nn	nn	nn	nn	nn	np
Chr01_142100777	lmxll	ll	ll	lm	ll	lm	lm	ll	lm	ll	lm	lm	lm	lm	lm	ll	lm	lm	ll	ll	ll	lm	ll	ll	ll	ll	ll	ll	ll	lm	lm	ll	ll	ll	ll	lm	lm	lm	--	ll	ll	ll	lm	ll	lm	ll	lm	ll	ll
Chr01_142586521	lmxll	ll	lm	lm	ll	ll	lm	ll	ll	lm	lm	ll	ll	ll	lm	ll	ll	lm	lm	lm	lm	lm	ll	ll	lm	ll	ll	lm	ll	ll	lm	ll	lm	ll	lm	ll	ll	lm	ll	ll	ll	ll	lm	lm	ll	ll	ll	lm	ll
Chr01_142586526	nnxnp	nn	np	np	nn	np	nn	nn	nn	np	np	nn	np	nn	nn	np	nn	np	nn	nn	nn	np	np	np	nn	np	np	nn	nn	np	nn	nn	nn	nn	nn	np	nn	np	nn	np	np	nn	np	nn	np	np	nn	np	nn
Chr01_142586533	nnxnp	nn	np	np	nn	np	nn	nn	np	nn	np	nn	np	nn	np	np	np	np	np	np	nn	np	np	nn	np	nn	nn	nn	np	np	nn	nn	nn	nn	nn	np	nn	np	nn	np	nn	nn	np	np	nn	np	nn	np	nn
Chr01_143837710	lmxll	lm	ll	lm	--	lm	lm	lm	ll	ll	ll	lm	lm	ll	lm	ll	ll	lm	lm	ll	ll	lm	ll	lm	lm	ll	ll	lm	ll	lm	lm	lm	lm	lm	ll	--	ll	lm	ll	lm	ll	lm	lm	lm	ll	lm	lm	lm	ll
Chr01_144146506	lmxll	--	lm	lm	ll	ll	lm	lm	ll	--	ll	ll	lm	lm	lm	lm	ll	lm	lm	lm	lm	lm	lm	ll	ll	lm	ll	lm	ll	ll	lm	ll	lm	ll	ll	ll	ll	lm	lm	ll	ll	lm	ll	lm	ll	lm	lm	lm	lm
Chr01_144216432	nnxnp	nn	nn	np	--	np	np	nn	nn	nn	nn	np	np	nn	np	nn	nn	nn	np	nn	nn	np	nn	np	nn	np	nn	np	nn	nn	np	nn	np	nn	nn	np	np	np	--	np	nn	nn	np	np	np	nn	np	np	nn
Chr01_144216433	nnxnp	nn	nn	np	--	np	np	nn	nn	nn	nn	np	np	nn	np	nn	nn	nn	np	nn	nn	np	nn	np	nn	np	nn	np	nn	nn	np	nn	np	nn	nn	np	np	np	--	np	nn	nn	np	np	np	nn	np	np	nn
Chr01_144216668	nnxnp	nn	nn	np	--	np	np	nn	nn	nn	nn	np	np	nn	np	nn	nn	nn	np	nn	nn	nn	nn	np	nn	nn	nn	np	nn	nn	np	nn	np	nn	nn	np	np	np	--	np	nn	nn	np	nn	np	nn	np	np	nn
Chr01_144216691	nnxnp	nn	nn	np	--	np	np	nn	nn	nn	nn	np	np	nn	np	nn	nn	nn	np	nn	nn	np	nn	np	nn	nn	nn	np	nn	nn	np	nn	np	nn	nn	np	np	np	--	np	nn	nn	np	nn	np	nn	np	np	nn
Chr01_144216692	nnxnp	nn	nn	np	--	np	np	nn	nn	nn	nn	np	np	nn	np	nn	nn	nn	np	nn	nn	np	nn	np	nn	nn	nn	np	nn	nn	np	nn	np	nn	nn	np	np	np	--	np	nn	nn	np	nn	np	nn	np	np	nn
Chr01_144634522	nnxnp	np	nn	np	--	nn	nn	nn	np	nn	nn	np	np	nn	np	nn	np	nn	np	nn	nn	np	nn	np	nn	np	nn	np	nn	nn	np	np	np	nn	nn	nn	np	np	nn	np	nn	np	np	np	np	nn	np	np	np
Chr01_144634527	nnxnp	np	nn	np	--	np	nn	nn	np	nn	np	np	np	nn	np	nn	np	np	np	nn	nn	np	nn	np	nn	np	nn	np	nn	nn	np	np	np	nn	nn	nn	np	np	nn	np	nn	np	np	np	np	nn	np	np	np
Chr01_144634715	nnxnp	np	nn	np	--	nn	nn	nn	np	nn	nn	nn	np	nn	np	nn	np	nn	nn	nn	nn	np	nn	np	nn	np	nn	nn	nn	nn	np	np	np	nn	nn	nn	np	np	nn	np	nn	nn	np	np	np	nn	np	np	np
Chr01_144634778	hkxhk	hk	hk	hh	--	kk	hh	hk	hk	kk	kk	hh	hk	hk	hh	hk	hh	kk	hh	hk	--	hh	hk	hk	hk	hh	--	kk	hk	hk	--	hk	hk	hk	kk	hk	hh	hk	hk	hk	hk	hk	hh	hh	hk	kk	hh	hh	hk
Chr01_144634781	nnxnp	np	nn	np	--	nn	nn	nn	np	nn	nn	np	np	nn	np	nn	np	nn	nn	nn	nn	np	nn	np	nn	np	nn	nn	nn	nn	np	np	np	nn	nn	nn	np	np	nn	np	nn	nn	np	np	np	nn	np	np	np
Chr01_146430885	nnxnp	np	nn	np	nn	nn	np	nn	np	nn	nn	nn	np	np	np	nn	nn	np	nn	nn	nn	np	nn	np	nn	np	np	np	nn	nn	np	nn	np	nn	nn	nn	np	np	np	nn	nn	np	np	np	np	np	nn	nn	np
Chr01_146430941	lmxll	ll	ll	ll	ll	ll	ll	ll	ll	ll	ll	ll	ll	lm	ll	lm	ll	lm	lm	lm	ll	lm	lm	ll	ll	ll	ll	lm	lm	lm	ll	lm	ll	lm	lm	ll	lm	ll	ll	ll	ll	ll	ll	ll	lm	ll	ll	ll	ll
Chr01_146430942	lmxll	ll	ll	ll	ll	ll	ll	ll	ll	ll	ll	ll	ll	lm	ll	lm	ll	lm	lm	lm	ll	lm	lm	ll	ll	ll	ll	lm	lm	lm	ll	lm	ll	lm	lm	ll	lm	ll	ll	ll	ll	ll	ll	ll	lm	ll	ll	ll	ll
Chr01_150054498	hkxhk	--	hh	hk	--	kk	hh	hh	hh	hh	hk	hk	hk	kk	--	hk	hh	--	hk	--	hk	hk	kk	hk	hh	--	hh	--	hk	hk	hk	hk	hk	hk	--	kk	hk	hk	--	kk	hk	hh	hk	--	--	hk	hk	hh	--
Chr01_150054580	hkxhk	--	hh	hk	--	kk	hh	hh	hh	hh	hh	hk	hk	kk	--	hk	hh	--	hk	--	hk	hk	kk	hk	hh	--	hh	--	hk	hk	hk	hk	kk	hk	--	kk	hh	hk	--	kk	hk	hh	hk	--	--	hk	hk	hh	--
Chr01_15025101	nnxnp	nn	np	nn	nn	nn	nn	np	np	nn	np	np	np	nn	nn	nn	nn	np	np	np	nn	np	nn	nn	np	np	np	np	nn	np	np	nn	np	np	nn	nn	nn	np	nn	np	nn	np	np	np	--	np	nn	nn	np
Chr01_15100986	lmxll	ll	lm	ll	--	ll	ll	ll	lm	lm	lm	ll	ll	ll	lm	lm	ll	ll	ll	lm	ll	lm	lm	ll	ll	lm	lm	ll	ll	lm	ll	ll	lm	ll	ll	lm	ll	ll	--	ll	lm	ll	ll	ll	lm	ll	lm	lm	lm
Chr01_151150524	lmxll	ll	ll	lm	--	lm	ll	lm	ll	ll	ll	ll	lm	--	ll	lm	lm	ll	ll	ll	lm	lm	lm	lm	lm	ll	ll	ll	--	lm	ll	ll	ll	lm	ll	lm	ll	lm	ll	lm	lm	ll	ll	ll	ll	ll	ll	ll	ll
Chr01_151150548	lmxll	ll	lm	ll	--	lm	lm	ll	lm	ll	ll	lm	lm	ll	lm	ll	ll	ll	lm	ll	ll	lm	lm	lm	ll	ll	lm	lm	ll	lm	ll	lm	lm	ll	lm	lm	ll	ll	lm	lm	lm	ll	lm	lm	ll	lm	lm	lm	lm
Chr01_151596806	hkxhk	hk	kk	hk	--	hh	hk	kk	hk	hk	hk	hh	hk	hk	kk	--	--	hk	hh	hk	kk	hh	hk	--	hk	hk	kk	hh	hk	hh	hk	hk	hk	kk	--	kk	hk	hh	--	hh	hk	hk	hk	hh	--	hk	hk	hh	kk
Chr01_152086983	nnxnp	--	nn	np	--	np	np	nn	nn	nn	np	np	np	nn	np	nn	np	np	np	nn	nn	np	nn	np	nn	np	--	nn	nn	nn	np	nn	np	nn	np	nn	np	np	nn	np	nn	np	np	np	nn	nn	np	np	np
Chr01_15237602	lmxll	--	lm	ll	--	ll	lm	ll	ll	lm	lm	ll	ll	ll	lm	lm	ll	lm	lm	lm	ll	lm	lm	lm	ll	lm	ll	ll	ll	lm	ll	ll	lm	ll	lm	lm	ll	ll	ll	ll	ll	ll	ll	lm	lm	lm	lm	lm	ll
Chr01_152910469	nnxnp	nn	nn	nn	--	nn	np	np	nn	nn	np	nn	nn	np	nn	np	np	nn	nn	nn	np	np	nn	nn	np	np	np	nn	nn	nn	np	nn	np	np	nn	np	nn	np	np	nn	nn	nn	np	nn	nn	nn	nn	nn	nn
Chr01_153857445	lmxll	ll	lm	ll	ll	ll	ll	ll	ll	--	ll	lm	lm	ll	lm	lm	ll	ll	lm	lm	ll	ll	lm	lm	ll	lm	lm	ll	ll	ll	ll	lm	ll	ll	lm	lm	ll	ll	ll	lm	ll	lm	ll	ll	ll	lm	ll	ll	lm
Chr01_1543703	nnxnp	--	nn	np	--	np	np	nn	nn	np	np	np	np	np	nn	np	np	nn	np	nn	np	np	np	np	np	nn	nn	np	nn	nn	np	nn	np	nn	--	nn	nn	nn	nn	nn	nn	np	np	np	nn	nn	np	np	np
Chr01_1544087	lmxll	--	lm	ll	--	lm	lm	ll	lm	ll	ll	lm	ll	lm	lm	ll	lm	ll	ll	lm	lm	lm	ll	lm	ll	lm	ll	lm	ll	ll	lm	lm	lm	ll	--	ll	lm	lm	ll	lm	ll	ll	ll	ll	lm	lm	ll	lm	lm
Chr01_1544111	nnxnp	--	nn	np	--	np	np	nn	nn	np	np	np	np	np	nn	np	np	nn	np	nn	np	np	np	np	np	nn	np	np	nn	nn	np	np	np	nn	--	nn	nn	np	nn	nn	nn	np	np	np	np	nn	np	nn	np
Chr01_1544117	nnxnp	--	np	np	--	nn	np	nn	nn	np	np	np	nn	np	np	np	np	np	nn	np	np	np	nn	nn	np	np	np	nn	nn	nn	nn	nn	np	np	--	np	nn	np	nn	np	np	nn	np	np	nn	nn	nn	np	nn
Chr01_15596726	lmxll	--	lm	ll	--	ll	lm	lm	ll	--	lm	ll	ll	ll	ll	lm	ll	lm	ll	lm	ll	lm	lm	lm	--	lm	lm	ll	ll	ll	ll	ll	lm	ll	ll	lm	lm	lm	ll	ll	ll	ll	lm	lm	lm	ll	lm	lm	lm
Chr01_156686650	lmxll	ll	ll	lm	ll	lm	ll	ll	ll	ll	lm	lm	ll	lm	lm	lm	lm	ll	lm	ll	ll	lm	ll	ll	lm	ll	ll	ll	lm	ll	ll	lm	lm	lm	--	lm	lm	ll	ll	lm	ll	ll	lm	ll	lm	ll	lm	lm	lm
Chr01_158190671	nnxnp	nn	np	nn	--	np	nn	nn	nn	nn	nn	np	np	--	np	nn	np	nn	np	np	nn	nn	np	nn	nn	np	np	nn	nn	nn	nn	nn	np	nn	np	np	nn	nn	--	np	np	nn	nn	nn	nn	nn	np	nn	np
Chr01_158275957	nnxnp	nn	np	nn	nn	np	nn	nn	nn	nn	nn	np	np	np	np	nn	np	nn	np	np	np	nn	np	nn	nn	np	np	nn	nn	nn	np	nn	np	nn	np	np	nn	nn	nn	np	np	nn	nn	nn	nn	nn	np	nn	np
Chr01_158275996	lmxll	ll	ll	lm	lm	ll	lm	ll	ll	lm	ll	lm	ll	ll	ll	ll	ll	ll	ll	lm	lm	ll	ll	ll	ll	lm	lm	lm	lm	lm	lm	ll	lm	lm	ll	ll	ll	lm	lm	ll	lm	ll	lm	lm	ll	lm	ll	lm	lm
Chr01_158276172	lmxll	--	lm	ll	--	ll	ll	ll	lm	ll	lm	ll	lm	ll	lm	lm	ll	ll	lm	lm	ll	ll	lm	lm	ll	lm	ll	ll	ll	ll	ll	lm	ll	lm	ll	lm	ll	ll	ll	lm	lm	lm	ll	ll	lm	lm	ll	ll	lm
Chr01_158276198	lmxll	--	ll	lm	--	lm	lm	ll	ll	lm	ll	lm	lm	lm	ll	lm	ll	ll	ll	lm	lm	lm	lm	lm	ll	lm	ll	ll	lm	lm	lm	ll	ll	lm	ll	lm	lm	lm	lm	lm	ll	ll	ll	lm	lm	lm	ll	lm	lm
Chr01_158307681	lmxll	lm	ll	lm	--	ll	lm	ll	lm	ll	lm	lm	lm	lm	ll	lm	lm	ll	ll	ll	ll	lm	lm	ll	ll	ll	ll	lm	lm	lm	lm	lm	lm	lm	ll	ll	lm	lm	--	lm	lm	ll	lm	ll	lm	ll	ll	lm	lm
Chr01_159323528	nnxnp	nn	nn	np	nn	nn	np	np	np	nn	np	np	np	np	np	nn	np	np	np	nn	np	np	nn	np	nn	np	np	nn	nn	nn	np	nn	np	np	nn	nn	nn	nn	nn	np	np	nn	nn	nn	nn	nn	np	np	np
Chr01_159323710	lmxll	lm	ll	ll	ll	lm	ll	ll	ll	lm	lm	ll	lm	ll	ll	lm	lm	lm	lm	ll	lm	ll	lm	lm	lm	lm	ll	ll	lm	ll	lm	lm	ll	ll	ll	ll	ll	lm	ll	ll	ll	lm	lm	ll	lm	ll	lm	ll	lm
Chr01_15989689	lmxll	--	lm	ll	--	ll	lm	lm	lm	--	lm	ll	ll	ll	lm	lm	ll	lm	lm	lm	ll	lm	lm	lm	lm	ll	lm	lm	lm	lm	ll	ll	lm	ll	lm	ll	ll	ll	ll	ll	ll	ll	ll	ll	ll	ll	lm	ll	lm
Chr01_160120803	nnxnp	nn	nn	np	--	np	nn	nn	nn	--	np	nn	nn	nn	np	np	nn	np	nn	nn	np	nn	np	nn	nn	np	nn	np	np	np	nn	nn	nn	np	nn	nn	nn	nn	--	nn	nn	np	np	np	nn	np	nn	nn	nn
Chr01_160120860	nnxnp	np	np	nn	--	nn	nn	nn	np	--	nn	np	nn	nn	nn	np	np	nn	np	np	nn	np	np	nn	--	nn	np	nn	np	np	nn	np	nn	np	nn	np	np	nn	--	nn	np	nn	nn	nn	nn	nn	np	nn	nn
Chr01_160120907	nnxnp	np	nn	np	--	np	np	nn	np	--	np	np	np	nn	np	nn	np	nn	nn	nn	nn	np	nn	np	nn	np	nn	np	nn	nn	np	nn	np	nn	np	np	np	np	--	np	nn	np	np	np	np	nn	np	nn	np
Chr01_160120911	nnxnp	np	nn	np	--	np	np	nn	np	--	np	np	np	nn	np	nn	np	nn	nn	nn	nn	np	nn	np	nn	np	nn	np	nn	nn	np	nn	np	nn	np	np	np	np	--	np	nn	np	np	np	np	nn	np	nn	np
Chr01_160462153	hkxhk	--	hk	hh	--	kk	hk	hk	hk	--	hk	hh	--	hh	hk	hh	--	--	hk	hh	hk	hk	hh	kk	hk	hk	kk	hk	hk	kk	hk	hh	--	hh	kk	kk	hk	hk	--	hh	hh	kk	hk	hk	--	--	hh	hh	hk
Chr01_16154779	lmxll	ll	lm	ll	ll	ll	lm	ll	lm	ll	lm	ll	ll	ll	lm	lm	ll	--	lm	lm	ll	lm	lm	lm	ll	lm	lm	ll	ll	ll	ll	ll	lm	ll	ll	ll	ll	ll	--	ll	ll	ll	ll	lm	--	lm	ll	lm	lm
Chr01_16196451	nnxnp	nn	np	nn	--	nn	nn	np	nn	--	np	nn	nn	np	np	np	nn	nn	nn	nn	nn	np	nn	nn	np	np	np	nn	nn	nn	nn	nn	np	np	np	np	np	np	--	np	np	nn	np	np	nn	nn	nn	np	np
Chr01_16196490	lmxll	ll	lm	ll	ll	ll	lm	ll	ll	ll	lm	ll	ll	ll	ll	lm	ll	ll	lm	lm	ll	ll	lm	ll	lm	lm	ll	lm	ll	lm	ll	ll	lm	ll	ll	lm	ll	ll	ll	ll	lm	ll	ll	lm	ll	ll	lm	ll	ll
Chr01_16198066	nnxnp	np	np	np	--	np	np	nn	nn	nn	nn	nn	np	nn	nn	nn	nn	np	nn	nn	nn	nn	np	np	nn	nn	nn	np	nn	nn	np	nn	nn	nn	np	np	np	nn	np	np	np	nn	np	np	np	nn	nn	np	np
Chr01_162964250	lmxll	ll	ll	ll	ll	lm	ll	ll	lm	--	lm	lm	lm	ll	lm	lm	ll	--	lm	ll	ll	ll	lm	lm	ll	lm	ll	ll	ll	lm	ll	lm	ll	lm	lm	lm	ll	lm	--	lm	ll	lm	ll	ll	ll	lm	ll	lm	lm
Chr01_164822533	hkxhk	hk	hk	hk	--	hk	kk	hk	hh	hk	hh	kk	hk	--	hh	hh	hk	hh	hk	hk	hh	kk	hk	hh	hk	hh	hk	hk	hh	hk	hk	hh	hh	kk	hk	hh	hk	kk	hk	hk	hk	hh	kk	hk	hk	hk	hh	hh	kk
Chr01_164822599	hkxhk	hh	hk	hk	--	hk	kk	kk	hk	hk	hk	hk	hk	--	hh	hh	hk	hk	hk	hk	hh	hk	kk	kk	hh	hk	hk	hk	hh	hh	kk	hh	kk	hk	hk	hh	hh	hk	kk	hk	hk	hh	hk	kk	kk	hk	kk	hh	kk
Chr01_165781399	nnxnp	nn	nn	np	np	nn	nn	nn	np	nn	nn	np	np	nn	np	nn	np	np	nn	nn	nn	np	nn	np	nn	np	nn	np	nn	nn	np	nn	np	nn	np	np	np	np	nn	np	np	np	np	np	np	nn	nn	np	nn
Chr01_165781422	nnxnp	nn	nn	np	np	nn	nn	nn	np	nn	nn	np	np	nn	np	nn	np	np	nn	nn	nn	np	nn	np	nn	np	nn	np	nn	nn	np	nn	np	nn	np	np	np	np	nn	np	np	np	np	np	np	nn	nn	np	nn
Chr01_165958088	nnxnp	nn	nn	np	--	np	np	nn	np	nn	np	np	np	nn	np	np	np	np	np	np	nn	np	nn	np	nn	np	np	np	nn	nn	np	np	np	np	nn	nn	np	nn	np	nn	nn	np	np	nn	np	np	np	nn	np
Chr01_165958160	nnxnp	nn	nn	np	--	np	np	nn	np	nn	np	np	np	nn	nn	np	np	np	np	nn	nn	np	nn	np	nn	np	np	nn	nn	nn	np	np	nn	np	nn	nn	np	nn	np	nn	nn	np	np	nn	np	np	nn	np	np
Chr01_167862559	nnxnp	nn	np	np	--	np	nn	nn	nn	np	np	np	nn	np	np	np	np	nn	np	np	np	nn	nn	nn	np	nn	np	np	nn	nn	np	nn	np	np	nn	np	nn	nn	nn	np	np	nn	np	np	nn	np	np	nn	np
Chr01_168163358	nnxnp	--	nn	np	--	np	nn	nn	nn	np	nn	np	np	np	np	nn	np	nn	nn	nn	nn	nn	np	nn	--	np	nn	nn	nn	nn	nn	nn	nn	nn	--	nn	nn	nn	nn	np	np	nn	nn	np	nn	nn	nn	nn	nn
Chr01_168373849	lmxll	ll	lm	lm	ll	ll	lm	ll	lm	lm	ll	lm	ll	ll	ll	ll	lm	lm	lm	lm	ll	lm	ll	ll	lm	lm	lm	ll	lm	ll	lm	ll	lm	ll	--	ll	lm	ll	ll	ll	ll	ll	lm	lm	ll	lm	lm	lm	ll
Chr01_168373880	lmxll	ll	lm	lm	ll	ll	lm	ll	lm	lm	ll	lm	ll	ll	ll	ll	lm	lm	lm	lm	ll	lm	ll	ll	lm	lm	lm	ll	lm	ll	lm	ll	lm	ll	--	ll	lm	ll	ll	ll	ll	ll	lm	lm	ll	lm	lm	lm	ll
Chr01_168373947	hkxhk	hh	hk	kk	hh	hk	hk	hh	hh	hk	hh	kk	kk	kk	hk	kk	kk	hk	hk	--	hk	kk	hk	kk	hh	hk	hk	kk	kk	kk	hk	hk	kk	--	hk	kk	hk	kk	hk	hk	hh	kk	hh	hk	hh	hk	kk	hk	hk
Chr01_168373980	hkxhk	hh	hk	kk	hh	hk	hk	hh	hh	hk	hh	kk	kk	kk	hk	kk	kk	hk	hk	--	hk	kk	hk	kk	hh	hk	hk	kk	hh	hk	hk	hh	kk	--	hk	kk	hk	kk	hk	hk	hh	hh	hh	hk	hh	hk	kk	hk	hk
Chr01_168400936	nnxnp	--	np	np	--	np	nn	np	nn	nn	np	np	nn	nn	nn	nn	nn	nn	nn	np	np	nn	np	np	np	np	nn	nn	np	np	np	nn	nn	np	nn	nn	np	nn	np	np	nn	nn	nn	nn	nn	nn	np	nn	nn
Chr01_168400961	nnxnp	--	np	np	--	nn	np	np	nn	nn	nn	np	np	np	np	np	nn	nn	nn	np	np	nn	np	np	np	nn	np	nn	nn	np	np	nn	nn	nn	nn	nn	np	nn	np	np	nn	nn	nn	nn	nn	nn	np	np	nn
Chr01_168401262	nnxnp	--	nn	np	--	np	nn	nn	nn	nn	nn	np	nn	np	np	np	nn	nn	nn	nn	np	nn	np	nn	nn	np	np	np	nn	nn	np	np	np	np	nn	np	nn	nn	nn	nn	np	nn	np	np	nn	np	np	nn	np
Chr01_168436445	hkxhk	--	hk	hk	kk	hk	kk	kk	hh	kk	hh	hk	hk	kk	hk	hk	hk	hk	hk	hk	hk	--	hk	hk	--	hk	--	hk	hk	hk	hk	hk	hk	hh	hh	hk	kk	kk	hh	hk	hk	hh	hk	hh	kk	hk	hh	--	hh
Chr01_168912956	nnxnp	nn	np	np	nn	nn	nn	nn	nn	--	nn	np	nn	np	np	nn	nn	nn	np	nn	np	np	np	np	np	np	nn	np	nn	np	np	np	nn	nn	nn	np	np	nn	np	np	np	np	nn	np	--	np	nn	np	nn
Chr01_168912960	nnxnp	nn	np	np	nn	nn	nn	nn	nn	--	nn	np	nn	np	np	nn	nn	nn	np	nn	np	np	np	np	np	np	nn	np	nn	np	np	np	nn	nn	nn	np	np	nn	np	np	np	np	nn	np	--	np	nn	np	nn
Chr01_169009834	nnxnp	nn	nn	np	np	nn	np	nn	nn	nn	np	nn	nn	nn	np	nn	np	np	nn	nn	nn	np	nn	np	nn	np	nn	np	nn	nn	np	nn	np	nn	np	np	np	np	nn	np	nn	np	np	np	nn	nn	np	np	np
Chr01_169197433	nnxnp	nn	nn	np	nn	np	nn	nn	nn	--	np	nn	np	nn	np	np	nn	nn	np	np	np	nn	np	nn	nn	np	np	np	nn	nn	nn	nn	np	np	np	np	nn	nn	--	nn	np	np	np	np	nn	--	np	nn	nn
Chr01_172405466	lmxll	lm	lm	ll	--	ll	lm	lm	lm	ll	ll	lm	lm	lm	ll	ll	lm	--	ll	ll	ll	lm	ll	ll	ll	lm	--	ll	lm	lm	lm	lm	lm	ll	lm	ll	lm	lm	ll	lm	lm	ll	ll	ll	--	lm	ll	ll	ll
Chr01_172405496	lmxll	lm	lm	lm	--	lm	lm	ll	ll	ll	ll	lm	ll	ll	lm	ll	lm	--	lm	ll	lm	ll	lm	ll	ll	ll	ll	lm	ll	lm	lm	ll	lm	lm	ll	ll	ll	ll	ll	lm	lm	ll	lm	ll	ll	lm	ll	lm	lm
Chr01_172476801	lmxll	ll	lm	ll	ll	lm	ll	ll	lm	lm	lm	lm	lm	ll	lm	ll	lm	ll	lm	ll	lm	ll	ll	ll	lm	ll	lm	lm	lm	ll	ll	ll	lm	lm	lm	lm	lm	ll	--	ll	ll	lm	ll	lm	ll	ll	ll	ll	ll
Chr01_172477070	nnxnp	np	np	nn	nn	np	nn	nn	np	nn	nn	nn	nn	nn	nn	np	nn	nn	nn	nn	np	nn	nn	np	np	np	np	np	nn	nn	np	np	np	np	np	nn	nn	np	nn	nn	np	np	np	np	nn	nn	nn	nn	np
Chr01_173657843	hkxhk	--	hh	hk	--	hk	hk	hh	hh	--	--	hk	kk	--	kk	hk	hk	--	--	hh	--	hk	hh	hk	--	kk	--	hk	hk	hk	kk	kk	hk	hk	kk	hh	hh	hk	--	hk	kk	kk	hk	--	kk	--	hk	--	--
Chr01_173678568	nnxnp	nn	np	np	--	nn	np	nn	nn	nn	np	np	nn	np	nn	np	nn	np	nn	np	np	np	nn	nn	nn	np	nn	nn	nn	nn	nn	nn	np	nn	nn	np	nn	np	np	np	np	nn	np	nn	np	nn	np	nn	nn
Chr01_173919194	lmxll	ll	lm	ll	--	ll	ll	ll	lm	ll	lm	ll	lm	ll	lm	lm	ll	--	lm	lm	ll	ll	lm	lm	ll	lm	ll	ll	lm	lm	ll	ll	ll	lm	ll	lm	ll	ll	--	lm	lm	lm	ll	ll	ll	ll	lm	ll	lm
Chr01_173938930	lmxll	--	lm	ll	--	lm	ll	ll	lm	--	lm	ll	lm	ll	lm	lm	lm	lm	ll	ll	ll	ll	lm	lm	ll	lm	ll	lm	ll	ll	ll	lm	ll	lm	ll	lm	ll	ll	lm	lm	ll	lm	lm	lm	lm	lm	ll	lm	lm
Chr01_174803040	lmxll	ll	lm	lm	--	ll	lm	lm	ll	ll	ll	ll	ll	lm	ll	ll	lm	lm	lm	lm	lm	lm	lm	ll	lm	lm	lm	ll	ll	lm	ll	lm	lm	lm	ll	ll	lm	ll	lm	ll	ll	lm	ll	ll	lm	ll	lm	lm	ll
Chr01_174950124	lmxll	ll	ll	ll	ll	lm	lm	ll	ll	ll	lm	lm	ll	ll	ll	lm	lm	lm	ll	lm	ll	ll	ll	ll	ll	lm	lm	lm	lm	lm	lm	ll	lm	ll	ll	lm	ll	lm	ll	ll	lm	ll	lm	lm	ll	lm	lm	lm	lm
Chr01_175312715	nnxnp	np	np	np	np	np	nn	np	np	nn	np	np	np	np	np	np	nn	nn	np	np	np	np	nn	np	nn	nn	nn	nn	nn	nn	nn	nn	np	nn	np	np	np	np	nn	np	np	nn	np	np	nn	np	np	nn	nn
Chr01_175315868	lmxll	--	lm	lm	ll	lm	lm	ll	lm	lm	ll	lm	lm	ll	ll	ll	ll	ll	ll	ll	ll	ll	ll	ll	ll	ll	ll	lm	lm	lm	ll	ll	lm	ll	lm	ll	ll	lm	ll	ll	ll	lm	ll	ll	ll	ll	lm	ll	ll
Chr01_175538823	lmxll	lm	ll	lm	ll	ll	lm	lm	lm	lm	ll	ll	lm	ll	ll	ll	ll	--	lm	ll	lm	lm	lm	ll	ll	ll	lm	lm	ll	ll	ll	lm	lm	lm	lm	ll	ll	lm	ll	ll	ll	lm	lm	ll	ll	ll	lm	ll	ll
Chr01_176833990	nnxnp	nn	nn	np	--	np	np	nn	nn	nn	np	np	np	nn	np	np	np	nn	nn	nn	nn	np	nn	np	nn	np	--	nn	nn	nn	np	nn	np	nn	--	nn	np	np	nn	np	np	nn	np	np	--	nn	np	np	np
Chr01_176834069	nnxnp	nn	nn	np	--	np	np	nn	nn	nn	np	np	np	nn	np	np	np	nn	nn	nn	nn	np	nn	np	nn	np	--	nn	nn	nn	np	nn	np	nn	--	nn	np	np	nn	np	np	nn	np	np	--	nn	np	np	np
Chr01_176834353	nnxnp	nn	nn	np	--	np	np	nn	nn	nn	np	np	np	nn	np	np	np	nn	nn	nn	nn	np	nn	np	nn	np	--	nn	np	np	np	np	np	nn	--	nn	np	np	nn	np	np	nn	np	np	np	nn	np	nn	np
Chr01_176834365	nnxnp	nn	nn	np	--	np	np	nn	nn	nn	np	np	np	nn	np	np	np	nn	nn	nn	nn	np	nn	np	nn	np	--	nn	np	np	nn	np	np	nn	--	nn	np	np	nn	np	np	nn	np	np	np	nn	np	nn	np
Chr01_176856678	lmxll	ll	ll	lm	--	lm	ll	lm	ll	lm	lm	lm	ll	ll	lm	lm	lm	lm	ll	ll	ll	ll	ll	lm	ll	lm	ll	ll	lm	lm	lm	ll	lm	--	ll	ll	ll	ll	ll	lm	ll	ll	lm	ll	lm	lm	lm	--	lm
Chr01_176856742	nnxnp	nn	nn	np	--	np	np	nn	np	nn	np	np	np	nn	np	np	np	nn	nn	nn	nn	np	nn	np	nn	np	nn	nn	nn	nn	np	nn	np	nn	nn	np	np	np	nn	np	np	np	np	np	nn	nn	np	nn	np
Chr01_176856757	nnxnp	nn	nn	np	--	np	np	nn	np	nn	np	np	np	nn	np	np	np	nn	nn	nn	nn	np	nn	np	nn	np	nn	nn	nn	nn	np	nn	np	nn	nn	np	np	np	nn	np	np	np	np	np	nn	nn	np	nn	np
Chr01_178451346	hkxhk	kk	hk	hh	--	hk	hk	hh	kk	--	kk	kk	kk	hk	hk	kk	hh	kk	hk	hk	hh	hk	hk	--	hk	hk	--	kk	hk	kk	kk	kk	hk	hh	hh	hk	hk	hk	hk	kk	kk	hk	hk	hk	hk	hk	hk	hh	hk
Chr01_178532565	nnxnp	nn	nn	np	--	nn	np	nn	np	--	np	np	np	nn	np	np	nn	nn	nn	nn	nn	np	nn	np	nn	np	nn	nn	nn	nn	np	nn	np	nn	nn	np	np	np	--	np	np	nn	np	nn	np	nn	np	np	nn
Chr01_178533791	lmxll	ll	ll	lm	--	ll	lm	lm	ll	ll	ll	ll	ll	lm	ll	ll	lm	ll	lm	lm	lm	lm	lm	ll	lm	lm	lm	ll	ll	ll	ll	ll	lm	lm	--	ll	lm	ll	lm	ll	ll	lm	ll	lm	lm	ll	lm	lm	ll
Chr01_179855825	lmxll	--	ll	lm	--	lm	ll	lm	ll	--	lm	lm	ll	ll	ll	ll	lm	ll	lm	ll	ll	ll	ll	ll	ll	ll	ll	lm	lm	ll	lm	lm	lm	lm	lm	lm	ll	lm	ll	lm	lm	ll	ll	ll	lm	ll	ll	ll	ll
Chr01_179856051	nnxnp	nn	np	np	--	np	np	np	nn	--	nn	np	nn	nn	np	nn	np	nn	np	np	np	nn	nn	np	np	np	nn	np	nn	nn	np	nn	nn	np	nn	np	np	np	nn	np	nn	np	np	np	np	np	nn	nn	np
Chr01_182121621	nnxnp	nn	np	np	--	nn	np	np	nn	np	np	np	nn	np	np	np	nn	np	np	np	np	np	nn	np	nn	np	np	nn	nn	nn	np	nn	nn	np	--	nn	np	np	nn	nn	nn	np	nn	nn	np	np	nn	np	nn
Chr01_182134539	lmxll	ll	ll	lm	--	lm	lm	lm	ll	--	ll	lm	lm	ll	lm	lm	ll	lm	ll	lm	lm	lm	ll	lm	ll	lm	lm	ll	lm	lm	lm	lm	ll	ll	ll	lm	ll	lm	ll	lm	lm	ll	lm	ll	ll	ll	lm	ll	ll
Chr01_182134554	lmxll	ll	ll	lm	--	lm	lm	lm	ll	--	ll	lm	lm	ll	lm	lm	ll	lm	ll	lm	lm	lm	ll	lm	ll	lm	lm	lm	lm	lm	lm	lm	ll	ll	lm	lm	ll	lm	ll	lm	lm	ll	lm	ll	ll	ll	lm	ll	ll
Chr01_182134605	lmxll	ll	ll	ll	--	lm	lm	lm	ll	--	lm	lm	lm	lm	lm	lm	ll	lm	ll	lm	lm	lm	ll	lm	ll	ll	ll	lm	lm	ll	lm	lm	lm	lm	lm	ll	ll	lm	ll	lm	ll	ll	ll	lm	ll	ll	lm	lm	lm
Chr01_182134714	nnxnp	nn	nn	np	--	np	np	nn	nn	--	np	nn	nn	nn	np	nn	nn	np	nn	nn	nn	nn	np	nn	np	np	nn	np	nn	nn	nn	nn	nn	np	nn	nn	np	np	np	np	nn	np	np	np	np	np	nn	np	nn
Chr01_182134769	lmxll	ll	ll	lm	--	lm	lm	lm	ll	--	lm	lm	lm	lm	lm	lm	lm	lm	ll	lm	lm	lm	ll	lm	ll	ll	ll	lm	lm	lm	lm	lm	lm	lm	lm	ll	ll	lm	ll	lm	ll	ll	ll	lm	ll	ll	lm	lm	lm
Chr01_182134776	lmxll	ll	ll	lm	--	lm	lm	lm	ll	--	lm	lm	lm	lm	lm	lm	lm	lm	ll	lm	lm	lm	ll	lm	ll	ll	ll	lm	lm	lm	lm	lm	lm	lm	lm	ll	ll	lm	ll	lm	ll	ll	ll	lm	ll	ll	lm	lm	lm
Chr01_182134780	nnxnp	np	np	np	--	nn	np	np	np	--	nn	nn	nn	nn	nn	np	nn	nn	np	np	nn	np	nn	nn	nn	np	np	nn	nn	nn	nn	nn	np	np	nn	nn	np	nn	np	nn	nn	np	nn	np	nn	nn	np	np	nn
Chr01_182134788	nnxnp	np	np	np	--	np	np	nn	nn	--	np	nn	nn	nn	nn	nn	nn	np	nn	np	np	nn	np	np	np	np	np	nn	nn	nn	np	nn	nn	np	nn	nn	nn	nn	nn	np	nn	nn	nn	np	np	np	nn	nn	nn
Chr01_182134803	nnxnp	np	np	np	--	np	np	nn	nn	--	np	nn	nn	nn	nn	nn	nn	np	nn	np	np	nn	np	np	np	np	np	nn	nn	nn	np	nn	nn	np	nn	nn	nn	nn	nn	np	nn	nn	nn	np	np	np	nn	nn	nn
Chr01_182954542	lmxll	ll	ll	ll	--	ll	ll	lm	ll	ll	lm	lm	lm	ll	lm	lm	ll	lm	ll	lm	lm	lm	ll	lm	ll	lm	ll	ll	lm	ll	lm	ll	lm	lm	ll	lm	ll	lm	ll	lm	ll	ll	lm	lm	ll	lm	lm	ll	lm
Chr01_183150091	lmxll	ll	lm	lm	ll	ll	lm	ll	ll	ll	ll	ll	ll	lm	ll	ll	ll	lm	lm	lm	lm	lm	lm	ll	lm	lm	lm	ll	ll	ll	ll	ll	lm	lm	ll	ll	lm	ll	ll	ll	ll	lm	ll	lm	ll	ll	lm	lm	ll
Chr01_183759043	lmxll	ll	ll	lm	ll	lm	lm	lm	lm	ll	ll	lm	lm	lm	ll	ll	ll	ll	lm	lm	ll	lm	ll	lm	ll	lm	lm	lm	lm	ll	lm	ll	lm	lm	ll	ll	ll	ll	ll	lm	ll	lm	lm	lm	lm	lm	lm	ll	lm
Chr01_183759085	nnxnp	nn	--	nn	nn	nn	nn	nn	nn	nn	np	nn	nn	np	np	nn	nn	nn	nn	nn	np	np	np	nn	nn	nn	nn	np	nn	nn	np	nn	np	np	np	np	np	np	np	nn	np	np	nn	np	nn	nn	np	np	np
Chr01_184475440	nnxnp	--	nn	nn	--	np	np	np	nn	nn	np	np	np	nn	nn	np	nn	np	np	np	nn	nn	nn	np	np	np	nn	np	np	nn	nn	np	nn	np	nn	np	np	nn	np	nn	nn	nn	np	np	np	nn	nn	nn	np
Chr01_186277218	lmxll	--	lm	lm	--	ll	ll	lm	ll	ll	ll	lm	lm	ll	lm	lm	ll	lm	ll	ll	ll	ll	ll	lm	ll	ll	lm	ll	lm	lm	ll	ll	ll	ll	ll	lm	ll	lm	ll	ll	lm	ll	lm	lm	ll	--	ll	ll	ll
Chr01_186368035	lmxll	ll	lm	ll	--	ll	ll	lm	ll	--	lm	ll	lm	ll	ll	lm	lm	ll	lm	lm	lm	ll	lm	ll	ll	ll	lm	ll	ll	lm	ll	lm	ll	ll	ll	ll	lm	ll	lm	ll	ll	lm	lm	ll	lm	lm	lm	ll	ll
Chr01_186684001	lmxll	lm	lm	ll	--	ll	ll	ll	lm	ll	lm	ll	lm	ll	lm	lm	ll	ll	lm	lm	ll	ll	lm	ll	ll	lm	ll	ll	ll	lm	ll	lm	ll	ll	ll	ll	lm	ll	lm	lm	lm	lm	ll	ll	lm	lm	lm	ll	lm
Chr01_186684175	nnxnp	nn	np	nn	--	np	nn	nn	nn	nn	nn	np	np	np	np	nn	np	nn	np	nn	np	nn	np	nn	nn	nn	np	np	nn	nn	np	nn	np	nn	np	np	nn	nn	nn	nn	np	nn	np	nn	np	nn	np	nn	np
Chr01_186684241	nnxnp	nn	np	nn	--	np	nn	nn	nn	nn	nn	np	np	np	np	nn	np	np	np	nn	np	nn	np	nn	nn	nn	np	np	nn	nn	np	nn	np	nn	np	np	nn	nn	nn	nn	np	nn	np	nn	np	nn	np	nn	np
Chr01_188510442	lmxll	lm	ll	ll	--	lm	ll	ll	lm	ll	lm	lm	lm	ll	lm	lm	ll	ll	lm	lm	ll	lm	lm	lm	ll	lm	ll	ll	ll	lm	ll	lm	ll	ll	ll	lm	lm	ll	ll	lm	lm	lm	lm	lm	lm	ll	lm	ll	lm
Chr01_188510462	lmxll	lm	ll	ll	--	lm	ll	ll	lm	ll	lm	lm	lm	ll	lm	lm	ll	ll	lm	lm	ll	lm	lm	lm	ll	lm	ll	ll	ll	lm	ll	lm	ll	ll	ll	lm	lm	ll	ll	lm	lm	lm	lm	lm	lm	ll	lm	ll	lm
Chr01_188510553	lmxll	ll	ll	lm	--	lm	lm	lm	ll	ll	ll	lm	lm	lm	ll	lm	ll	ll	ll	lm	ll	lm	ll	lm	ll	lm	lm	ll	lm	ll	lm	ll	lm	lm	lm	lm	ll	lm	ll	lm	ll	ll	lm	ll	lm	ll	lm	lm	lm
Chr01_188510680	lmxll	ll	ll	lm	--	lm	lm	lm	ll	ll	ll	lm	lm	lm	ll	ll	ll	ll	ll	lm	ll	lm	ll	lm	ll	lm	lm	ll	lm	ll	lm	ll	lm	lm	lm	lm	ll	lm	ll	lm	lm	ll	lm	ll	ll	ll	lm	lm	lm
Chr01_188510740	lmxll	ll	ll	lm	--	lm	lm	lm	ll	ll	ll	lm	lm	lm	ll	ll	ll	ll	ll	lm	lm	lm	ll	lm	ll	lm	lm	ll	lm	ll	lm	ll	lm	lm	lm	lm	ll	lm	ll	lm	ll	ll	lm	lm	lm	ll	lm	lm	lm
Chr01_189478247	nnxnp	np	np	np	--	nn	nn	--	np	nn	nn	nn	np	np	nn	nn	nn	nn	np	nn	np	np	np	np	nn	np	nn	nn	np	nn	nn	np	np	np	np	np	np	np	np	np	np	np	nn	nn	nn	nn	np	--	np
Chr01_191315868	nnxnp	nn	np	np	--	nn	np	np	np	nn	nn	np	np	np	np	nn	np	nn	np	nn	np	np	np	np	nn	nn	nn	nn	np	np	np	np	np	np	nn	np	nn	np	--	np	np	nn	nn	nn	np	np	nn	np	np
Chr01_191315874	nnxnp	nn	np	np	--	nn	np	np	np	nn	nn	np	np	np	np	nn	np	nn	np	nn	np	np	np	np	nn	nn	nn	nn	np	np	np	np	np	np	nn	np	nn	np	--	np	np	nn	nn	nn	np	np	nn	np	np
Chr01_191359226	lmxll	ll	lm	ll	--	lm	lm	ll	ll	lm	ll	lm	lm	lm	lm	ll	lm	ll	lm	lm	lm	lm	lm	ll	ll	lm	lm	lm	ll	ll	ll	ll	lm	lm	lm	ll	ll	ll	lm	ll	lm	ll	lm	lm	ll	ll	lm	ll	ll
Chr01_192293657	lmxll	ll	lm	lm	ll	ll	lm	ll	ll	ll	lm	lm	ll	ll	ll	ll	ll	ll	ll	lm	ll	ll	ll	ll	ll	lm	ll	ll	lm	lm	ll	ll	ll	lm	lm	ll	ll	ll	ll	ll	ll	lm	lm	ll	lm	ll	lm	ll	ll
Chr01_192545197	nnxnp	np	np	nn	nn	nn	nn	np	np	nn	np	np	np	nn	nn	np	np	nn	nn	nn	nn	np	np	np	np	np	nn	np	nn	nn	nn	nn	np	np	np	np	nn	np	nn	nn	np	nn	nn	np	nn	np	nn	nn	np
Chr01_192642648	lmxll	ll	lm	ll	--	ll	ll	ll	ll	ll	ll	ll	ll	lm	lm	lm	ll	lm	lm	lm	ll	lm	lm	lm	ll	lm	ll	lm	ll	lm	lm	ll	lm	ll	lm	ll	ll	ll	ll	ll	ll	ll	lm	ll	ll	ll	ll	lm	lm
Chr01_192642685	lmxll	--	lm	ll	--	ll	ll	ll	ll	ll	ll	ll	ll	lm	lm	lm	ll	lm	lm	lm	ll	lm	lm	lm	ll	lm	ll	lm	ll	lm	lm	ll	lm	ll	lm	ll	ll	ll	ll	ll	ll	ll	lm	ll	ll	ll	ll	lm	lm
Chr01_19364563	lmxll	ll	lm	ll	--	lm	lm	ll	ll	ll	ll	ll	lm	ll	lm	ll	ll	ll	ll	ll	lm	ll	lm	ll	ll	lm	ll	lm	lm	lm	lm	lm	lm	ll	--	lm	lm	ll	lm	ll	lm	ll	ll	ll	lm	ll	lm	ll	lm
Chr01_19364612	nnxnp	nn	nn	nn	--	np	np	nn	np	nn	nn	nn	np	np	np	nn	nn	nn	np	np	np	nn	np	nn	np	np	nn	nn	np	np	np	np	np	nn	nn	nn	nn	nn	nn	np	nn	np	nn	np	np	nn	nn	nn	np
Chr01_195777391	lmxll	--	ll	lm	--	ll	ll	lm	ll	ll	ll	lm	lm	lm	lm	lm	ll	lm	ll	lm	lm	lm	ll	lm	ll	lm	lm	lm	lm	ll	lm	lm	lm	lm	lm	lm	ll	ll	--	lm	lm	ll	lm	lm	lm	lm	lm	ll	ll
Chr01_196445221	nnxnp	nn	np	np	nn	np	np	np	--	np	np	np	nn	nn	np	np	nn	nn	np	np	nn	np	np	nn	np	np	nn	np	nn	nn	nn	nn	nn	np	--	nn	np	np	np	nn	nn	np	np	np	--	np	np	nn	nn
Chr01_198260801	nnxnp	nn	np	nn	--	np	nn	nn	np	nn	np	nn	nn	nn	np	np	nn	np	nn	np	np	nn	nn	np	nn	nn	np	np	np	nn	np	np	nn	np	np	np	np	nn	--	nn	np	np	nn	np	np	nn	nn	nn	np
Chr01_198260936	nnxnp	nn	np	nn	--	nn	np	np	nn	nn	nn	np	np	np	nn	nn	nn	nn	np	np	np	np	nn	nn	np	np	np	np	nn	nn	nn	nn	np	np	np	np	nn	np	--	np	nn	np	np	np	nn	np	np	nn	np
Chr01_200544310	nnxnp	nn	np	nn	nn	--	--	np	np	nn	np	np	np	nn	nn	np	np	nn	np	nn	np	nn	nn	np	np	nn	np	np	nn	nn	np	np	nn	np	nn	nn	nn	nn	np	np	np	np	nn	np	nn	nn	np	np	nn
Chr01_203505460	lmxll	lm	lm	lm	ll	ll	lm	lm	ll	ll	ll	ll	ll	ll	lm	ll	lm	ll	ll	ll	ll	ll	lm	lm	ll	ll	ll	lm	lm	lm	lm	ll	ll	lm	ll	lm	ll	lm	--	lm	ll	lm	lm	ll	lm	lm	ll	ll	lm
Chr01_203646844	nnxnp	np	np	nn	--	nn	nn	nn	np	nn	np	nn	np	nn	nn	np	nn	np	np	np	nn	nn	np	nn	nn	nn	np	nn	np	--	np	np	nn	nn	nn	nn	np	np	nn	np	nn	nn	nn	nn	np	np	np	np	nn
Chr01_203700079	hkxhk	kk	hk	hk	kk	hk	kk	hk	--	kk	--	hh	hk	hk	kk	hk	kk	--	hh	hh	hk	hk	hh	hk	kk	hh	--	--	hk	hh	hk	hh	hh	--	kk	hk	hk	hk	hk	hk	kk	kk	--	--	kk	hh	hk	kk	kk
Chr01_203727162	lmxll	ll	ll	ll	ll	ll	ll	lm	ll	ll	lm	ll	lm	ll	lm	lm	ll	ll	ll	lm	ll	ll	lm	lm	lm	lm	lm	ll	ll	lm	lm	lm	lm	ll	ll	lm	lm	lm	ll	lm	ll	lm	ll	ll	ll	ll	ll	lm	ll
Chr01_203931175	hkxhk	hk	hk	kk	--	hk	hk	hh	--	kk	hh	hh	hk	hk	hk	hk	hh	--	hk	hk	hh	hh	hh	--	kk	hk	--	hh	hk	hk	hh	hk	hk	kk	--	hh	--	hh	hk	hh	hh	hk	hk	hk	hh	hk	hk	kk	hk
Chr01_203931283	hkxhk	kk	hk	kk	--	kk	hk	--	--	hk	hk	hh	hk	hk	hk	hk	hh	--	hk	hk	hh	hh	hk	--	kk	hk	--	--	hk	hk	hh	--	hk	kk	--	hh	--	hh	hh	hk	hk	hk	hk	hk	hh	hk	hk	kk	kk
Chr01_204422557	hkxhk	kk	hk	hh	--	--	hh	hk	--	--	hk	hh	hk	hh	--	hk	hh	--	hk	--	hh	hh	hk	hk	--	hk	--	--	kk	kk	hk	kk	hk	--	--	hk	hh	hk	hk	hk	hk	kk	--	hh	hh	kk	hk	hh	hh
Chr01_204422610	hkxhk	kk	hk	hh	--	--	hh	hk	--	--	hk	hh	hk	hh	--	hk	hh	--	hk	--	hh	hh	hk	hk	--	hk	--	--	hk	kk	hk	kk	hk	--	--	hk	hh	hk	hk	hk	hk	kk	--	hh	hh	kk	hk	hh	hh
Chr01_204422617	hkxhk	kk	hk	hh	--	--	hh	hk	--	--	hk	hh	hk	hh	--	hk	hh	--	hk	--	hh	hh	hk	hk	--	hk	--	--	hk	kk	hk	kk	hk	--	--	hk	hh	hk	hk	hk	hk	kk	--	hh	hh	kk	hk	hh	hh
Chr01_204448083	nnxnp	nn	np	np	nn	np	np	nn	np	np	np	np	np	nn	np	np	nn	nn	np	nn	nn	nn	np	np	nn	np	nn	nn	nn	nn	np	np	nn	nn	nn	np	np	np	nn	nn	nn	np	nn	np	nn	np	np	nn	np
Chr01_204448089	nnxnp	nn	nn	np	nn	np	np	np	nn	np	np	np	nn	nn	nn	nn	nn	nn	nn	np	np	nn	nn	np	np	nn	np	np	np	nn	nn	nn	np	np	np	nn	nn	nn	np	nn	nn	np	nn	nn	np	nn	nn	np	np
Chr01_20487264	nnxnp	nn	np	nn	nn	np	np	nn	np	nn	np	nn	np	np	np	np	--	nn	nn	np	nn	np	nn	nn	nn	np	np	nn	nn	nn	np	nn	np	np	np	np	np	np	nn	np	np	nn	np	np	np	nn	np	nn	np
Chr01_205358812	hkxhk	--	--	hk	--	hk	hk	hh	--	--	hh	hk	hk	hh	hk	hk	hk	--	hk	hk	hh	hk	hk	hh	kk	--	--	--	hh	hk	hk	hh	hk	hk	--	hk	kk	hk	--	hk	hh	hk	hh	hk	hh	hk	hk	--	hk
Chr01_205363962	hkxhk	--	kk	kk	--	kk	hk	hk	hk	--	kk	hk	--	kk	hk	hk	kk	hk	hk	kk	hk	hh	kk	hk	kk	--	hh	hk	hk	--	hk	hk	hh	--	--	--	kk	hk	kk	hh	hh	hk	--	kk	--	hh	kk	hh	hk
Chr01_206209758	lmxll	--	ll	ll	ll	lm	ll	ll	lm	ll	ll	ll	lm	lm	lm	lm	ll	ll	lm	ll	lm	lm	lm	lm	ll	lm	lm	ll	lm	lm	lm	ll	ll	ll	ll	ll	lm	ll	lm	lm	ll	ll	lm	ll	lm	lm	ll	ll	ll
Chr01_206209773	lmxll	--	ll	ll	ll	lm	ll	ll	lm	ll	ll	ll	lm	lm	lm	lm	ll	ll	lm	ll	lm	lm	lm	lm	ll	lm	--	ll	lm	lm	lm	ll	ll	ll	ll	ll	lm	ll	lm	lm	ll	ll	lm	ll	lm	ll	ll	ll	ll
Chr01_2069932	lmxll	lm	lm	lm	--	ll	lm	ll	lm	--	ll	lm	lm	lm	ll	lm	ll	ll	lm	ll	lm	ll	lm	ll	lm	lm	lm	lm	ll	lm	ll	lm	lm	lm	ll	lm	ll	ll	ll	ll	lm	lm	ll	lm	ll	lm	lm	lm	lm
Chr01_207445684	hkxhk	hh	hk	kk	hk	--	hh	hk	hk	hk	hk	hk	--	hk	hk	hk	--	hk	hk	kk	hk	hk	kk	--	hh	kk	hh	hk	hh	--	--	hk	kk	--	hk	hh	hk	--	--	--	--	hh	kk	hk	hh	--	hk	hk	hk
Chr01_208032914	lmxll	ll	ll	lm	--	ll	ll	lm	ll	ll	ll	lm	lm	ll	ll	ll	ll	ll	ll	ll	ll	ll	lm	lm	ll	lm	ll	lm	ll	ll	ll	ll	lm	ll	lm	ll	ll	lm	lm	lm	lm	ll	lm	lm	ll	ll	ll	ll	lm
Chr01_208678717	lmxll	lm	ll	ll	--	ll	lm	ll	lm	ll	lm	lm	ll	lm	ll	lm	ll	lm	lm	lm	ll	lm	ll	ll	lm	lm	lm	lm	lm	lm	ll	lm	lm	ll	lm	ll	ll	lm	--	ll	ll	lm	lm	lm	ll	ll	lm	lm	lm
Chr01_208696171	nnxnp	nn	np	np	--	nn	np	nn	np	nn	np	np	nn	np	nn	np	np	np	nn	np	np	np	nn	nn	np	np	nn	np	nn	nn	nn	nn	nn	np	--	np	np	np	np	nn	nn	np	np	np	nn	nn	np	nn	nn
Chr01_208870525	nnxnp	nn	np	np	nn	np	np	np	np	--	nn	np	nn	np	nn	nn	nn	np	np	nn	nn	np	np	nn	np	nn	nn	np	nn	nn	nn	nn	nn	np	nn	nn	np	np	--	nn	nn	np	nn	np	nn	np	nn	nn	nn
Chr01_208877527	nnxnp	nn	np	np	--	np	np	np	nn	nn	np	nn	nn	np	np	nn	nn	--	nn	np	np	np	nn	nn	nn	nn	nn	np	nn	nn	nn	nn	nn	np	--	nn	np	np	nn	nn	nn	np	nn	np	nn	np	nn	nn	nn
Chr01_208877578	lmxll	ll	ll	lm	--	ll	ll	lm	ll	lm	ll	lm	lm	lm	lm	ll	ll	--	ll	lm	ll	lm	lm	lm	lm	ll	lm	lm	lm	ll	lm	lm	ll	lm	--	ll	ll	ll	ll	lm	lm	ll	lm	lm	ll	ll	ll	ll	ll
Chr01_209779056	lmxll	ll	ll	lm	ll	lm	ll	ll	ll	lm	ll	lm	lm	ll	ll	ll	ll	lm	lm	lm	ll	lm	ll	lm	ll	lm	ll	ll	lm	ll	ll	lm	lm	lm	lm	ll	ll	ll	ll	lm	lm	ll	ll	ll	ll	lm	ll	lm	lm
Chr01_209779099	nnxnp	nn	np	np	nn	nn	nn	nn	np	np	nn	np	np	nn	np	np	np	np	np	nn	nn	np	np	np	np	nn	np	nn	nn	nn	np	nn	nn	nn	nn	nn	nn	np	np	np	np	nn	np	np	nn	nn	nn	nn	np
Chr01_210308356	lmxll	ll	lm	ll	--	ll	ll	ll	ll	ll	lm	ll	lm	ll	lm	lm	ll	--	lm	lm	ll	ll	lm	lm	lm	lm	lm	ll	lm	lm	lm	lm	lm	ll	--	lm	lm	ll	ll	lm	lm	--	ll	ll	--	ll	lm	lm	ll
Chr01_21225026	lmxll	--	lm	ll	lm	lm	ll	ll	ll	ll	lm	ll	lm	lm	lm	lm	ll	lm	lm	lm	lm	lm	lm	lm	ll	lm	ll	ll	lm	lm	lm	ll	lm	lm	lm	ll	lm	ll	lm	ll	lm	ll	ll	lm	ll	ll	lm	ll	ll
Chr01_21264303	lmxll	ll	lm	ll	--	ll	lm	lm	lm	ll	ll	ll	ll	ll	ll	ll	ll	ll	--	lm	ll	ll	lm	lm	ll	ll	lm	lm	ll	lm	ll	ll	--	lm	lm	ll	ll	lm	lm	ll	ll	ll	ll	lm	ll	ll	lm	lm	ll
Chr01_213321924	nnxnp	np	np	nn	np	nn	np	np	np	np	np	nn	nn	nn	np	np	np	nn	nn	nn	np	nn	nn	nn	np	nn	np	nn	np	nn	nn	nn	nn	np	np	nn	np	nn	nn	nn	np	np	nn	np	np	nn	nn	np	np
Chr01_213321932	nnxnp	np	np	nn	np	nn	np	np	np	np	np	nn	nn	nn	np	np	np	nn	nn	nn	np	nn	nn	nn	np	nn	np	nn	np	nn	nn	nn	nn	np	np	nn	np	nn	nn	nn	np	np	nn	np	np	nn	nn	np	np
Chr01_213976679	hkxhk	kk	--	hk	--	hk	hk	--	hh	--	hk	hk	hk	hh	--	hk	hk	hk	hk	hk	hk	hk	hk	hk	hk	kk	hk	hh	hk	hk	hk	hk	hk	--	--	kk	hh	--	hk	hk	hk	hk	kk	hk	--	--	hk	kk	hh
Chr01_213980153	hkxhk	--	--	hk	--	hk	kk	--	--	--	hk	hk	hk	hk	hk	kk	kk	hk	kk	hk	hh	hk	hk	hk	hk	hk	kk	hk	hk	hk	kk	hk	kk	hh	--	kk	hh	hk	--	--	kk	hk	kk	hk	hk	hh	hk	--	kk
Chr01_213980186	hkxhk	--	--	hk	--	hk	hh	--	--	--	hk	hk	hk	hk	hk	hh	hh	hk	hh	hk	kk	hk	hk	hk	hk	hk	hh	hk	hh	hk	hh	hk	hh	kk	--	hh	kk	hk	--	--	hh	hk	hh	hk	hk	kk	hk	--	hh
Chr01_213986759	nnxnp	nn	np	np	--	np	nn	nn	np	--	np	nn	np	nn	np	nn	nn	np	nn	np	nn	nn	np	nn	nn	np	nn	np	nn	np	nn	np	np	np	np	np	np	np	nn	np	np	np	nn	nn	nn	np	np	np	nn
Chr01_213986777	lmxll	ll	ll	lm	--	lm	lm	ll	ll	--	ll	lm	ll	ll	lm	ll	lm	ll	ll	ll	ll	lm	lm	lm	ll	lm	ll	lm	ll	lm	lm	ll	lm	ll	ll	lm	ll	lm	lm	lm	lm	lm	lm	ll	ll	lm	lm	ll	lm
Chr01_215393971	nnxnp	--	np	np	--	nn	np	np	nn	--	np	nn	np	np	np	np	np	--	nn	np	np	nn	nn	nn	nn	np	nn	np	np	nn	np	np	nn	nn	--	nn	np	np	np	nn	np	nn	np	np	nn	nn	nn	nn	nn
Chr01_215528762	nnxnp	np	np	nn	--	np	np	np	nn	nn	nn	np	np	np	np	np	np	--	np	nn	nn	np	np	nn	np	np	np	np	np	nn	nn	nn	nn	nn	nn	nn	np	nn	nn	nn	np	nn	np	nn	--	nn	np	nn	np
Chr01_21685075	nnxnp	nn	np	np	--	np	np	np	np	nn	nn	np	np	np	np	np	np	nn	nn	np	np	nn	nn	nn	nn	np	--	nn	nn	nn	np	nn	np	np	np	np	nn	np	nn	np	nn	nn	np	np	np	np	np	nn	np
Chr01_216876825	lmxll	ll	lm	lm	--	lm	lm	ll	lm	lm	ll	lm	lm	lm	lm	ll	ll	ll	lm	lm	lm	lm	lm	ll	lm	lm	lm	lm	ll	ll	ll	ll	--	ll	lm	ll	ll	ll	lm	ll	ll	--	ll	ll	lm	ll	lm	ll	lm
Chr01_217081406	nnxnp	np	nn	np	--	np	nn	nn	np	nn	np	np	np	nn	np	np	np	nn	nn	nn	nn	np	nn	np	nn	nn	nn	nn	nn	nn	nn	nn	np	nn	nn	np	np	nn	nn	np	np	np	np	nn	nn	nn	np	np	np
Chr01_217312659	nnxnp	nn	nn	nn	nn	np	np	nn	nn	nn	nn	np	np	nn	np	nn	nn	np	np	np	nn	nn	np	nn	nn	np	np	np	nn	nn	nn	np	np	nn	np	nn	nn	nn	np	nn	nn	np	np	np	np	nn	np	nn	np
Chr01_22295064	nnxnp	np	np	np	--	np	np	np	np	np	np	nn	np	np	nn	nn	np	np	nn	np	np	np	nn	nn	--	nn	--	nn	nn	nn	nn	nn	nn	np	np	nn	np	np	np	np	np	nn	nn	np	--	--	np	--	np
Chr01_22295124	nnxnp	np	np	np	--	np	np	np	np	np	np	np	np	np	nn	np	np	np	nn	np	np	np	nn	nn	--	nn	--	nn	nn	nn	nn	nn	np	np	np	nn	np	np	np	np	np	nn	np	np	--	--	np	--	np
Chr01_22464366	nnxnp	np	np	np	nn	np	np	np	np	np	np	np	np	np	np	np	nn	nn	nn	np	nn	np	nn	nn	nn	np	np	nn	nn	nn	np	nn	np	np	np	np	nn	np	nn	np	np	nn	nn	np	np	--	np	np	np
Chr01_22625465	lmxll	ll	ll	lm	--	lm	lm	lm	ll	--	ll	lm	lm	ll	ll	lm	lm	lm	lm	lm	lm	ll	lm	lm	ll	lm	ll	lm	lm	ll	lm	ll	lm	lm	lm	ll	lm	lm	lm	lm	ll	ll	lm	ll	--	ll	lm	ll	lm
Chr01_22791194	lmxll	ll	ll	ll	ll	ll	lm	ll	ll	ll	ll	lm	lm	lm	ll	lm	ll	ll	ll	ll	ll	ll	lm	ll	lm	lm	ll	lm	lm	lm	lm	lm	lm	ll	ll	ll	lm	lm	ll	lm	ll	ll	lm	ll	ll	ll	lm	ll	ll
Chr01_24725064	hkxhk	--	hh	hk	hh	hk	hk	hk	hk	--	--	hk	hk	kk	hh	hk	hh	hk	hk	hk	kk	hk	hk	--	hk	hk	--	hk	kk	--	hk	hk	hh	hk	kk	--	kk	hk	--	hk	kk	hk	kk	--	--	hk	kk	kk	hk
Chr01_25320673	lmxll	lm	lm	ll	--	lm	lm	ll	ll	ll	ll	lm	ll	ll	lm	lm	lm	lm	ll	lm	lm	lm	ll	ll	ll	lm	lm	lm	ll	ll	ll	lm	lm	lm	ll	lm	ll	lm	ll	lm	lm	lm	ll	lm	ll	lm	ll	lm	lm
Chr01_25320909	lmxll	lm	ll	lm	--	ll	ll	ll	ll	lm	lm	lm	lm	ll	lm	ll	ll	ll	ll	ll	lm	lm	ll	ll	lm	ll	lm	ll	lm	lm	lm	lm	ll	ll	ll	ll	lm	lm	ll	ll	ll	lm	lm	ll	ll	ll	ll	ll	ll
Chr01_26626098	lmxll	ll	lm	ll	ll	ll	ll	lm	lm	lm	lm	lm	ll	ll	lm	ll	ll	lm	lm	ll	ll	lm	ll	ll	ll	ll	lm	ll	lm	lm	ll	lm	lm	ll	--	lm	ll	ll	ll	ll	lm	ll	ll	ll	ll	lm	ll	ll	lm
Chr01_26626336	nnxnp	nn	np	nn	nn	nn	np	np	nn	nn	np	nn	nn	np	np	nn	np	np	nn	np	nn	nn	np	np	np	nn	np	np	np	nn	np	nn	np	nn	--	np	np	np	np	nn	np	np	np	nn	nn	np	np	nn	np
Chr01_27290854	hkxhk	--	hk	hh	--	hk	hh	--	--	--	--	kk	hh	hk	kk	hk	--	hk	hh	kk	hk	kk	hk	hk	--	hk	kk	hk	hh	hh	hk	hk	kk	hk	--	hh	hk	--	--	hk	hh	hk	hk	hk	hh	hk	hk	hh	hh
Chr01_2759255	lmxll	ll	ll	lm	--	lm	lm	lm	ll	ll	ll	lm	lm	ll	ll	lm	lm	lm	ll	lm	ll	ll	ll	lm	lm	lm	ll	ll	lm	lm	lm	lm	ll	lm	lm	ll	lm	lm	ll	lm	ll	ll	lm	ll	ll	ll	lm	ll	ll
Chr01_2759294	lmxll	ll	lm	ll	--	lm	ll	ll	lm	ll	ll	lm	ll	lm	lm	ll	lm	lm	ll	ll	lm	lm	ll	ll	ll	lm	lm	lm	ll	ll	lm	lm	lm	ll	ll	ll	lm	ll	ll	lm	ll	lm	ll	ll	ll	ll	ll	lm	lm
Chr01_28623015	nnxnp	nn	nn	np	--	nn	nn	nn	np	nn	np	np	np	np	np	np	np	nn	np	nn	nn	np	np	np	nn	nn	nn	np	nn	nn	np	nn	np	nn	nn	np	np	np	nn	np	np	np	nn	np	nn	nn	nn	np	np
Chr01_28689111	nnxnp	nn	nn	np	--	np	np	np	np	nn	np	np	np	np	np	nn	np	nn	nn	np	nn	np	nn	nn	np	nn	nn	nn	nn	np	np	np	nn	np	np	np	nn	nn	np	np	np	nn	np	np	np	nn	np	np	nn
Chr01_29543686	nnxnp	nn	nn	nn	nn	nn	np	nn	nn	--	np	np	nn	np	nn	nn	np	nn	np	np	np	nn	nn	nn	nn	np	np	np	nn	nn	nn	nn	np	np	nn	nn	nn	np	nn	nn	nn	np	nn	np	np	nn	np	np	nn
Chr01_31656872	hkxhk	--	--	kk	--	hk	hk	hk	hk	--	--	--	hk	hh	--	--	hk	--	hh	hk	hh	kk	hh	hh	--	--	hk	--	hk	hk	hk	hh	hk	hk	kk	kk	kk	hk	hk	hk	hh	hk	hk	--	--	hh	hk	hh	hh
Chr01_31656883	hkxhk	--	hh	--	--	hk	hk	hk	hk	--	--	hh	hk	kk	--	hk	hk	--	kk	hk	kk	hh	hk	hk	hh	hk	hk	--	hk	hk	hk	kk	hk	hk	--	hh	hh	hk	hk	hk	--	hk	hk	--	--	kk	hk	kk	kk
Chr01_31656919	hkxhk	--	hh	--	--	hk	hk	hk	hk	--	--	hh	hk	kk	--	hk	hk	--	kk	hk	kk	hh	hk	hk	hh	hk	hk	--	hk	hk	hk	kk	hk	hk	--	hh	hh	hk	hk	hk	--	hk	hk	--	--	kk	hk	kk	kk
Chr01_31656938	hkxhk	--	hh	--	--	hk	hk	hk	hk	--	--	hh	hk	kk	--	hk	hk	--	kk	hk	kk	hh	hk	hk	hh	hk	hk	--	hk	hk	hk	kk	hk	hk	--	hh	hh	hk	hk	hk	--	hk	hk	--	--	kk	hk	kk	kk
Chr01_31656981	hkxhk	--	hk	hh	--	hk	hk	hk	hk	--	--	hh	hk	kk	--	hk	hk	--	kk	hk	hk	hh	hk	hk	hh	hk	hk	--	hk	hk	hk	kk	hk	hk	hh	hh	hh	hk	hk	hk	hk	hk	hk	--	--	kk	hk	kk	kk
Chr01_31699909	hkxhk	kk	--	hk	--	hk	hk	--	--	--	--	hh	hk	--	--	hk	hh	--	kk	--	hh	--	hk	hk	hh	hk	--	hk	hh	hk	hk	hk	hk	--	hh	--	hk	hk	kk	hk	--	--	hk	kk	--	--	hk	hh	kk
Chr01_31715448	nnxnp	nn	np	np	--	np	np	nn	nn	--	np	--	nn	nn	nn	np	np	np	nn	np	np	np	np	np	nn	np	nn	nn	nn	nn	np	nn	np	nn	nn	np	nn	nn	nn	nn	nn	np	nn	nn	np	np	nn	nn	np
Chr01_31715461	nnxnp	nn	nn	nn	--	nn	nn	np	np	--	nn	--	nn	np	nn	np	nn	nn	np	np	np	nn	np	np	nn	np	np	np	np	nn	np	nn	nn	nn	np	np	nn	nn	np	np	np	np	np	nn	nn	np	np	nn	nn
Chr01_31715475	nnxnp	nn	np	np	--	np	nn	np	nn	--	np	--	np	np	np	np	np	np	nn	np	nn	np	nn	np	nn	np	nn	nn	nn	nn	nn	nn	np	np	nn	nn	np	nn	nn	nn	nn	np	np	np	nn	np	nn	nn	np
Chr01_31715477	nnxnp	nn	np	np	--	np	nn	nn	np	--	np	--	np	nn	np	np	np	np	np	np	nn	np	nn	np	nn	np	nn	np	nn	nn	nn	nn	np	np	nn	nn	np	nn	nn	np	nn	np	np	np	nn	np	nn	np	np
Chr01_31715484	nnxnp	nn	np	np	--	nn	np	np	nn	--	nn	--	nn	np	np	np	nn	nn	nn	np	np	np	np	np	np	nn	np	nn	np	nn	np	nn	np	np	np	nn	nn	nn	nn	nn	nn	np	np	nn	np	nn	np	np	nn
Chr01_3224192	nnxnp	nn	np	np	nn	np	np	np	np	--	np	np	np	np	np	nn	np	nn	nn	np	np	np	nn	nn	np	np	np	nn	nn	nn	nn	nn	np	np	np	np	np	np	--	np	np	nn	np	np	nn	nn	nn	np	np
Chr01_3224317	nnxnp	nn	np	np	--	np	np	np	nn	--	np	np	np	nn	np	nn	np	np	nn	np	np	np	nn	nn	nn	np	np	nn	nn	nn	nn	nn	np	np	--	np	np	np	nn	np	np	nn	np	np	nn	nn	nn	nn	np
Chr01_3253153	lmxll	ll	lm	ll	--	ll	ll	ll	ll	ll	ll	ll	ll	ll	lm	ll	ll	ll	lm	lm	lm	lm	ll	ll	ll	lm	ll	ll	lm	lm	ll	ll	lm	lm	--	ll	ll	lm	lm	lm	ll	ll	ll	ll	ll	ll	ll	ll	ll
Chr01_32720416	hkxhk	--	hh	hk	hh	--	hh	hh	hh	kk	hk	hk	hk	hk	kk	hk	--	--	hk	hh	hh	hk	hk	hk	--	hk	kk	hh	hk	hk	kk	hh	hk	--	--	hk	hk	hk	--	--	hk	kk	hk	hh	--	hh	hk	hh	hh
Chr01_3306774	lmxll	ll	ll	lm	--	ll	ll	ll	lm	ll	ll	lm	lm	ll	ll	ll	--	lm	ll	lm	lm	lm	ll	ll	ll	ll	ll	ll	ll	lm	lm	lm	ll	ll	--	lm	lm	ll	ll	ll	lm	lm	ll	lm	ll	lm	lm	ll	lm
Chr01_33074397	lmxll	ll	ll	ll	--	lm	lm	ll	ll	ll	ll	ll	ll	lm	ll	lm	lm	ll	lm	ll	ll	ll	lm	lm	ll	lm	ll	ll	lm	lm	lm	lm	ll	lm	lm	ll	ll	ll	--	lm	ll	ll	ll	lm	ll	lm	lm	--	lm
Chr01_3364165	lmxll	lm	lm	lm	ll	lm	lm	lm	lm	ll	ll	lm	lm	ll	lm	lm	lm	lm	lm	lm	ll	ll	lm	lm	lm	lm	lm	lm	lm	lm	lm	lm	lm	lm	ll	lm	lm	lm	ll	lm	ll	lm	ll	lm	ll	lm	lm	ll	ll
Chr01_34036178	hkxhk	--	--	hk	--	hh	hh	hk	hh	--	--	hk	hk	kk	hk	hk	hk	--	hk	--	kk	hk	hk	hh	hh	hk	--	--	hk	hk	hk	hk	kk	--	hh	hk	hk	hk	--	--	kk	hk	hk	--	--	--	hk	hh	--
Chr01_37588095	hkxhk	kk	hk	hh	--	hh	kk	hk	hk	kk	hk	hh	hh	hk	hk	hh	hk	hk	hk	hh	kk	hk	hk	hh	kk	hk	kk	hk	hk	hh	hk	hk	hk	kk	--	hk	hk	hh	--	hh	hk	hk	kk	hh	hh	kk	hk	hh	hk
Chr01_38837948	lmxll	ll	ll	ll	ll	lm	ll	ll	ll	ll	ll	lm	ll	lm	lm	lm	lm	lm	ll	lm	ll	lm	lm	ll	ll	ll	ll	lm	lm	lm	ll	lm	lm	lm	--	ll	lm	ll	ll	lm	lm	lm	ll	lm	lm	lm	ll	ll	lm
Chr01_39071087	lmxll	ll	lm	lm	--	--	lm	lm	lm	ll	ll	lm	lm	ll	ll	lm	ll	lm	ll	lm	ll	ll	ll	lm	lm	lm	ll	ll	lm	lm	lm	ll	ll	lm	ll	lm	lm	lm	lm	lm	ll	ll	ll	ll	ll	ll	lm	--	ll
Chr01_39071301	lmxll	ll	lm	lm	ll	lm	lm	lm	lm	ll	ll	lm	lm	ll	ll	lm	ll	lm	ll	lm	ll	ll	ll	lm	lm	lm	ll	ll	lm	lm	lm	ll	ll	lm	ll	lm	lm	lm	lm	lm	ll	ll	ll	ll	ll	ll	lm	--	ll
Chr01_39071315	lmxll	lm	lm	lm	lm	lm	lm	lm	lm	ll	ll	lm	lm	ll	ll	lm	ll	lm	ll	lm	ll	ll	ll	lm	lm	lm	ll	ll	lm	lm	lm	ll	ll	lm	ll	lm	lm	lm	lm	lm	ll	ll	ll	ll	ll	ll	lm	--	ll
Chr01_39318810	nnxnp	nn	np	nn	nn	nn	np	--	nn	--	np	np	nn	nn	np	np	nn	np	nn	nn	np	np	np	nn	np	np	np	np	nn	np	np	nn	np	np	np	np	np	nn	nn	np	np	nn	np	nn	nn	np	nn	nn	np
Chr01_39578300	nnxnp	nn	np	np	nn	nn	np	np	nn	nn	np	np	nn	nn	np	np	nn	np	nn	nn	nn	np	nn	nn	np	np	nn	nn	nn	nn	nn	nn	np	np	nn	np	nn	np	np	np	np	nn	np	np	np	nn	np	np	nn
Chr01_40201033	lmxll	ll	lm	lm	--	ll	ll	ll	lm	lm	lm	ll	ll	ll	ll	ll	ll	lm	ll	ll	ll	lm	lm	lm	ll	lm	ll	ll	lm	lm	ll	lm	lm	lm	lm	lm	ll	ll	ll	ll	lm	ll	ll	lm	ll	lm	ll	ll	ll
Chr01_40201064	lmxll	ll	lm	lm	--	ll	ll	ll	lm	lm	lm	ll	ll	ll	ll	ll	ll	lm	lm	ll	ll	lm	lm	lm	ll	lm	ll	ll	lm	lm	ll	lm	lm	lm	lm	lm	ll	ll	ll	ll	lm	ll	ll	lm	ll	lm	ll	ll	ll
Chr01_40201085	lmxll	ll	lm	lm	--	ll	ll	ll	lm	lm	lm	ll	ll	ll	ll	ll	ll	lm	lm	ll	ll	lm	lm	lm	ll	lm	ll	ll	lm	lm	ll	lm	lm	lm	lm	lm	ll	ll	ll	ll	lm	ll	ll	lm	ll	lm	ll	ll	ll
Chr01_40201093	lmxll	ll	lm	lm	--	ll	ll	ll	lm	lm	lm	ll	ll	ll	ll	ll	ll	lm	lm	ll	ll	lm	lm	lm	ll	lm	ll	ll	lm	lm	ll	lm	lm	lm	lm	lm	ll	ll	ll	ll	lm	ll	ll	lm	ll	lm	ll	ll	ll
Chr01_40201098	lmxll	ll	lm	lm	--	ll	ll	ll	lm	lm	lm	ll	ll	ll	ll	ll	ll	lm	lm	ll	ll	lm	lm	lm	ll	lm	ll	ll	lm	lm	ll	lm	lm	lm	lm	lm	ll	ll	ll	ll	lm	ll	ll	lm	ll	lm	ll	ll	ll
Chr01_40201108	lmxll	ll	lm	lm	--	ll	ll	ll	lm	lm	lm	ll	ll	ll	ll	ll	ll	lm	lm	ll	ll	lm	lm	lm	ll	lm	ll	ll	lm	lm	ll	lm	lm	lm	lm	lm	ll	ll	ll	ll	lm	ll	ll	lm	ll	lm	ll	ll	ll
Chr01_40201124	lmxll	ll	lm	lm	--	ll	ll	ll	lm	lm	lm	ll	ll	ll	ll	ll	ll	lm	lm	ll	ll	ll	lm	lm	ll	lm	ll	ll	lm	lm	ll	lm	lm	lm	lm	lm	ll	ll	ll	ll	lm	ll	ll	lm	ll	lm	ll	ll	ll
Chr01_41119152	lmxll	ll	ll	lm	ll	lm	ll	lm	ll	ll	ll	lm	ll	ll	ll	lm	--	ll	lm	lm	lm	lm	lm	lm	ll	lm	lm	lm	ll	ll	lm	lm	lm	lm	--	ll	lm	lm	ll	lm	ll	ll	ll	ll	lm	ll	ll	ll	lm
Chr01_42615870	lmxll	--	lm	lm	--	ll	lm	lm	lm	ll	ll	lm	lm	ll	ll	lm	lm	lm	ll	ll	ll	lm	ll	ll	ll	lm	ll	ll	lm	lm	lm	lm	ll	lm	lm	ll	lm	lm	ll	ll	ll	ll	ll	ll	ll	ll	lm	lm	ll
Chr01_4388899	hkxhk	--	hk	hk	--	hh	kk	kk	kk	--	--	hk	--	kk	hk	kk	--	--	hk	hk	hk	hh	hk	hh	kk	--	--	hk	hk	hk	hk	hk	hk	hh	hk	kk	hk	--	hk	hh	kk	kk	kk	--	hh	hh	hk	--	kk
Chr01_4462387	nnxnp	--	np	nn	--	nn	nn	nn	nn	np	np	nn	nn	np	nn	np	nn	np	np	nn	nn	np	nn	np	np	nn	np	np	nn	np	nn	nn	np	nn	np	np	nn	nn	nn	nn	np	nn	nn	np	np	nn	nn	--	nn
Chr01_44895657	lmxll	ll	ll	lm	--	lm	lm	lm	lm	ll	ll	lm	lm	ll	ll	lm	lm	--	ll	ll	ll	lm	ll	lm	lm	lm	ll	lm	lm	ll	lm	ll	ll	lm	--	lm	lm	lm	--	lm	ll	ll	lm	ll	lm	ll	lm	ll	ll
Chr01_45418395	hkxhk	kk	hk	hk	--	kk	kk	hk	kk	--	--	--	--	hk	hk	hk	--	hk	hk	hk	hk	--	hk	--	--	hk	--	hk	hk	hk	hk	hh	hh	hk	hk	hk	hk	hh	--	--	hk	hk	hk	hk	--	--	hk	kk	hk
Chr01_45542114	nnxnp	nn	np	np	--	np	np	nn	nn	nn	np	nn	np	np	np	np	nn	nn	np	nn	nn	nn	np	nn	nn	nn	nn	nn	nn	nn	np	nn	np	np	nn	np	nn	nn	np	np	nn	np	nn	np	--	nn	np	nn	nn
Chr01_45844810	lmxll	ll	lm	lm	--	lm	lm	lm	lm	ll	lm	ll	lm	ll	lm	lm	ll	ll	lm	lm	ll	lm	ll	lm	lm	ll	lm	lm	lm	ll	lm	ll	ll	lm	lm	ll	lm	lm	ll	lm	ll	ll	lm	ll	lm	ll	lm	lm	ll
Chr01_45844916	lmxll	ll	lm	lm	--	lm	ll	lm	lm	ll	lm	ll	lm	lm	lm	lm	ll	ll	lm	lm	lm	lm	ll	lm	lm	ll	lm	lm	lm	lm	lm	lm	ll	lm	lm	ll	lm	ll	ll	lm	ll	ll	lm	ll	lm	ll	lm	lm	ll
Chr01_45844919	lmxll	ll	lm	ll	--	ll	ll	lm	lm	lm	lm	ll	ll	lm	lm	ll	ll	ll	lm	ll	lm	lm	lm	ll	ll	lm	lm	ll	ll	lm	ll	lm	lm	lm	lm	ll	lm	ll	ll	ll	lm	ll	lm	lm	lm	lm	ll	ll	ll
Chr01_46070817	nnxnp	nn	nn	np	--	--	nn	nn	np	nn	np	nn	np	nn	np	np	np	nn	np	np	nn	np	np	np	np	np	np	np	nn	nn	np	nn	np	nn	nn	nn	nn	np	nn	nn	nn	np	nn	np	nn	nn	nn	np	np
Chr01_46835427	nnxnp	--	np	nn	nn	np	np	np	nn	nn	np	np	np	nn	np	np	nn	nn	np	np	nn	np	nn	nn	nn	np	nn	nn	nn	nn	np	nn	np	np	nn	np	np	np	np	np	np	nn	np	np	--	nn	np	np	nn
Chr01_46835470	nnxnp	--	np	nn	nn	np	np	np	nn	nn	np	np	np	nn	np	np	nn	nn	np	np	nn	np	nn	nn	nn	np	np	nn	nn	nn	np	nn	np	np	nn	np	np	np	np	np	np	nn	np	np	--	nn	np	np	nn
Chr01_46983355	lmxll	--	ll	lm	--	lm	ll	ll	lm	ll	ll	ll	lm	ll	ll	lm	ll	ll	ll	ll	ll	ll	ll	lm	lm	lm	lm	ll	lm	lm	ll	lm	ll	--	ll	ll	lm	ll	ll	ll	ll	lm	ll	lm	ll	ll	ll	lm	ll
Chr01_46983425	lmxll	--	ll	lm	--	lm	ll	ll	lm	ll	ll	ll	lm	ll	ll	lm	ll	ll	ll	lm	ll	ll	ll	lm	lm	lm	lm	ll	lm	lm	ll	lm	ll	lm	ll	ll	lm	ll	ll	ll	ll	lm	ll	lm	ll	ll	ll	lm	ll
Chr01_47147769	lmxll	ll	ll	ll	ll	--	ll	ll	ll	ll	ll	lm	lm	lm	ll	lm	lm	ll	ll	lm	lm	ll	lm	ll	ll	ll	ll	lm	ll	lm	ll	lm	lm	lm	ll	lm	lm	ll	ll	lm	lm	lm	ll	lm	ll	lm	ll	lm	ll
Chr01_47297277	hkxhk	kk	hk	hk	--	hk	--	hh	hk	kk	kk	hh	hk	--	hk	hk	hh	--	hh	hk	hh	hh	kk	hk	hk	hk	--	hk	hk	hh	hk	hk	kk	hh	hk	hh	hk	hk	--	hk	--	kk	hk	kk	hh	--	hk	kk	hk
Chr01_47297281	hkxhk	kk	hk	hk	--	hk	--	hh	hk	kk	kk	hh	hk	--	hk	hk	hh	--	hh	hk	hh	hh	kk	hk	hk	hk	--	hk	hk	hh	hk	hk	kk	hh	hk	hh	hk	hk	--	hk	--	kk	hk	kk	hh	--	hk	kk	hk
Chr01_48474983	lmxll	ll	lm	ll	--	ll	ll	ll	ll	--	ll	ll	lm	ll	ll	lm	lm	--	lm	ll	ll	ll	lm	ll	ll	lm	ll	lm	lm	lm	lm	lm	ll	ll	ll	ll	lm	ll	ll	ll	ll	lm	ll	ll	ll	lm	lm	lm	lm
Chr01_50241007	nnxnp	nn	nn	np	nn	nn	np	nn	np	nn	np	nn	nn	nn	nn	np	nn	--	np	np	np	np	np	nn	np	np	np	nn	np	nn	nn	np	np	np	nn	np	nn	np	--	np	nn	nn	np	nn	nn	nn	np	np	nn
Chr01_50241016	nnxnp	nn	nn	np	nn	nn	np	nn	np	nn	np	nn	nn	nn	nn	np	nn	--	np	np	np	np	np	nn	np	np	np	nn	np	nn	nn	np	np	np	nn	np	nn	np	--	np	nn	nn	np	nn	nn	nn	np	np	nn
Chr01_50538379	lmxll	--	ll	ll	ll	ll	lm	lm	lm	lm	lm	ll	ll	lm	lm	ll	ll	ll	ll	ll	ll	ll	lm	ll	lm	ll	ll	lm	ll	ll	ll	lm	ll	ll	ll	ll	lm	lm	lm	lm	ll	ll	ll	ll	ll	ll	ll	lm	ll
Chr01_5089896	hkxhk	--	hk	hh	--	hk	hk	--	--	kk	kk	kk	hh	hh	--	hk	--	kk	hh	hk	--	hh	hk	hk	--	kk	--	hk	--	hk	hh	hk	kk	kk	hh	hh	--	hh	--	hk	hh	--	hk	hk	--	hk	kk	hk	hk
Chr01_51356156	nnxnp	--	nn	np	nn	np	np	np	nn	np	nn	np	nn	nn	nn	np	np	np	np	nn	np	np	nn	np	--	np	nn	np	nn	nn	np	nn	nn	nn	np	np	np	np	np	nn	np	nn	nn	np	nn	np	np	np	np
Chr01_51356328	nnxnp	np	nn	nn	nn	nn	nn	nn	np	nn	nn	np	nn	nn	nn	np	np	np	np	np	nn	np	np	np	np	np	nn	nn	nn	nn	np	nn	np	nn	nn	np	nn	np	np	np	np	np	nn	np	nn	np	np	nn	np
Chr01_51356349	nnxnp	np	nn	np	nn	nn	nn	nn	np	nn	nn	np	np	nn	nn	np	np	np	np	np	nn	np	--	np	np	np	nn	nn	nn	nn	np	nn	np	nn	nn	np	nn	np	np	np	np	np	nn	np	nn	np	np	nn	np
Chr01_51782211	nnxnp	--	nn	np	nn	np	np	nn	nn	np	np	np	np	np	np	np	--	np	nn	nn	nn	np	np	np	np	nn	nn	np	nn	nn	np	nn	np	nn	--	nn	np	np	np	nn	nn	np	np	np	np	np	nn	np	nn
Chr01_51782567	nnxnp	--	nn	np	np	nn	np	nn	nn	nn	np	np	np	np	np	np	--	np	nn	nn	nn	np	np	np	nn	nn	nn	np	nn	nn	np	nn	np	nn	--	nn	np	np	nn	nn	nn	np	np	np	np	np	nn	np	np
Chr01_5283543	hkxhk	hk	--	--	--	hk	hh	hk	hh	hh	kk	--	hk	hk	hh	hk	hk	hh	hk	hk	kk	hh	hh	kk	hk	hk	hk	--	kk	--	--	hk	--	--	hh	--	hk	--	--	kk	kk	hk	kk	hk	hh	hk	hk	kk	hk
Chr01_55751422	lmxll	lm	lm	ll	--	ll	lm	ll	lm	ll	ll	ll	lm	ll	lm	ll	ll	lm	ll	lm	lm	ll	ll	ll	lm	lm	ll	ll	lm	lm	lm	ll	ll	lm	lm	ll	ll	lm	ll	ll	lm	lm	ll	ll	--	ll	ll	lm	ll
Chr01_57482145	lmxll	ll	ll	lm	ll	ll	ll	lm	ll	--	lm	ll	lm	lm	ll	lm	ll	ll	ll	lm	lm	lm	ll	lm	lm	ll	ll	ll	lm	lm	ll	lm	lm	lm	lm	lm	lm	ll	--	lm	lm	lm	ll	lm	lm	ll	lm	lm	lm
Chr01_57654857	lmxll	lm	lm	lm	--	lm	lm	lm	ll	ll	ll	lm	lm	ll	ll	ll	lm	ll	ll	lm	ll	lm	ll	lm	ll	lm	ll	lm	lm	lm	lm	ll	ll	lm	ll	ll	lm	lm	ll	lm	ll	ll	lm	ll	ll	ll	ll	ll	ll
Chr01_5802622	lmxll	lm	ll	lm	ll	ll	lm	ll	ll	ll	ll	lm	ll	ll	lm	ll	lm	lm	lm	ll	lm	ll	lm	lm	ll	ll	ll	ll	ll	ll	ll	ll	lm	ll	lm	lm	ll	lm	lm	ll	lm	lm	lm	lm	ll	lm	lm	ll	lm
Chr01_58346971	lmxll	ll	lm	ll	--	ll	lm	ll	lm	ll	ll	lm	ll	ll	lm	lm	lm	ll	lm	lm	lm	ll	lm	ll	ll	lm	lm	ll	lm	lm	lm	lm	ll	ll	lm	ll	ll	lm	ll	lm	ll	ll	ll	ll	ll	lm	lm	lm	ll
Chr01_59049899	hkxhk	--	hh	hk	--	kk	hk	hk	--	hh	hk	hk	--	kk	--	hk	hh	hh	hk	hh	hk	kk	kk	hk	--	hk	hh	kk	hk	kk	hk	hk	hh	kk	--	hh	kk	hk	--	kk	hk	hk	kk	--	--	kk	hk	hh	hh
Chr01_59618998	nnxnp	np	nn	np	--	nn	np	nn	nn	np	np	nn	np	np	np	np	np	nn	nn	nn	nn	nn	nn	np	nn	np	np	nn	np	np	np	np	nn	nn	nn	nn	nn	nn	np	nn	np	np	np	nn	np	np	np	np	np
Chr01_59862141	nnxnp	--	np	nn	nn	nn	np	nn	nn	nn	np	nn	nn	np	np	nn	nn	np	np	np	np	np	np	np	nn	np	nn	nn	nn	nn	np	nn	nn	nn	nn	nn	nn	nn	nn	nn	nn	np	np	np	np	nn	np	nn	nn
Chr01_61196129	lmxll	ll	ll	ll	ll	lm	lm	lm	lm	ll	lm	ll	ll	lm	lm	lm	lm	ll	ll	lm	ll	ll	ll	ll	ll	ll	lm	lm	lm	lm	ll	lm	ll	lm	lm	lm	ll	lm	ll	ll	lm	ll	lm	ll	ll	ll	ll	ll	lm
Chr01_62657685	nnxnp	nn	nn	np	--	nn	nn	np	nn	nn	np	np	nn	np	np	np	nn	np	np	np	np	np	np	nn	nn	np	nn	np	np	np	nn	nn	nn	nn	nn	np	np	nn	nn	np	nn	nn	nn	np	np	np	np	np	np
Chr01_62657833	lmxll	ll	ll	lm	ll	ll	ll	lm	ll	ll	lm	ll	ll	lm	lm	lm	ll	ll	ll	ll	ll	lm	ll	lm	ll	ll	ll	lm	lm	lm	ll	ll	lm	ll	ll	ll	ll	lm	lm	lm	ll	lm	lm	lm	ll	lm	lm	ll	ll
Chr01_62989796	nnxnp	nn	nn	np	nn	np	np	np	nn	np	np	np	np	np	np	np	nn	nn	nn	nn	np	np	np	np	np	np	nn	np	nn	nn	np	nn	nn	nn	np	np	np	np	nn	nn	np	nn	np	np	nn	np	np	np	nn
Chr01_6337417	lmxll	ll	ll	ll	--	lm	lm	lm	ll	ll	lm	ll	lm	ll	lm	lm	lm	ll	ll	lm	ll	ll	ll	lm	ll	ll	lm	ll	lm	ll	ll	lm	lm	lm	lm	lm	ll	ll	lm	lm	ll	ll	lm	ll	ll	lm	ll	lm	ll
Chr01_64259429	hkxhk	kk	hk	hk	--	hk	hh	hk	kk	hk	hk	hh	kk	hk	kk	hk	hh	hk	hk	hk	hk	hk	--	hk	hk	hk	hh	--	hk	hk	hk	hk	hk	hk	hk	kk	kk	hh	--	hh	kk	--	hk	hk	--	hk	hk	--	hk
Chr01_64670053	nnxnp	nn	nn	nn	nn	nn	np	np	np	np	np	np	nn	nn	np	nn	np	--	nn	nn	nn	np	np	np	np	np	nn	nn	np	np	np	nn	nn	nn	np	nn	nn	nn	np	nn	np	np	np	nn	nn	nn	nn	nn	nn
Chr01_64730231	hkxhk	kk	--	hk	--	hk	hk	kk	hh	--	kk	hk	hk	hk	hk	hh	--	--	hk	hh	hk	hk	hk	hk	kk	hh	--	hk	hk	hk	hk	hh	hh	hk	--	hh	kk	hk	hk	hh	hk	hk	hk	hk	hh	hk	hk	--	kk
Chr01_65296334	lmxll	ll	ll	lm	--	ll	lm	ll	ll	--	ll	ll	lm	lm	ll	lm	lm	lm	ll	lm	lm	ll	lm	ll	lm	ll	lm	ll	lm	ll	lm	lm	ll	lm	ll	lm	lm	ll	ll	ll	ll	lm	lm	lm	lm	ll	ll	lm	lm
Chr01_65296345	nnxnp	nn	nn	np	--	np	nn	np	np	nn	nn	np	np	nn	np	np	np	np	nn	np	np	np	np	np	nn	np	np	np	nn	nn	np	nn	np	np	np	np	np	np	np	nn	nn	nn	nn	nn	nn	nn	np	nn	np
Chr01_65377109	nnxnp	np	nn	nn	nn	np	np	np	nn	np	nn	np	np	nn	nn	nn	np	np	nn	np	nn	nn	np	nn	np	nn	np	nn	np	nn	np	nn	nn	nn	np	nn	--	np	np	np	nn	nn	nn	nn	nn	np	np	np	np
Chr01_65380314	nnxnp	np	np	nn	--	nn	np	nn	nn	nn	np	np	nn	nn	nn	np	nn	np	nn	np	nn	np	nn	nn	np	np	np	nn	nn	nn	nn	nn	np	np	nn	np	nn	np	nn	np	nn	nn	np	nn	nn	np	np	nn	nn
Chr01_65380338	lmxll	ll	lm	lm	--	lm	lm	lm	lm	ll	ll	lm	lm	ll	ll	ll	lm	lm	ll	lm	ll	lm	ll	lm	ll	lm	ll	ll	lm	lm	lm	ll	ll	lm	lm	ll	lm	lm	lm	lm	ll	ll	lm	ll	lm	ll	ll	lm	ll
Chr01_65380344	nnxnp	np	np	nn	--	nn	np	nn	nn	nn	np	np	nn	np	nn	np	nn	np	nn	np	nn	np	nn	nn	np	np	np	nn	nn	nn	nn	nn	np	np	nn	np	nn	np	nn	np	nn	nn	np	nn	nn	np	np	nn	nn
Chr01_65380347	nnxnp	np	np	nn	--	nn	np	nn	nn	nn	np	np	nn	np	nn	np	nn	np	nn	np	nn	np	nn	nn	np	np	np	nn	nn	nn	nn	nn	np	np	nn	np	nn	np	nn	np	nn	nn	np	nn	nn	np	np	nn	nn
Chr01_65380592	lmxll	ll	lm	lm	--	lm	lm	lm	lm	ll	ll	lm	lm	ll	ll	ll	lm	lm	ll	lm	ll	lm	ll	lm	ll	lm	ll	ll	lm	lm	lm	ll	ll	lm	lm	ll	lm	lm	lm	lm	ll	ll	lm	ll	lm	ll	ll	lm	ll
Chr01_65380622	lmxll	ll	lm	lm	--	ll	ll	ll	ll	lm	lm	ll	ll	ll	lm	lm	ll	ll	lm	ll	ll	lm	ll	lm	ll	lm	ll	ll	ll	lm	ll	lm	lm	lm	ll	ll	ll	ll	ll	ll	lm	lm	lm	lm	ll	ll	ll	ll	ll
Chr01_65843916	lmxll	--	ll	ll	--	ll	lm	ll	lm	ll	ll	lm	lm	ll	lm	ll	--	ll	lm	lm	ll	lm	lm	ll	lm	ll	lm	lm	lm	ll	lm	ll	lm	ll	lm	lm	ll	lm	ll	ll	ll	lm	lm	lm	lm	lm	lm	ll	lm
Chr01_65843922	lmxll	--	lm	lm	--	lm	lm	lm	lm	ll	ll	lm	lm	ll	ll	ll	--	lm	ll	lm	ll	lm	ll	lm	ll	lm	ll	lm	lm	lm	lm	ll	ll	lm	ll	ll	lm	lm	ll	lm	ll	lm	lm	ll	lm	ll	ll	ll	ll
Chr01_66069635	nnxnp	np	np	np	--	np	np	nn	np	np	nn	np	np	nn	np	nn	np	nn	np	nn	nn	np	np	nn	nn	nn	nn	nn	nn	nn	nn	nn	nn	np	np	nn	np	np	--	np	nn	np	np	np	np	np	np	np	np
Chr01_66582691	lmxll	--	ll	ll	--	lm	ll	ll	ll	--	ll	lm	lm	lm	lm	lm	lm	ll	ll	lm	ll	ll	lm	ll	ll	ll	lm	lm	ll	lm	ll	lm	lm	lm	ll	ll	ll	ll	--	lm	lm	ll	ll	lm	ll	lm	ll	lm	ll
Chr01_66966427	lmxll	ll	--	lm	--	lm	ll	ll	lm	lm	ll	ll	ll	ll	ll	lm	ll	lm	lm	lm	ll	lm	lm	ll	ll	ll	ll	ll	lm	lm	lm	lm	ll	lm	ll	ll	lm	lm	ll	ll	ll	ll	lm	ll	ll	ll	lm	--	lm
Chr01_67076301	nnxnp	nn	nn	np	--	nn	nn	np	--	nn	nn	nn	np	np	nn	np	np	nn	nn	nn	nn	np	nn	np	nn	nn	nn	nn	nn	nn	nn	nn	nn	np	--	nn	nn	np	nn	nn	np	np	np	nn	nn	np	nn	np	nn
Chr01_68871721	lmxll	ll	lm	lm	ll	lm	lm	ll	ll	--	ll	lm	lm	ll	ll	ll	lm	--	ll	ll	ll	lm	ll	lm	lm	lm	ll	lm	lm	lm	lm	lm	ll	ll	lm	lm	lm	lm	lm	lm	ll	lm	lm	ll	ll	ll	ll	--	ll
Chr01_71593548	lmxll	lm	ll	lm	--	--	lm	ll	ll	ll	lm	ll	ll	lm	lm	lm	lm	ll	lm	ll	ll	ll	lm	lm	lm	lm	ll	ll	lm	ll	lm	lm	ll	ll	ll	lm	lm	ll	ll	lm	ll	lm	ll	lm	lm	lm	lm	ll	ll
Chr01_71593827	lmxll	ll	ll	lm	--	ll	lm	lm	ll	ll	lm	lm	ll	lm	ll	ll	ll	ll	lm	ll	ll	lm	ll	ll	ll	ll	lm	ll	lm	lm	lm	lm	ll	ll	ll	ll	ll	lm	ll	ll	ll	ll	ll	ll	ll	ll	lm	ll	lm
Chr01_71784159	lmxll	lm	lm	ll	--	lm	ll	ll	ll	ll	lm	lm	lm	ll	lm	lm	ll	ll	lm	ll	ll	lm	lm	lm	ll	lm	ll	lm	ll	ll	ll	lm	lm	lm	--	lm	lm	ll	ll	ll	lm	lm	lm	lm	ll	lm	ll	ll	ll
Chr01_71784252	lmxll	lm	lm	ll	--	lm	ll	ll	ll	ll	lm	lm	lm	ll	lm	lm	ll	ll	lm	ll	ll	lm	lm	lm	ll	lm	ll	lm	ll	ll	ll	lm	lm	lm	--	lm	lm	ll	ll	ll	lm	lm	lm	lm	ll	lm	ll	ll	ll
Chr01_71786546	lmxll	lm	lm	ll	--	ll	lm	lm	lm	lm	ll	lm	ll	ll	lm	lm	lm	ll	lm	ll	ll	lm	lm	--	ll	ll	ll	ll	lm	lm	lm	ll	lm	lm	ll	ll	lm	lm	--	lm	lm	ll	ll	lm	ll	lm	ll	ll	lm
Chr01_71788943	nnxnp	np	np	np	nn	np	nn	np	nn	nn	nn	nn	np	nn	np	np	nn	nn	nn	np	np	np	np	nn	nn	np	nn	nn	np	np	np	np	np	nn	nn	nn	nn	np	np	nn	np	nn	np	np	nn	nn	np	nn	nn
Chr01_71788977	nnxnp	nn	np	np	--	np	np	np	nn	nn	nn	np	np	np	np	nn	np	nn	np	np	nn	nn	nn	nn	np	nn	nn	nn	np	np	np	np	nn	np	nn	np	np	np	np	np	nn	np	nn	nn	nn	nn	nn	nn	np
Chr01_71797902	lmxll	lm	ll	ll	--	ll	ll	lm	lm	ll	lm	ll	ll	lm	lm	lm	--	ll	lm	ll	ll	lm	ll	ll	ll	lm	ll	lm	ll	ll	ll	lm	lm	lm	ll	ll	ll	ll	ll	ll	ll	lm	ll	ll	ll	ll	ll	ll	ll
Chr01_71797985	nnxnp	nn	np	nn	--	np	np	np	np	nn	nn	nn	np	nn	np	nn	--	np	np	np	np	nn	np	np	nn	np	nn	np	np	nn	np	nn	nn	np	np	nn	nn	nn	np	np	nn	np	nn	np	np	nn	np	np	np
Chr01_71798136	lmxll	lm	ll	ll	--	ll	ll	ll	lm	--	lm	ll	ll	lm	lm	lm	--	ll	lm	ll	ll	lm	ll	ll	ll	lm	ll	lm	lm	lm	ll	lm	lm	ll	ll	ll	ll	ll	ll	ll	ll	lm	lm	ll	ll	ll	ll	ll	ll
Chr01_71799261	lmxll	ll	ll	lm	--	ll	ll	lm	lm	--	ll	lm	lm	lm	lm	lm	lm	ll	lm	lm	ll	ll	lm	lm	lm	lm	ll	lm	lm	ll	ll	ll	lm	lm	lm	ll	lm	lm	lm	lm	ll	ll	ll	ll	lm	ll	lm	lm	lm
Chr01_71799436	nnxnp	--	np	np	--	nn	np	np	nn	--	np	np	np	np	nn	np	nn	nn	nn	np	np	np	np	np	nn	nn	np	nn	nn	nn	nn	nn	np	nn	nn	np	nn	np	np	nn	nn	nn	np	nn	nn	np	np	nn	nn
Chr01_72576172	nnxnp	nn	np	np	nn	nn	np	--	np	nn	np	nn	np	nn	np	nn	nn	--	np	np	nn	np	nn	nn	nn	np	nn	np	nn	nn	nn	nn	nn	np	nn	np	np	np	np	np	np	np	--	np	np	np	nn	np	nn
Chr01_74346029	nnxnp	nn	np	nn	--	np	nn	np	nn	nn	nn	np	np	nn	np	nn	np	nn	np	nn	np	nn	nn	nn	nn	nn	nn	nn	nn	nn	np	np	nn	np	nn	np	np	nn	--	np	nn	nn	nn	nn	np	nn	np	nn	np
Chr01_74346030	nnxnp	nn	np	nn	--	np	nn	np	nn	nn	nn	np	np	nn	np	nn	np	nn	np	nn	np	nn	nn	nn	nn	nn	nn	nn	nn	nn	np	np	nn	np	nn	np	np	nn	--	np	nn	nn	nn	nn	np	nn	np	nn	np
Chr01_74512168	lmxll	ll	lm	lm	--	lm	ll	lm	ll	lm	ll	ll	lm	lm	lm	ll	ll	ll	lm	ll	lm	lm	ll	ll	ll	ll	ll	ll	lm	lm	ll	lm	lm	lm	ll	lm	ll	ll	ll	lm	lm	lm	lm	ll	ll	ll	ll	lm	ll
Chr01_75163180	lmxll	ll	lm	lm	--	lm	lm	lm	ll	ll	ll	ll	ll	lm	lm	lm	ll	ll	lm	lm	lm	ll	lm	lm	lm	lm	lm	lm	lm	lm	lm	lm	ll	ll	lm	ll	lm	ll	lm	lm	ll	ll	ll	lm	ll	--	lm	lm	lm
Chr01_75165935	lmxll	ll	ll	ll	--	lm	lm	lm	ll	ll	lm	lm	ll	lm	lm	ll	lm	ll	lm	lm	ll	ll	ll	ll	ll	lm	lm	ll	lm	lm	lm	ll	ll	ll	lm	ll	ll	lm	lm	lm	ll	ll	ll	lm	lm	lm	lm	lm	lm
Chr01_75766013	nnxnp	nn	np	nn	--	nn	np	np	np	np	np	nn	np	np	np	np	np	np	np	np	np	np	np	nn	np	nn	np	np	nn	nn	np	np	nn	nn	nn	nn	nn	np	nn	nn	np	np	nn	np	--	np	nn	nn	nn
Chr01_76121061	lmxll	--	ll	lm	--	lm	--	lm	ll	ll	lm	--	ll	lm	lm	lm	ll	lm	ll	lm	lm	ll	lm	lm	lm	lm	lm	ll	lm	lm	lm	ll	lm	ll	ll	ll	lm	ll	lm	lm	ll	ll	ll	lm	ll	lm	lm	lm	ll
Chr01_76121099	nnxnp	nn	nn	nn	--	np	np	np	nn	nn	np	np	np	nn	np	nn	np	nn	np	nn	np	np	nn	nn	nn	nn	nn	np	np	nn	np	nn	nn	nn	np	np	np	np	nn	nn	np	nn	nn	nn	nn	nn	np	nn	np
Chr01_76121141	lmxll	ll	lm	lm	--	lm	ll	ll	ll	ll	ll	ll	ll	lm	lm	lm	ll	ll	ll	lm	lm	ll	lm	lm	lm	lm	lm	ll	ll	lm	lm	lm	lm	ll	ll	ll	lm	ll	ll	lm	ll	lm	lm	lm	lm	ll	ll	lm	ll
Chr01_76428543	lmxll	--	ll	ll	--	ll	ll	lm	lm	ll	lm	ll	lm	ll	lm	ll	ll	lm	ll	lm	ll	ll	ll	lm	lm	ll	lm	lm	lm	ll	ll	lm	lm	ll	--	lm	ll	lm	ll	ll	lm	lm	lm	ll	ll	ll	lm	ll	ll
Chr01_76949803	lmxll	lm	lm	lm	ll	lm	lm	ll	lm	lm	ll	lm	lm	ll	ll	ll	lm	--	lm	ll	ll	lm	ll	lm	lm	lm	ll	ll	lm	lm	lm	lm	ll	lm	lm	ll	lm	lm	ll	lm	ll	lm	lm	lm	ll	ll	lm	--	ll
Chr01_7986466	lmxll	ll	ll	ll	ll	ll	ll	lm	lm	--	lm	lm	lm	lm	lm	--	ll	ll	lm	ll	lm	ll	lm	lm	lm	lm	lm	ll	lm	lm	lm	lm	ll	ll	ll	lm	ll	ll	lm	lm	ll	lm	ll	ll	lm	lm	ll	lm	lm
Chr01_7986490	lmxll	ll	lm	ll	ll	ll	ll	lm	lm	--	lm	ll	lm	lm	lm	ll	lm	lm	lm	lm	lm	ll	lm	lm	lm	ll	lm	ll	lm	lm	lm	lm	ll	ll	lm	lm	ll	ll	lm	lm	ll	lm	ll	ll	lm	lm	ll	lm	lm
Chr01_7986564	nnxnp	--	np	np	nn	np	nn	nn	nn	--	nn	np	np	nn	nn	np	nn	np	nn	np	nn	np	nn	nn	nn	np	nn	nn	np	nn	np	np	nn	nn	nn	np	np	np	np	np	np	nn	np	nn	nn	np	np	nn	nn
Chr01_79871006	hkxhk	hk	hk	hh	hh	--	kk	kk	kk	hh	hk	--	hk	hk	kk	kk	hk	hh	hh	--	hk	hh	hh	--	hk	hk	--	hk	kk	hh	hh	--	hk	hk	hk	hk	hk	--	--	hh	hk	hk	kk	hk	hh	--	hk	hk	hk
Chr01_81508784	lmxll	--	lm	ll	ll	ll	ll	lm	lm	ll	lm	lm	ll	ll	lm	lm	lm	ll	lm	lm	ll	lm	ll	lm	ll	lm	ll	ll	ll	ll	ll	lm	lm	ll	--	ll	ll	ll	ll	ll	ll	lm	ll	lm	ll	lm	ll	ll	ll
Chr01_81998002	nnxnp	np	np	np	--	np	nn	np	nn	nn	np	np	np	np	np	nn	np	nn	np	nn	nn	nn	np	np	np	nn	np	np	np	nn	np	np	np	np	np	np	np	nn	nn	np	nn	np	nn	np	--	nn	np	nn	nn
Chr01_82063278	lmxll	ll	lm	lm	ll	ll	lm	lm	ll	ll	ll	ll	ll	ll	lm	lm	ll	lm	lm	lm	lm	ll	lm	ll	lm	lm	ll	ll	ll	ll	lm	lm	ll	ll	ll	ll	ll	ll	lm	lm	ll	ll	ll	lm	lm	ll	lm	lm	lm
Chr01_82440476	lmxll	lm	ll	lm	--	lm	ll	lm	lm	ll	ll	ll	lm	ll	ll	lm	ll	lm	lm	lm	ll	lm	lm	ll	ll	lm	ll	lm	lm	lm	lm	lm	lm	ll	ll	lm	ll	lm	ll	lm	ll	ll	lm	ll	ll	ll	lm	--	ll
Chr01_82501546	lmxll	ll	ll	ll	ll	ll	ll	lm	lm	ll	ll	ll	lm	ll	lm	ll	ll	lm	ll	lm	lm	ll	lm	lm	lm	ll	lm	lm	lm	lm	ll	ll	lm	ll	lm	lm	ll	lm	ll	ll	lm	lm	lm	ll	--	ll	lm	ll	lm
Chr01_82501612	lmxll	ll	ll	ll	ll	ll	ll	lm	lm	ll	ll	ll	lm	ll	lm	ll	ll	lm	ll	lm	lm	ll	lm	lm	lm	ll	lm	lm	lm	lm	ll	ll	lm	ll	lm	lm	ll	lm	ll	ll	lm	lm	lm	ll	--	ll	lm	ll	lm
Chr01_82600298	nnxnp	np	nn	np	nn	nn	np	nn	np	--	np	nn	np	nn	np	nn	np	np	np	nn	nn	np	np	nn	nn	np	nn	nn	nn	nn	np	nn	np	np	nn	np	np	np	np	np	nn	np	nn	np	np	np	np	nn	np
Chr01_82600320	nnxnp	np	nn	np	nn	nn	np	nn	np	--	np	nn	np	nn	np	nn	np	np	np	nn	nn	np	np	nn	nn	np	nn	nn	nn	nn	np	nn	np	np	nn	np	np	np	np	np	nn	np	nn	np	np	np	np	nn	np
Chr01_82600323	nnxnp	np	nn	np	nn	nn	np	nn	np	--	np	nn	np	nn	np	nn	np	np	np	nn	nn	np	np	nn	nn	np	nn	nn	nn	nn	np	nn	np	np	nn	np	np	np	np	np	nn	np	nn	np	np	np	np	nn	np
Chr01_82799428	nnxnp	--	np	nn	--	nn	np	nn	np	nn	nn	np	np	nn	nn	np	nn	nn	np	np	nn	np	np	nn	nn	nn	np	nn	nn	nn	nn	nn	np	nn	np	np	np	np	np	nn	np	np	np	np	nn	np	nn	nn	nn
Chr01_82940242	hkxhk	hh	hk	hk	--	kk	hk	hh	hk	hh	kk	kk	kk	kk	--	hk	hh	--	hh	--	kk	--	hk	hk	hk	hk	hk	kk	hk	hk	kk	hk	hk	hk	kk	hh	hk	kk	hk	hk	hh	hk	hk	hk	hh	--	hk	hk	hk
Chr01_8320170	lmxll	ll	ll	lm	ll	lm	lm	ll	ll	ll	lm	ll	ll	lm	lm	ll	lm	--	lm	lm	ll	ll	lm	ll	ll	lm	ll	lm	lm	ll	ll	lm	lm	lm	lm	ll	ll	ll	ll	ll	ll	ll	ll	ll	ll	ll	ll	ll	lm
Chr01_83486336	lmxll	ll	ll	lm	--	ll	lm	lm	ll	ll	lm	lm	lm	ll	lm	ll	ll	ll	lm	lm	ll	ll	lm	lm	ll	lm	ll	ll	lm	lm	ll	ll	lm	ll	lm	lm	ll	lm	lm	lm	lm	lm	ll	lm	lm	lm	ll	lm	ll
Chr01_83486399	nnxnp	np	np	nn	--	np	np	np	np	nn	nn	np	nn	np	nn	np	np	nn	nn	np	np	np	np	np	nn	np	np	np	np	nn	np	nn	nn	np	np	nn	np	nn	nn	nn	nn	nn	np	nn	np	np	nn	nn	nn
Chr01_83486552	lmxll	ll	ll	lm	--	ll	ll	--	ll	ll	lm	ll	lm	ll	lm	ll	ll	ll	lm	ll	lm	lm	lm	lm	ll	lm	ll	lm	lm	lm	lm	ll	lm	ll	lm	ll	lm	lm	lm	ll	lm	ll	ll	lm	ll	lm	ll	lm	ll
Chr01_8351250	nnxnp	nn	nn	np	--	np	np	np	nn	nn	nn	nn	nn	np	nn	np	nn	np	nn	np	np	np	nn	nn	nn	nn	nn	np	np	np	np	np	np	nn	nn	np	np	np	nn	nn	np	nn	np	np	nn	nn	np	np	nn
Chr01_84515171	nnxnp	nn	nn	nn	nn	np	nn	nn	nn	np	np	np	np	np	nn	np	np	np	np	np	np	nn	np	np	nn	np	nn	nn	np	np	np	nn	np	np	np	np	nn	nn	nn	nn	nn	np	np	nn	nn	nn	nn	nn	nn
Chr01_84515197	lmxll	ll	ll	ll	--	ll	ll	lm	ll	ll	lm	ll	ll	ll	ll	lm	lm	lm	ll	ll	ll	lm	ll	lm	ll	ll	ll	lm	lm	ll	ll	lm	lm	ll	lm	lm	ll	lm	ll	lm	ll	ll	ll	lm	ll	ll	lm	ll	lm
Chr01_84769261	nnxnp	np	nn	np	--	np	np	np	np	np	np	nn	np	np	nn	np	--	--	np	np	np	np	nn	np	nn	np	np	np	nn	nn	nn	nn	nn	np	nn	np	nn	np	nn	np	nn	np	np	np	nn	np	nn	np	nn
Chr01_85043481	lmxll	ll	lm	ll	--	ll	ll	lm	ll	ll	lm	lm	ll	ll	lm	lm	lm	ll	ll	lm	ll	lm	ll	lm	ll	lm	ll	ll	ll	ll	ll	lm	lm	ll	lm	lm	ll	ll	ll	ll	lm	lm	ll	ll	ll	lm	ll	ll	lm
Chr01_85043488	lmxll	ll	lm	ll	--	ll	ll	lm	ll	ll	lm	lm	ll	ll	lm	lm	lm	ll	ll	lm	ll	lm	ll	lm	ll	lm	ll	ll	lm	lm	ll	lm	lm	ll	lm	lm	ll	ll	ll	ll	lm	lm	ll	ll	ll	lm	ll	ll	lm
Chr01_85043569	nnxnp	np	nn	np	--	nn	nn	nn	nn	np	nn	nn	np	nn	nn	nn	nn	np	np	nn	nn	nn	nn	nn	nn	np	nn	np	nn	np	nn	nn	nn	np	np	nn	np	np	nn	np	nn	np	np	nn	nn	nn	np	np	nn
Chr01_8806350	lmxll	ll	lm	ll	--	ll	lm	ll	lm	ll	ll	lm	ll	lm	lm	ll	lm	lm	ll	ll	lm	lm	ll	ll	ll	lm	lm	lm	ll	ll	ll	lm	lm	lm	ll	ll	lm	lm	ll	lm	ll	lm	ll	lm	lm	lm	ll	ll	ll
Chr01_88163315	lmxll	lm	lm	ll	--	lm	ll	lm	ll	ll	ll	lm	lm	ll	lm	ll	ll	ll	lm	lm	lm	ll	ll	lm	ll	lm	ll	ll	--	lm	lm	lm	lm	lm	lm	lm	lm	ll	ll	lm	lm	ll	ll	lm	ll	ll	ll	ll	lm
Chr01_88163328	lmxll	ll	lm	ll	--	lm	ll	lm	ll	ll	ll	lm	lm	ll	lm	ll	--	ll	lm	lm	lm	ll	ll	ll	ll	lm	ll	ll	ll	lm	lm	ll	lm	lm	lm	lm	lm	ll	ll	lm	lm	ll	ll	lm	ll	ll	ll	ll	lm
Chr01_88212487	lmxll	--	ll	ll	--	lm	lm	ll	lm	ll	ll	lm	ll	ll	ll	ll	lm	lm	ll	lm	lm	ll	lm	lm	ll	ll	ll	lm	lm	ll	ll	lm	ll	lm	ll	lm	ll	ll	lm	ll	lm	ll	lm	ll	lm	ll	lm	ll	ll
Chr01_88567011	lmxll	ll	lm	ll	--	ll	lm	ll	ll	ll	lm	lm	ll	lm	ll	ll	ll	ll	lm	--	lm	lm	ll	ll	ll	lm	ll	lm	lm	ll	ll	ll	ll	ll	ll	ll	lm	lm	lm	ll	lm	ll	lm	ll	lm	ll	lm	ll	lm
Chr01_88570179	lmxll	--	lm	lm	--	lm	lm	ll	ll	ll	ll	lm	lm	lm	lm	lm	ll	--	lm	ll	ll	lm	lm	ll	lm	lm	ll	lm	lm	lm	lm	lm	ll	lm	ll	ll	lm	lm	ll	lm	ll	lm	lm	lm	ll	lm	lm	lm	lm
Chr01_88797968	lmxll	--	ll	lm	--	lm	lm	ll	ll	--	lm	ll	ll	lm	lm	lm	ll	lm	lm	ll	lm	lm	lm	lm	lm	ll	ll	ll	lm	lm	lm	lm	ll	ll	ll	ll	lm	lm	--	ll	lm	ll	lm	ll	ll	ll	lm	ll	lm
Chr01_88853462	lmxll	lm	lm	ll	lm	ll	lm	lm	lm	ll	lm	lm	--	ll	ll	ll	lm	ll	lm	--	ll	lm	ll	lm	ll	lm	ll	ll	lm	lm	lm	lm	lm	lm	lm	lm	ll	lm	--	ll	ll	ll	ll	lm	ll	ll	ll	ll	lm
Chr01_88853495	lmxll	ll	lm	ll	ll	ll	lm	ll	ll	ll	lm	lm	--	lm	ll	lm	ll	ll	lm	--	ll	lm	ll	lm	ll	lm	ll	ll	ll	ll	ll	lm	lm	ll	lm	lm	ll	lm	--	ll	ll	ll	ll	lm	ll	ll	lm	ll	ll
Chr01_88882997	lmxll	ll	lm	lm	ll	lm	lm	ll	--	ll	ll	lm	lm	ll	ll	ll	lm	ll	ll	ll	ll	lm	ll	ll	lm	lm	ll	lm	lm	lm	lm	lm	ll	lm	--	ll	lm	lm	lm	lm	ll	ll	lm	ll	lm	ll	ll	lm	ll
Chr01_88882999	lmxll	ll	lm	lm	ll	lm	lm	ll	--	ll	ll	lm	lm	ll	ll	ll	lm	ll	ll	ll	ll	lm	ll	ll	lm	lm	ll	lm	lm	lm	lm	lm	ll	lm	--	ll	lm	lm	lm	lm	ll	ll	lm	ll	lm	ll	ll	lm	ll
Chr01_88883332	lmxll	ll	lm	lm	ll	lm	lm	ll	--	ll	ll	lm	lm	ll	ll	ll	ll	ll	ll	ll	ll	lm	ll	ll	lm	lm	ll	lm	lm	lm	lm	lm	ll	lm	--	ll	lm	lm	lm	lm	ll	ll	lm	ll	lm	ll	ll	lm	ll
Chr01_88888980	lmxll	ll	lm	ll	--	lm	lm	lm	lm	ll	ll	lm	ll	lm	ll	lm	ll	ll	lm	lm	lm	lm	lm	ll	ll	ll	lm	lm	ll	lm	lm	ll	lm	ll	ll	lm	lm	lm	ll	ll	lm	ll	lm	ll	lm	lm	lm	lm	lm
Chr01_88889012	nnxnp	np	nn	np	--	np	nn	nn	np	--	np	nn	np	nn	np	np	nn	np	np	nn	nn	nn	np	np	np	np	nn	np	nn	nn	np	nn	np	np	--	nn	nn	nn	nn	nn	nn	np	np	np	nn	np	nn	nn	np
Chr01_88889250	lmxll	ll	lm	lm	--	lm	lm	ll	lm	ll	ll	lm	lm	ll	ll	ll	lm	ll	ll	ll	ll	lm	ll	ll	lm	lm	ll	lm	ll	lm	lm	lm	ll	lm	ll	ll	lm	lm	lm	lm	ll	lm	lm	ll	lm	ll	ll	lm	ll
Chr01_88889371	nnxnp	nn	np	np	nn	nn	np	np	np	nn	np	nn	nn	np	nn	np	np	nn	nn	np	nn	np	np	np	np	nn	nn	nn	nn	nn	nn	nn	np	nn	nn	np	np	np	np	np	np	nn	np	nn	np	nn	np	np	nn
Chr01_88889397	lmxll	lm	ll	ll	lm	lm	lm	ll	ll	lm	lm	lm	ll	lm	ll	ll	ll	lm	lm	ll	ll	lm	ll	ll	ll	lm	lm	lm	lm	lm	lm	lm	ll	ll	ll	ll	ll	lm	lm	ll	lm	ll	ll	ll	lm	lm	lm	ll	ll
Chr01_89174906	nnxnp	nn	nn	np	--	nn	np	nn	np	nn	np	np	np	nn	nn	nn	nn	nn	np	nn	nn	nn	nn	nn	nn	np	nn	nn	nn	nn	nn	nn	nn	np	nn	nn	np	np	nn	np	nn	np	np	nn	np	--	np	nn	np
Chr01_89612955	nnxnp	nn	np	nn	--	np	nn	nn	nn	--	nn	np	nn	nn	np	nn	np	nn	nn	np	nn	nn	np	nn	nn	nn	np	nn	np	nn	np	nn	np	np	--	np	np	nn	nn	np	np	nn	nn	np	np	nn	np	nn	np
Chr01_9336299	nnxnp	nn	np	np	--	nn	np	np	np	nn	nn	nn	nn	np	nn	nn	nn	np	nn	nn	nn	nn	nn	np	nn	np	np	nn	nn	np	np	nn	np	np	--	np	np	nn	nn	np	np	nn	np	nn	np	nn	np	np	np
Chr01_9510961	lmxll	ll	ll	lm	--	ll	ll	ll	ll	--	ll	ll	ll	ll	ll	ll	ll	lm	lm	ll	ll	ll	lm	lm	ll	ll	ll	ll	ll	lm	lm	ll	ll	ll	ll	lm	ll	ll	ll	lm	lm	lm	ll	lm	ll	ll	lm	ll	ll
Chr01_9511094	lmxll	ll	ll	ll	--	lm	ll	ll	ll	--	lm	ll	lm	ll	ll	lm	ll	ll	lm	lm	lm	lm	lm	lm	--	ll	ll	ll	lm	lm	ll	lm	lm	lm	lm	lm	ll	ll	ll	ll	lm	ll	lm	lm	lm	ll	lm	ll	ll
Chr01_9511175	nnxnp	--	np	nn	--	np	np	np	np	--	nn	nn	nn	np	np	nn	np	nn	np	np	np	nn	nn	nn	nn	nn	--	np	nn	np	nn	np	nn	np	np	np	np	nn	nn	np	nn	nn	nn	np	nn	np	np	nn	np
Chr01_9511177	nnxnp	--	np	nn	--	np	np	np	np	--	nn	nn	nn	np	np	nn	nn	nn	np	np	np	nn	nn	nn	nn	nn	--	np	nn	np	nn	np	nn	np	nn	np	np	nn	nn	np	nn	nn	nn	np	nn	np	np	nn	np
Chr01_99231594	nnxnp	nn	nn	np	nn	--	np	nn	np	--	np	np	np	nn	nn	nn	nn	nn	np	nn	np	nn	nn	np	nn	np	nn	np	nn	nn	nn	nn	nn	np	nn	nn	np	np	nn	nn	nn	np	np	np	np	nn	np	nn	np
Chr01_99326838	nnxnp	np	nn	np	--	np	np	nn	nn	np	nn	np	np	nn	nn	nn	nn	np	np	nn	np	np	np	nn	nn	np	nn	np	nn	nn	nn	nn	np	np	nn	np	nn	np	nn	nn	nn	np	nn	np	np	nn	np	nn	np
Chr01_99603039	lmxll	ll	lm	lm	ll	ll	ll	ll	lm	ll	lm	lm	lm	ll	lm	lm	ll	ll	lm	ll	lm	lm	ll	lm	ll	lm	ll	lm	ll	ll	lm	lm	ll	lm	ll	lm	ll	ll	ll	ll	lm	lm	lm	lm	ll	lm	ll	--	ll
Chr02_101535136	nnxnp	np	np	nn	nn	np	np	np	np	np	nn	np	nn	np	np	nn	np	nn	np	np	nn	np	nn	nn	nn	np	np	nn	nn	nn	nn	nn	np	np	nn	nn	np	nn	nn	nn	np	np	nn	nn	nn	nn	nn	np	nn
Chr02_1032903	lmxll	ll	lm	ll	ll	ll	lm	ll	ll	ll	ll	lm	lm	lm	lm	ll	ll	lm	ll	lm	lm	lm	lm	lm	ll	lm	ll	--	lm	lm	lm	ll	lm	ll	lm	lm	lm	ll	lm	lm	ll	lm	ll	ll	ll	lm	lm	lm	ll
Chr02_1032915	lmxll	ll	lm	ll	ll	ll	lm	lm	ll	ll	lm	lm	ll	lm	lm	lm	ll	lm	ll	lm	lm	lm	ll	lm	ll	lm	ll	--	lm	ll	lm	ll	lm	ll	ll	ll	lm	ll	lm	ll	ll	lm	ll	ll	ll	lm	lm	lm	ll
Chr02_1033146	lmxll	ll	lm	lm	ll	ll	ll	lm	ll	ll	lm	lm	ll	lm	ll	lm	ll	ll	ll	ll	ll	lm	lm	ll	ll	lm	lm	--	ll	ll	lm	lm	ll	lm	ll	ll	ll	lm	lm	lm	lm	ll	ll	lm	lm	lm	lm	lm	ll
Chr02_1035256	lmxll	--	ll	lm	--	ll	lm	ll	--	ll	ll	lm	lm	ll	lm	ll	ll	ll	lm	ll	lm	lm	lm	lm	ll	ll	ll	lm	lm	lm	lm	lm	ll	ll	lm	ll	lm	lm	lm	ll	ll	lm	lm	lm	ll	lm	ll	lm	lm
Chr02_103591290	nnxnp	nn	np	nn	--	np	np	np	nn	nn	nn	np	nn	nn	np	np	--	--	np	np	np	np	np	nn	nn	nn	nn	nn	nn	np	nn	np	np	np	nn	nn	np	np	nn	np	np	nn	np	np	nn	np	np	np	nn
Chr02_104193157	lmxll	ll	ll	ll	ll	ll	lm	ll	ll	ll	lm	lm	lm	lm	lm	lm	lm	lm	ll	ll	ll	lm	ll	ll	ll	lm	ll	lm	ll	ll	lm	lm	lm	lm	--	lm	ll	lm	ll	lm	lm	lm	ll	lm	ll	ll	lm	ll	lm
Chr02_104232839	nnxnp	nn	np	np	--	nn	np	nn	nn	nn	np	np	np	np	np	np	nn	np	np	nn	nn	nn	nn	nn	np	nn	np	np	nn	np	nn	nn	np	nn	np	np	np	np	np	np	np	nn	nn	np	nn	nn	np	nn	np
Chr02_104232860	nnxnp	nn	np	nn	--	nn	np	np	np	nn	np	nn	np	np	np	nn	nn	np	nn	np	np	np	np	nn	np	nn	nn	np	np	nn	np	nn	nn	nn	np	np	np	nn	np	np	np	np	nn	nn	np	np	np	np	np
Chr02_1055302	nnxnp	np	np	np	nn	nn	nn	nn	nn	nn	nn	np	np	nn	np	nn	np	np	nn	nn	nn	np	nn	nn	nn	np	nn	np	nn	nn	np	nn	nn	np	nn	nn	nn	nn	np	nn	np	np	np	nn	nn	nn	np	np	nn
Chr02_105786551	nnxnp	nn	np	np	np	nn	np	nn	np	--	np	nn	np	np	nn	nn	nn	np	nn	nn	np	nn	np	nn	nn	np	np	np	np	np	nn	nn	nn	np	nn	np	nn	np	nn	nn	np	nn	nn	np	np	nn	np	nn	np
Chr02_105786700	nnxnp	nn	np	np	nn	nn	nn	nn	np	--	np	np	nn	nn	np	nn	np	nn	np	nn	np	nn	nn	nn	np	nn	np	np	np	np	nn	nn	np	np	np	np	np	nn	nn	nn	nn	np	nn	np	nn	nn	nn	nn	nn
Chr02_105786704	nnxnp	nn	np	np	np	nn	--	nn	np	--	np	np	nn	nn	np	nn	np	nn	np	nn	np	nn	np	--	np	nn	np	np	nn	np	np	nn	np	np	np	np	np	nn	nn	np	nn	np	nn	np	nn	nn	nn	nn	nn
Chr02_105975400	nnxnp	np	nn	nn	--	np	np	np	np	nn	nn	np	nn	np	np	nn	np	np	np	np	np	np	nn	np	np	np	nn	nn	np	nn	nn	np	np	np	np	nn	nn	np	--	nn	nn	np	np	nn	np	nn	np	np	nn
Chr02_107155793	lmxll	lm	lm	ll	--	lm	lm	lm	ll	lm	ll	ll	ll	lm	ll	ll	ll	ll	lm	--	ll	ll	lm	ll	ll	ll	ll	ll	ll	lm	ll	ll	lm	ll	lm	lm	lm	ll	--	lm	lm	ll	ll	ll	ll	ll	lm	ll	ll
Chr02_107624214	lmxll	ll	ll	ll	--	lm	ll	lm	--	ll	ll	lm	lm	ll	lm	lm	lm	ll	ll	ll	ll	lm	lm	lm	lm	ll	lm	lm	lm	ll	lm	lm	lm	lm	lm	lm	ll	ll	lm	lm	ll	lm	lm	ll	ll	lm	lm	ll	lm
Chr02_108048273	nnxnp	--	np	nn	--	nn	np	nn	np	nn	nn	np	nn	np	np	nn	np	nn	np	np	np	nn	np	nn	np	np	np	nn	nn	nn	nn	nn	np	nn	np	np	np	nn	nn	np	np	np	np	np	nn	np	nn	nn	nn
Chr02_109124735	lmxll	ll	ll	lm	ll	lm	lm	ll	lm	ll	lm	ll	lm	ll	ll	lm	ll	ll	ll	ll	lm	lm	ll	lm	ll	ll	lm	ll	lm	lm	ll	lm	lm	lm	ll	ll	lm	ll	lm	lm	ll	ll	ll	ll	ll	lm	lm	lm	lm
Chr02_109124784	lmxll	lm	lm	ll	ll	ll	ll	lm	lm	ll	lm	lm	lm	lm	ll	lm	lm	ll	lm	ll	lm	lm	lm	lm	ll	lm	lm	ll	ll	ll	lm	lm	ll	lm	ll	ll	ll	ll	ll	ll	ll	lm	lm	ll	lm	ll	lm	lm	ll
Chr02_10976227	lmxll	lm	lm	ll	--	lm	ll	ll	lm	ll	lm	ll	lm	ll	lm	ll	lm	ll	lm	lm	ll	ll	lm	ll	lm	lm	lm	ll	ll	ll	ll	lm	lm	lm	lm	lm	lm	lm	ll	ll	lm	ll	lm	ll	ll	lm	ll	ll	lm
Chr02_110500438	nnxnp	--	np	np	--	np	nn	np	nn	--	nn	nn	np	np	np	nn	np	nn	np	nn	np	np	nn	nn	nn	nn	np	nn	nn	nn	nn	nn	np	np	nn	nn	nn	nn	nn	np	np	nn	nn	nn	nn	nn	np	np	np
Chr02_110519422	lmxll	--	ll	lm	--	lm	lm	ll	lm	--	lm	ll	lm	lm	ll	lm	ll	ll	ll	ll	lm	lm	ll	lm	ll	ll	ll	lm	lm	lm	ll	lm	lm	lm	lm	ll	lm	lm	lm	lm	ll	ll	ll	ll	ll	lm	lm	ll	lm
Chr02_110522410	nnxnp	np	np	np	--	--	np	np	np	--	nn	nn	np	np	np	nn	np	nn	np	nn	nn	nn	nn	nn	nn	nn	np	nn	nn	nn	nn	nn	np	np	nn	np	np	nn	nn	np	np	nn	nn	nn	nn	nn	np	np	np
Chr02_110547971	nnxnp	--	np	np	nn	np	np	np	np	nn	np	nn	np	np	np	nn	np	nn	np	nn	np	np	nn	nn	nn	nn	nn	nn	nn	nn	nn	nn	np	np	nn	nn	np	nn	nn	np	np	nn	nn	nn	nn	nn	np	nn	nn
Chr02_110562476	lmxll	ll	lm	lm	ll	ll	ll	ll	ll	ll	lm	ll	ll	ll	lm	--	lm	ll	ll	lm	--	lm	ll	ll	lm	lm	ll	lm	lm	ll	lm	ll	lm	lm	ll	lm	ll	ll	ll	lm	lm	lm	ll	lm	lm	ll	ll	lm	lm
Chr02_110562478	lmxll	ll	ll	lm	ll	lm	ll	ll	lm	ll	ll	lm	lm	ll	lm	ll	ll	ll	lm	ll	ll	ll	ll	ll	lm	ll	ll	ll	lm	lm	lm	lm	ll	lm	ll	lm	ll	--	lm	lm	lm	lm	lm	lm	ll	lm	ll	ll	ll
Chr02_11064760	lmxll	ll	ll	lm	ll	lm	lm	lm	ll	ll	lm	lm	lm	ll	ll	ll	ll	lm	ll	lm	lm	lm	ll	lm	ll	ll	lm	lm	lm	--	lm	ll	lm	ll	ll	lm	ll	ll	ll	lm	lm	ll	ll	ll	ll	ll	lm	ll	ll
Chr02_111200360	nnxnp	nn	nn	np	--	np	np	np	nn	np	nn	np	np	np	np	np	np	nn	nn	nn	np	np	np	np	nn	nn	nn	np	np	np	nn	np	np	nn	np	nn	nn	np	nn	np	nn	nn	np	nn	nn	np	np	np	nn
Chr02_111200361	nnxnp	nn	nn	np	--	np	np	np	nn	np	nn	np	np	np	np	np	np	nn	nn	nn	np	np	np	np	nn	nn	nn	np	np	np	nn	np	np	nn	np	nn	nn	np	nn	np	nn	nn	np	nn	nn	np	np	np	nn
Chr02_11358217	lmxll	ll	ll	lm	ll	ll	lm	lm	ll	lm	ll	lm	lm	ll	ll	ll	ll	lm	ll	lm	lm	lm	ll	lm	ll	ll	--	lm	lm	lm	lm	ll	lm	lm	ll	lm	lm	ll	ll	lm	ll	ll	ll	ll	lm	ll	lm	ll	lm
Chr02_114840922	hkxhk	hh	hh	hk	--	--	hk	hk	hk	kk	hk	hk	hk	hk	hh	hk	hh	--	hh	hk	hh	hk	hk	hk	hh	hh	kk	--	hk	kk	--	hk	hk	hk	--	kk	kk	hk	--	kk	hk	hk	--	--	--	--	hk	hk	hk
Chr02_116850822	lmxll	--	ll	lm	--	lm	ll	ll	ll	ll	ll	ll	lm	ll	lm	lm	ll	lm	lm	ll	ll	ll	ll	lm	ll	lm	ll	ll	lm	lm	lm	ll	ll	lm	--	lm	ll	lm	lm	lm	ll	lm	lm	lm	--	lm	ll	ll	ll
Chr02_116850870	lmxll	--	lm	lm	--	ll	lm	lm	lm	ll	lm	ll	lm	lm	ll	lm	lm	lm	lm	lm	lm	lm	lm	ll	lm	lm	lm	ll	lm	ll	ll	lm	ll	ll	--	ll	ll	ll	lm	lm	ll	lm	ll	ll	--	ll	lm	lm	lm
Chr02_116850883	lmxll	--	lm	lm	--	lm	lm	lm	ll	ll	lm	ll	ll	ll	ll	ll	lm	lm	lm	lm	ll	lm	ll	ll	lm	lm	lm	ll	lm	ll	ll	lm	lm	lm	--	ll	ll	ll	lm	lm	ll	lm	lm	ll	--	ll	lm	lm	lm
Chr02_11715504	nnxnp	nn	np	np	--	np	nn	nn	np	--	nn	np	np	np	np	nn	np	--	nn	nn	np	np	np	nn	nn	np	nn	np	np	nn	np	nn	nn	nn	np	np	np	np	nn	nn	nn	np	np	nn	--	nn	np	np	nn
Chr02_11715518	nnxnp	nn	np	np	--	np	nn	nn	np	--	nn	np	np	np	np	nn	np	--	nn	nn	np	np	np	nn	nn	np	nn	np	np	nn	np	nn	nn	nn	np	np	np	np	nn	nn	nn	np	np	nn	--	nn	np	np	nn
Chr02_117284808	nnxnp	nn	np	nn	nn	nn	np	nn	--	nn	nn	nn	np	np	nn	nn	np	nn	np	np	np	nn	nn	nn	nn	np	np	nn	np	np	np	np	np	np	nn	nn	np	np	nn	np	np	np	np	nn	--	nn	np	nn	np
Chr02_117984022	lmxll	--	lm	ll	--	ll	ll	lm	ll	lm	lm	ll	ll	ll	ll	ll	ll	lm	ll	lm	lm	lm	lm	ll	ll	lm	ll	lm	lm	lm	ll	ll	ll	lm	ll	lm	lm	ll	ll	ll	ll	ll	ll	ll	ll	ll	ll	ll	ll
Chr02_117984065	nnxnp	--	np	np	--	np	nn	nn	nn	nn	np	np	np	nn	nn	np	np	np	nn	nn	np	np	np	np	nn	np	np	np	nn	nn	nn	nn	nn	nn	np	np	np	np	np	nn	nn	nn	nn	np	nn	nn	np	np	nn
Chr02_118356626	lmxll	ll	lm	ll	ll	ll	lm	lm	ll	ll	lm	ll	lm	lm	lm	ll	ll	lm	lm	ll	lm	lm	lm	lm	lm	ll	ll	ll	ll	lm	lm	ll	ll	lm	lm	ll	ll	ll	ll	ll	ll	ll	lm	lm	lm	ll	ll	ll	lm
Chr02_118356806	nnxnp	nn	np	nn	--	nn	np	np	np	nn	np	nn	np	nn	np	np	np	np	np	np	np	nn	nn	np	np	np	nn	nn	np	nn	np	np	np	np	nn	nn	np	nn	np	np	nn	np	np	np	nn	np	np	nn	nn
Chr02_118356823	nnxnp	nn	np	np	nn	nn	np	nn	nn	nn	np	np	nn	np	np	np	nn	np	nn	nn	np	np	nn	nn	nn	np	np	np	nn	nn	np	nn	np	nn	np	nn	nn	nn	nn	np	np	nn	nn	nn	nn	np	nn	nn	nn
Chr02_120307375	lmxll	ll	lm	ll	--	ll	lm	lm	ll	ll	ll	ll	ll	lm	lm	lm	ll	ll	lm	ll	lm	lm	lm	ll	lm	lm	ll	ll	lm	lm	ll	ll	ll	lm	ll	ll	ll	ll	lm	lm	lm	ll	ll	ll	ll	lm	lm	lm	lm
Chr02_120307758	nnxnp	np	np	np	--	np	nn	np	np	nn	np	np	np	np	np	np	nn	np	nn	nn	nn	nn	nn	nn	nn	np	np	nn	nn	nn	np	nn	np	np	np	np	np	np	np	np	nn	np	nn	np	nn	nn	nn	np	np
Chr02_120682133	lmxll	ll	ll	lm	--	lm	ll	lm	ll	ll	lm	lm	ll	ll	lm	lm	ll	lm	ll	lm	ll	lm	ll	lm	ll	lm	ll	lm	lm	ll	ll	lm	lm	ll	ll	lm	ll	lm	lm	lm	lm	ll	lm	lm	ll	lm	lm	lm	ll
Chr02_120682204	lmxll	lm	ll	lm	--	ll	ll	ll	lm	ll	ll	ll	lm	lm	ll	lm	lm	ll	lm	ll	lm	lm	lm	lm	ll	ll	lm	ll	lm	lm	lm	lm	lm	ll	ll	ll	ll	ll	ll	lm	lm	ll	lm	ll	ll	ll	lm	ll	lm
Chr02_120682234	lmxll	lm	ll	lm	--	ll	ll	ll	lm	ll	ll	ll	lm	lm	ll	lm	lm	ll	lm	ll	lm	lm	lm	lm	ll	ll	lm	ll	lm	lm	lm	lm	lm	ll	ll	ll	lm	ll	ll	lm	lm	ll	lm	ll	ll	ll	lm	ll	lm
Chr02_120922560	lmxll	ll	lm	lm	ll	ll	lm	lm	lm	lm	ll	lm	lm	ll	lm	lm	lm	lm	ll	ll	ll	lm	ll	ll	lm	ll	ll	lm	ll	ll	lm	lm	lm	lm	ll	lm	lm	lm	lm	ll	lm	ll	ll	ll	ll	ll	lm	lm	lm
Chr02_121585639	nnxnp	nn	nn	np	--	nn	np	np	np	nn	np	np	np	np	nn	nn	nn	np	nn	np	nn	nn	nn	nn	np	np	nn	nn	nn	nn	np	nn	np	np	np	nn	nn	np	np	np	nn	nn	np	nn	np	np	np	np	np
Chr02_122850146	lmxll	ll	lm	ll	--	ll	lm	lm	ll	lm	ll	ll	ll	lm	ll	ll	lm	--	lm	lm	lm	ll	lm	ll	ll	ll	ll	ll	lm	lm	ll	lm	lm	ll	ll	lm	lm	ll	ll	ll	lm	ll	ll	lm	--	ll	lm	--	ll
Chr02_122850409	nnxnp	np	np	np	--	np	np	np	np	np	np	nn	np	np	np	nn	np	--	np	nn	np	np	nn	nn	nn	nn	--	nn	nn	nn	nn	nn	np	np	nn	np	np	nn	nn	np	np	nn	nn	nn	--	nn	np	--	np
Chr02_122961007	lmxll	ll	lm	ll	--	ll	ll	lm	ll	ll	ll	ll	lm	ll	lm	ll	lm	--	lm	lm	ll	lm	lm	ll	lm	lm	ll	ll	ll	ll	lm	lm	lm	lm	ll	lm	ll	lm	ll	lm	lm	lm	lm	lm	--	ll	lm	ll	ll
Chr02_122961218	nnxnp	np	np	np	--	nn	np	np	nn	nn	nn	nn	np	np	np	nn	np	--	np	nn	np	np	nn	nn	nn	nn	nn	nn	nn	nn	nn	nn	np	np	nn	np	np	nn	nn	np	nn	nn	nn	nn	nn	nn	np	nn	nn
Chr02_122961254	lmxll	ll	ll	lm	--	lm	lm	ll	lm	lm	lm	lm	lm	ll	ll	lm	ll	--	ll	ll	lm	lm	ll	lm	ll	ll	lm	ll	lm	ll	lm	lm	lm	lm	ll	ll	ll	lm	ll	lm	ll	ll	ll	ll	ll	lm	lm	ll	lm
Chr02_123546909	lmxll	ll	ll	ll	ll	lm	ll	lm	ll	ll	lm	lm	ll	ll	lm	lm	ll	lm	ll	lm	ll	ll	ll	ll	ll	lm	ll	ll	lm	lm	ll	lm	ll	lm	ll	ll	ll	lm	ll	lm	ll	ll	lm	lm	ll	lm	lm	ll	ll
Chr02_123546917	nnxnp	nn	np	np	np	nn	nn	np	np	nn	nn	nn	nn	np	np	nn	np	np	nn	nn	nn	nn	nn	np	np	nn	np	nn	nn	nn	np	nn	nn	nn	np	np	np	nn	nn	nn	np	nn	np	np	np	nn	nn	np	np
Chr02_123546936	lmxll	ll	ll	ll	ll	lm	lm	lm	ll	ll	lm	lm	ll	ll	lm	lm	ll	lm	ll	lm	ll	ll	ll	ll	ll	lm	ll	ll	lm	ll	ll	ll	ll	lm	ll	ll	ll	lm	ll	lm	ll	ll	lm	lm	ll	lm	lm	ll	ll
Chr02_124159186	nnxnp	nn	np	nn	--	np	np	np	np	nn	nn	np	np	np	nn	nn	np	np	np	np	np	np	np	np	nn	np	nn	nn	nn	np	nn	np	np	nn	--	np	nn	nn	nn	nn	nn	np	np	nn	--	nn	nn	np	nn
Chr02_124222317	nnxnp	nn	np	np	--	nn	np	np	np	np	np	nn	np	np	nn	nn	np	nn	nn	nn	np	np	nn	nn	nn	nn	nn	nn	nn	nn	nn	nn	np	np	nn	np	np	nn	nn	np	np	nn	nn	nn	np	nn	nn	np	np
Chr02_124222345	lmxll	ll	lm	lm	--	ll	lm	ll	ll	ll	lm	ll	ll	ll	lm	lm	lm	lm	ll	ll	ll	lm	ll	ll	lm	lm	ll	lm	ll	ll	ll	ll	lm	lm	ll	lm	ll	lm	ll	lm	lm	lm	ll	lm	lm	ll	ll	lm	lm
Chr02_125900481	lmxll	ll	lm	ll	--	ll	lm	ll	ll	ll	lm	ll	ll	ll	lm	lm	ll	lm	ll	ll	ll	lm	ll	ll	ll	lm	ll	ll	lm	ll	ll	lm	lm	lm	ll	lm	ll	lm	ll	lm	lm	lm	ll	ll	ll	ll	ll	lm	ll
Chr02_127205620	nnxnp	np	np	np	--	np	np	np	np	nn	np	nn	np	np	np	nn	nn	nn	nn	np	nn	np	nn	nn	nn	nn	np	nn	nn	nn	nn	nn	np	nn	nn	nn	np	nn	nn	np	nn	nn	nn	nn	np	nn	np	np	np
Chr02_127205662	nnxnp	np	np	np	--	np	np	np	np	nn	np	nn	np	nn	np	nn	nn	nn	nn	np	nn	np	nn	nn	nn	nn	np	nn	nn	nn	nn	nn	np	nn	nn	nn	np	nn	nn	np	nn	nn	nn	nn	np	nn	np	np	np
Chr02_128589377	nnxnp	np	nn	nn	nn	np	nn	nn	np	--	np	nn	np	nn	np	np	nn	--	np	nn	nn	np	np	np	np	nn	np	nn	nn	nn	nn	nn	nn	nn	nn	nn	nn	np	nn	np	nn	nn	np	nn	nn	--	np	nn	nn
Chr02_129320796	hkxhk	--	--	hh	--	--	hk	--	hk	kk	--	hh	hk	kk	hk	hh	hk	--	hk	--	hk	kk	hk	kk	--	kk	--	kk	hk	hk	hk	hk	hk	hk	--	--	--	hk	--	hh	hh	hk	hh	--	hk	hh	hh	--	hh
Chr02_12965710	lmxll	ll	ll	lm	ll	lm	lm	lm	lm	ll	lm	lm	lm	ll	lm	lm	ll	ll	lm	ll	ll	ll	lm	lm	ll	lm	ll	lm	ll	lm	lm	lm	lm	ll	--	ll	lm	lm	lm	lm	ll	ll	ll	ll	lm	ll	lm	ll	lm
Chr02_12965900	nnxnp	nn	np	nn	nn	nn	np	np	nn	nn	nn	nn	np	np	np	np	np	np	nn	np	np	np	np	np	np	nn	np	nn	np	np	nn	np	np	nn	--	np	nn	np	nn	nn	np	nn	nn	np	nn	nn	np	nn	nn
Chr02_12965913	lmxll	ll	lm	lm	ll	ll	lm	lm	lm	lm	lm	lm	lm	ll	ll	lm	ll	ll	ll	ll	ll	lm	lm	lm	ll	ll	ll	ll	lm	ll	lm	lm	lm	ll	--	lm	lm	lm	lm	ll	lm	lm	ll	ll	lm	ll	ll	ll	lm
Chr02_129882761	lmxll	ll	ll	ll	--	ll	ll	ll	lm	--	lm	lm	lm	ll	lm	lm	ll	ll	lm	lm	ll	lm	ll	ll	lm	ll	lm	lm	lm	lm	lm	ll	lm	ll	--	ll	ll	lm	lm	lm	ll	lm	ll	ll	lm	--	ll	lm	lm
Chr02_129882788	lmxll	ll	ll	ll	--	ll	ll	ll	lm	--	lm	lm	lm	ll	lm	lm	ll	ll	lm	lm	ll	lm	ll	ll	lm	ll	lm	lm	lm	lm	lm	ll	lm	ll	--	ll	ll	lm	lm	lm	ll	lm	ll	lm	lm	--	ll	lm	lm
Chr02_1303045	lmxll	ll	ll	ll	ll	lm	ll	ll	lm	ll	ll	ll	lm	ll	lm	ll	ll	lm	ll	ll	lm	ll	lm	lm	ll	lm	lm	ll	lm	lm	ll	lm	ll	ll	ll	ll	lm	lm	--	lm	ll	ll	lm	lm	ll	ll	lm	ll	ll
Chr02_1303119	lmxll	ll	ll	ll	ll	lm	ll	lm	lm	ll	ll	ll	lm	ll	lm	ll	ll	lm	ll	ll	lm	ll	ll	lm	ll	lm	lm	ll	lm	lm	ll	lm	ll	ll	ll	ll	lm	lm	--	lm	ll	ll	lm	lm	ll	ll	lm	ll	ll
Chr02_1322371	lmxll	--	ll	ll	--	ll	ll	lm	lm	lm	ll	ll	lm	ll	lm	ll	lm	ll	ll	lm	ll	ll	lm	lm	ll	lm	lm	ll	lm	lm	ll	lm	ll	ll	lm	ll	lm	lm	ll	lm	ll	ll	lm	lm	ll	--	lm	ll	ll
Chr02_1322386	lmxll	--	ll	ll	--	ll	ll	lm	lm	lm	ll	ll	lm	ll	lm	ll	lm	ll	ll	lm	ll	ll	lm	lm	ll	lm	lm	ll	lm	lm	ll	lm	ll	ll	lm	ll	lm	lm	ll	lm	ll	ll	lm	lm	ll	--	lm	ll	ll
Chr02_132478606	hkxhk	--	--	kk	--	kk	hk	hk	kk	--	kk	hk	hk	kk	hh	kk	hh	hk	hk	hk	hk	kk	hk	hk	--	hk	hh	hk	hk	hk	hk	hk	kk	--	--	hk	hk	hk	hk	hk	hk	hh	hk	hk	--	hk	hk	hh	kk
Chr02_132746589	nnxnp	nn	nn	np	--	nn	nn	np	nn	nn	np	np	np	np	np	nn	nn	nn	np	nn	nn	np	nn	np	nn	np	nn	nn	nn	np	np	nn	nn	np	nn	nn	np	np	np	np	nn	nn	np	np	--	np	np	nn	nn
Chr02_133046098	nnxnp	nn	np	np	nn	nn	np	np	np	nn	np	nn	np	np	np	nn	nn	nn	nn	np	np	np	nn	nn	nn	nn	np	np	nn	nn	nn	nn	np	np	nn	np	np	nn	nn	np	np	nn	nn	nn	np	nn	np	np	np
Chr02_133399844	nnxnp	nn	np	nn	--	nn	nn	nn	np	--	nn	np	nn	np	np	nn	np	np	np	np	np	nn	np	np	np	nn	nn	np	nn	np	nn	np	np	nn	np	nn	nn	nn	np	nn	nn	np	nn	nn	np	np	nn	np	nn
Chr02_133399887	lmxll	ll	lm	ll	--	lm	ll	ll	ll	--	ll	lm	ll	ll	lm	ll	lm	lm	lm	lm	ll	ll	ll	ll	lm	ll	ll	lm	ll	lm	ll	ll	ll	ll	ll	lm	ll	ll	--	ll	lm	lm	ll	ll	ll	lm	ll	lm	ll
Chr02_133480118	lmxll	ll	ll	ll	--	lm	ll	lm	lm	ll	ll	lm	ll	lm	ll	ll	ll	lm	lm	lm	ll	ll	lm	lm	lm	ll	lm	lm	ll	lm	ll	lm	lm	ll	ll	ll	ll	ll	lm	ll	lm	ll	ll	ll	ll	lm	ll	ll	lm
Chr02_133511375	nnxnp	nn	np	nn	--	nn	nn	np	np	nn	np	nn	nn	np	nn	nn	np	nn	nn	np	np	np	np	np	--	np	np	nn	nn	nn	np	nn	nn	nn	np	nn	nn	nn	nn	nn	nn	np	np	np	np	nn	np	np	np
Chr02_133627254	nnxnp	nn	np	nn	nn	nn	nn	nn	np	nn	nn	np	nn	np	np	nn	np	nn	np	np	nn	nn	np	np	np	nn	np	np	nn	np	nn	np	np	nn	np	np	nn	nn	np	nn	np	np	nn	nn	--	nn	nn	nn	nn
Chr02_133659759	lmxll	--	ll	ll	--	lm	ll	lm	ll	ll	ll	ll	ll	lm	ll	ll	ll	lm	lm	lm	lm	ll	ll	lm	lm	ll	ll	lm	ll	lm	ll	lm	lm	ll	lm	ll	ll	ll	lm	ll	ll	ll	ll	ll	ll	lm	ll	lm	lm
Chr02_133659999	nnxnp	--	np	nn	--	np	nn	np	np	--	np	np	np	nn	np	np	nn	np	np	nn	np	nn	np	np	nn	nn	np	nn	np	nn	np	nn	nn	nn	nn	np	np	np	nn	nn	np	np	np	np	nn	nn	np	np	nn
Chr02_133888500	lmxll	ll	lm	ll	--	lm	lm	lm	lm	--	ll	ll	ll	ll	lm	ll	lm	ll	ll	lm	ll	ll	ll	ll	lm	lm	lm	ll	lm	ll	ll	lm	ll	lm	lm	ll	ll	lm	ll	ll	ll	ll	ll	ll	--	lm	ll	lm	lm
Chr02_133888507	lmxll	ll	lm	ll	--	lm	ll	lm	ll	--	ll	ll	ll	lm	lm	ll	ll	lm	lm	lm	lm	ll	lm	lm	lm	ll	ll	lm	ll	lm	ll	lm	lm	ll	lm	lm	ll	ll	lm	ll	lm	lm	ll	ll	ll	lm	ll	lm	ll
Chr02_133900083	lmxll	ll	lm	ll	ll	lm	ll	lm	lm	ll	ll	lm	ll	lm	lm	ll	lm	lm	lm	lm	lm	ll	lm	lm	lm	ll	lm	ll	lm	lm	ll	lm	lm	ll	ll	ll	ll	ll	lm	ll	lm	lm	ll	ll	ll	ll	ll	ll	lm
Chr02_133948229	lmxll	ll	lm	lm	--	ll	lm	ll	lm	ll	ll	lm	lm	ll	ll	lm	ll	ll	lm	ll	lm	lm	lm	ll	ll	ll	lm	lm	ll	ll	lm	ll	lm	lm	ll	lm	ll	ll	ll	lm	lm	lm	lm	lm	ll	ll	lm	ll	lm
Chr02_134257430	nnxnp	nn	nn	nn	nn	np	np	nn	--	np	nn	nn	np	nn	np	nn	nn	nn	np	nn	nn	nn	np	nn	nn	np	nn	np	nn	nn	np	nn	nn	np	--	np	np	nn	np	np	nn	nn	np	np	nn	np	nn	np	nn
Chr02_134257838	nnxnp	nn	nn	nn	nn	np	nn	np	nn	np	nn	np	nn	nn	np	nn	nn	np	nn	nn	nn	nn	nn	nn	np	nn	nn	np	np	nn	np	np	np	nn	--	np	nn	np	np	nn	np	nn	nn	np	np	np	np	np	nn
Chr02_134555295	hkxhk	--	hk	kk	--	--	--	hh	kk	hh	kk	hk	kk	hk	hk	kk	kk	hk	hh	hk	hk	hk	--	hk	hh	hk	kk	kk	hk	hh	hk	hk	hk	hh	--	--	hh	hk	hh	hh	hk	hk	hk	hk	--	hk	hk	hk	kk
Chr02_135646992	lmxll	ll	ll	lm	--	lm	ll	ll	lm	ll	lm	lm	lm	lm	ll	lm	ll	ll	ll	ll	lm	lm	lm	lm	ll	lm	ll	lm	lm	ll	lm	lm	lm	lm	ll	ll	lm	lm	ll	ll	ll	lm	lm	lm	ll	ll	lm	ll	ll
Chr02_135844394	nnxnp	nn	nn	np	nn	nn	np	np	nn	np	np	np	np	np	np	np	nn	nn	np	nn	np	nn	np	np	nn	np	np	nn	nn	np	np	nn	nn	np	nn	nn	nn	nn	np	np	np	np	np	np	np	np	np	nn	nn
Chr02_136040868	lmxll	--	ll	lm	ll	lm	lm	lm	lm	ll	lm	lm	ll	ll	ll	lm	lm	--	lm	ll	ll	lm	lm	lm	lm	lm	lm	lm	lm	lm	lm	lm	lm	ll	ll	ll	lm	lm	ll	lm	ll	ll	ll	lm	ll	ll	lm	--	lm
Chr02_137343600	nnxnp	nn	nn	np	nn	nn	nn	nn	nn	np	np	np	nn	nn	np	nn	np	nn	nn	np	np	nn	np	np	nn	np	np	np	nn	nn	np	nn	nn	nn	--	nn	nn	np	np	nn	nn	np	np	np	nn	np	nn	nn	np
Chr02_138671336	hkxhk	--	hk	hk	--	hk	kk	kk	kk	--	hk	hk	kk	hk	hk	kk	hk	hh	hh	hh	hk	hk	hk	hh	hh	hh	hh	hk	--	hk	hk	hh	hk	--	--	hh	--	--	hh	kk	hk	hk	hk	hk	--	hh	kk	--	hk
Chr02_13950348	nnxnp	nn	np	np	--	np	nn	nn	nn	nn	nn	np	np	np	nn	nn	np	nn	nn	nn	np	np	np	np	nn	np	nn	np	nn	nn	np	nn	nn	nn	nn	np	nn	np	nn	nn	np	np	np	nn	nn	nn	nn	np	nn
Chr02_14061999	nnxnp	np	np	np	--	nn	nn	nn	np	nn	nn	np	np	nn	np	nn	np	nn	nn	nn	np	np	np	nn	nn	np	nn	nn	nn	nn	np	nn	nn	nn	np	--	np	np	nn	nn	nn	np	np	nn	nn	nn	np	nn	nn
Chr02_141255756	lmxll	lm	ll	lm	--	ll	lm	lm	ll	ll	ll	ll	lm	lm	lm	ll	lm	ll	lm	ll	lm	lm	lm	lm	lm	ll	lm	lm	lm	ll	ll	ll	ll	lm	lm	lm	ll	ll	--	lm	lm	lm	ll	ll	ll	lm	lm	ll	lm
Chr02_141872413	lmxll	ll	lm	lm	ll	ll	ll	lm	ll	ll	ll	ll	lm	lm	ll	lm	ll	lm	lm	lm	lm	lm	lm	lm	ll	lm	ll	lm	ll	lm	ll	lm	lm	ll	ll	lm	lm	lm	ll	ll	ll	lm	ll	ll	lm	lm	lm	ll	ll
Chr02_14187940	nnxnp	nn	np	nn	--	np	np	nn	--	nn	nn	nn	np	nn	np	nn	np	nn	np	nn	np	np	np	np	nn	nn	np	nn	nn	np	np	np	nn	np	--	nn	nn	nn	nn	np	nn	nn	nn	np	--	nn	nn	np	np
Chr02_14207893	lmxll	ll	lm	ll	ll	ll	lm	ll	ll	ll	lm	ll	lm	lm	lm	lm	ll	lm	lm	ll	ll	ll	lm	lm	ll	ll	ll	lm	lm	ll	lm	lm	ll	ll	lm	lm	lm	ll	lm	ll	lm	lm	lm	lm	ll	ll	ll	lm	lm
Chr02_14318570	lmxll	ll	ll	lm	--	lm	lm	lm	lm	--	lm	lm	lm	ll	ll	lm	ll	lm	ll	lm	lm	lm	ll	lm	ll	ll	ll	lm	lm	lm	lm	ll	lm	lm	ll	ll	ll	ll	lm	lm	ll	ll	ll	ll	ll	ll	lm	ll	ll
Chr02_143413509	lmxll	ll	lm	ll	--	lm	ll	ll	ll	ll	ll	lm	lm	lm	ll	lm	ll	ll	lm	ll	lm	lm	ll	lm	ll	lm	ll	ll	ll	lm	lm	--	ll	ll	ll	lm	lm	ll	lm	lm	lm	ll	ll	lm	lm	ll	ll	lm	ll
Chr02_143413510	lmxll	ll	lm	ll	--	lm	ll	ll	ll	ll	ll	lm	lm	lm	ll	lm	ll	ll	lm	ll	lm	lm	ll	lm	ll	lm	ll	ll	ll	lm	lm	ll	ll	ll	ll	lm	lm	ll	lm	lm	lm	ll	ll	lm	lm	ll	ll	lm	ll
Chr02_143413511	lmxll	ll	ll	lm	--	ll	lm	ll	ll	lm	lm	lm	ll	ll	ll	lm	ll	ll	ll	ll	ll	lm	ll	lm	ll	ll	ll	lm	ll	ll	lm	lm	lm	lm	lm	ll	lm	lm	ll	lm	ll	ll	lm	lm	lm	ll	lm	ll	lm
Chr02_143413521	lmxll	ll	lm	ll	--	lm	ll	ll	ll	ll	ll	lm	lm	lm	ll	lm	ll	ll	lm	ll	lm	lm	ll	lm	ll	lm	ll	ll	ll	lm	lm	ll	ll	ll	ll	lm	lm	ll	lm	lm	lm	ll	ll	lm	lm	ll	ll	lm	ll
Chr02_143413533	lmxll	ll	lm	ll	--	lm	ll	ll	ll	ll	ll	lm	lm	lm	ll	lm	ll	ll	lm	ll	--	lm	ll	lm	ll	lm	ll	ll	ll	lm	lm	ll	ll	ll	ll	lm	lm	ll	lm	lm	lm	ll	ll	lm	lm	ll	ll	lm	ll
Chr02_143413726	lmxll	--	lm	ll	--	lm	ll	ll	ll	ll	ll	lm	lm	lm	ll	lm	ll	ll	lm	ll	--	lm	lm	lm	ll	lm	ll	ll	ll	lm	lm	ll	ll	ll	ll	lm	lm	ll	lm	lm	ll	ll	ll	lm	lm	ll	ll	lm	ll
Chr02_143413754	nnxnp	nn	np	nn	--	np	np	nn	nn	np	nn	nn	np	nn	nn	np	nn	np	nn	nn	nn	nn	np	np	nn	np	nn	nn	nn	nn	np	np	np	np	nn	np	np	np	np	np	--	nn	np	np	nn	nn	nn	nn	nn
Chr02_143661509	nnxnp	nn	nn	np	nn	nn	nn	nn	nn	nn	np	np	nn	np	nn	nn	np	np	nn	nn	np	np	np	nn	np	np	np	nn	nn	nn	np	nn	np	np	np	nn	np	nn	np	np	np	np	np	np	nn	np	nn	nn	np
Chr02_144931079	hkxhk	hk	--	hk	--	hk	hk	hh	hh	kk	hh	kk	kk	hh	hk	hk	hh	--	hk	hk	hh	hh	kk	hk	hh	hk	hk	--	hk	kk	hk	kk	hk	hh	--	kk	hk	hk	--	hk	kk	hh	hk	hh	--	kk	hk	hh	hh
Chr02_144931255	lmxll	ll	ll	ll	--	ll	ll	ll	lm	lm	lm	ll	lm	lm	lm	ll	ll	ll	ll	ll	lm	ll	ll	ll	lm	lm	ll	ll	lm	lm	lm	ll	ll	lm	ll	lm	lm	ll	ll	lm	ll	lm	lm	lm	ll	ll	ll	ll	ll
Chr02_14514319	nnxnp	np	np	np	nn	nn	nn	nn	np	nn	nn	np	np	np	np	nn	nn	np	nn	nn	np	np	np	nn	nn	np	nn	nn	nn	nn	np	nn	nn	nn	np	np	np	np	np	nn	np	np	np	nn	np	nn	np	nn	nn
Chr02_146127231	lmxll	--	ll	lm	ll	lm	ll	lm	lm	ll	lm	lm	lm	ll	ll	lm	ll	ll	lm	ll	ll	lm	lm	lm	ll	lm	ll	lm	lm	lm	lm	lm	lm	ll	ll	ll	lm	ll	lm	lm	ll	lm	ll	lm	ll	lm	lm	lm	ll
Chr02_146454863	lmxll	lm	lm	ll	ll	ll	lm	ll	ll	lm	ll	lm	ll	ll	ll	lm	ll	ll	ll	ll	ll	ll	lm	lm	ll	lm	ll	ll	lm	ll	lm	lm	ll	lm	ll	ll	lm	lm	--	lm	lm	ll	lm	lm	ll	ll	lm	ll	ll
Chr02_147426869	lmxll	ll	ll	lm	ll	lm	lm	ll	ll	ll	ll	ll	ll	lm	lm	lm	ll	ll	lm	lm	lm	ll	lm	ll	lm	ll	ll	ll	lm	lm	lm	ll	ll	ll	lm	lm	lm	ll	ll	lm	lm	ll	lm	ll	lm	lm	ll	lm	ll
Chr02_147426874	lmxll	ll	lm	lm	lm	ll	ll	ll	ll	--	lm	lm	lm	ll	ll	lm	lm	lm	ll	ll	lm	ll	lm	lm	lm	lm	ll	lm	lm	lm	lm	lm	lm	ll	ll	lm	lm	lm	ll	ll	lm	ll	lm	lm	ll	lm	lm	lm	ll
Chr02_147611809	lmxll	ll	lm	lm	--	lm	ll	ll	ll	ll	ll	ll	lm	ll	lm	lm	lm	lm	lm	lm	lm	ll	lm	ll	ll	ll	ll	ll	ll	ll	ll	lm	lm	ll	ll	ll	lm	lm	ll	lm	ll	lm	ll	ll	lm	ll	lm	ll	ll
Chr02_147611818	nnxnp	nn	np	np	--	np	np	np	np	nn	nn	np	np	np	np	nn	np	nn	nn	np	np	nn	nn	nn	np	nn	np	nn	nn	np	np	nn	np	np	np	nn	np	np	nn	np	np	nn	np	nn	np	nn	np	nn	np
Chr02_147611835	nnxnp	--	np	np	--	np	nn	np	np	nn	np	np	np	nn	nn	nn	nn	np	np	np	nn	np	np	nn	np	np	nn	np	nn	nn	np	nn	np	nn	np	np	nn	nn	np	np	np	nn	nn	nn	nn	np	np	nn	np
Chr02_147612042	nnxnp	nn	np	np	--	np	np	np	np	nn	nn	np	np	np	np	nn	np	nn	nn	np	np	nn	np	nn	--	nn	nn	nn	nn	np	np	nn	np	np	np	nn	np	np	nn	np	np	nn	np	nn	np	nn	np	nn	np
Chr02_148108037	lmxll	lm	lm	lm	--	lm	lm	ll	ll	ll	lm	ll	ll	lm	lm	ll	ll	lm	lm	lm	ll	lm	ll	ll	lm	lm	ll	ll	ll	ll	ll	ll	lm	lm	ll	ll	ll	ll	ll	lm	ll	lm	ll	ll	lm	ll	ll	lm	lm
Chr02_148110040	nnxnp	nn	nn	np	--	np	np	nn	nn	np	np	np	np	nn	nn	nn	--	nn	np	nn	nn	np	np	nn	nn	np	nn	nn	np	np	np	np	np	nn	np	nn	np	nn	nn	nn	np	np	nn	np	nn	nn	np	nn	np
Chr02_148121037	lmxll	ll	ll	ll	ll	ll	ll	ll	lm	lm	lm	ll	lm	ll	lm	ll	ll	ll	ll	ll	lm	ll	ll	lm	--	lm	lm	ll	ll	lm	lm	ll	ll	lm	ll	lm	ll	ll	lm	lm	ll	lm	lm	lm	lm	ll	ll	--	ll
Chr02_148121284	lmxll	ll	lm	ll	ll	ll	lm	ll	lm	lm	lm	lm	ll	lm	ll	lm	ll	ll	ll	ll	ll	lm	ll	lm	--	ll	ll	ll	ll	ll	lm	lm	lm	lm	ll	ll	lm	lm	lm	lm	ll	ll	ll	ll	ll	ll	lm	--	lm
Chr02_148121287	lmxll	ll	lm	ll	ll	ll	lm	ll	lm	lm	lm	lm	ll	lm	ll	lm	ll	ll	ll	ll	ll	lm	ll	lm	--	ll	ll	ll	ll	ll	lm	lm	lm	lm	ll	ll	lm	lm	lm	lm	ll	ll	ll	ll	ll	ll	lm	--	lm
Chr02_148127328	lmxll	ll	lm	lm	--	ll	lm	ll	ll	ll	lm	ll	ll	ll	lm	lm	ll	ll	ll	lm	ll	lm	ll	ll	--	lm	ll	ll	ll	ll	ll	ll	lm	lm	ll	lm	ll	lm	ll	lm	ll	lm	ll	ll	ll	lm	ll	lm	lm
Chr02_148127506	lmxll	lm	lm	lm	--	lm	ll	lm	lm	ll	ll	lm	lm	lm	ll	lm	ll	ll	ll	ll	lm	lm	ll	ll	ll	lm	lm	ll	ll	lm	ll	lm	ll	ll	ll	ll	ll	ll	ll	ll	ll	lm	lm	lm	ll	ll	lm	lm	ll
Chr02_148127522	lmxll	ll	ll	lm	--	lm	lm	ll	ll	ll	ll	ll	lm	ll	ll	ll	lm	lm	lm	lm	ll	ll	lm	ll	ll	ll	ll	ll	lm	lm	lm	lm	lm	ll	lm	lm	lm	lm	ll	ll	lm	ll	ll	ll	ll	lm	lm	ll	ll
Chr02_14867093	lmxll	ll	ll	lm	--	lm	lm	lm	ll	ll	lm	lm	lm	lm	ll	lm	ll	ll	lm	lm	ll	ll	ll	lm	lm	lm	ll	lm	lm	lm	lm	lm	lm	lm	ll	ll	ll	lm	ll	lm	ll	ll	ll	lm	ll	lm	lm	ll	ll
Chr02_149245758	lmxll	ll	lm	lm	ll	ll	lm	ll	ll	lm	ll	ll	ll	lm	ll	ll	lm	ll	lm	ll	ll	lm	ll	lm	ll	ll	ll	ll	ll	lm	lm	lm	lm	ll	lm	ll	ll	lm	lm	ll	lm	lm	ll	lm	ll	ll	lm	ll	ll
Chr02_149245805	lmxll	ll	ll	lm	ll	lm	ll	lm	lm	lm	ll	lm	lm	ll	ll	lm	ll	ll	lm	ll	ll	lm	ll	lm	ll	lm	ll	ll	ll	lm	ll	ll	lm	lm	ll	ll	ll	lm	lm	lm	ll	ll	ll	ll	ll	lm	ll	lm	ll
Chr02_149246025	nnxnp	np	nn	nn	nn	nn	np	np	np	nn	np	nn	nn	nn	np	np	np	np	nn	np	np	nn	nn	np	nn	np	nn	nn	np	nn	np	np	nn	np	nn	nn	np	nn	nn	nn	np	np	np	np	nn	nn	nn	np	np
Chr02_149246081	nnxnp	nn	nn	np	np	nn	nn	np	np	nn	np	nn	nn	np	np	np	nn	nn	nn	nn	np	np	np	nn	np	np	np	np	np	np	nn	nn	np	nn	nn	np	np	nn	nn	np	nn	nn	nn	np	np	nn	np	np	nn
Chr02_150100626	nnxnp	--	np	np	nn	np	np	nn	nn	nn	nn	np	np	nn	nn	nn	np	nn	np	np	nn	nn	np	nn	nn	nn	np	np	nn	np	np	np	nn	nn	--	nn	np	nn	nn	np	nn	np	np	np	nn	nn	np	np	np
Chr02_150262528	lmxll	ll	lm	ll	ll	ll	ll	ll	lm	ll	ll	lm	ll	lm	ll	lm	ll	ll	ll	ll	ll	lm	ll	ll	ll	ll	ll	lm	lm	lm	lm	lm	lm	lm	lm	ll	lm	lm	lm	lm	ll	ll	lm	lm	ll	ll	lm	ll	lm
Chr02_150834179	nnxnp	np	np	nn	--	nn	nn	np	np	np	np	nn	np	nn	nn	nn	np	np	np	np	np	nn	nn	np	np	nn	nn	nn	nn	nn	nn	nn	np	nn	np	nn	nn	np	nn	np	nn	np	nn	nn	nn	np	np	nn	np
Chr02_150834220	nnxnp	nn	np	np	--	nn	np	np	np	np	nn	nn	nn	nn	np	nn	nn	nn	np	np	np	np	np	np	np	np	nn	nn	np	np	nn	nn	np	nn	np	nn	nn	np	nn	nn	nn	np	nn	nn	nn	np	np	nn	np
Chr02_15137159	lmxll	ll	ll	ll	--	lm	ll	lm	lm	ll	lm	ll	lm	ll	lm	ll	lm	ll	lm	lm	lm	ll	lm	lm	ll	lm	lm	ll	ll	lm	ll	lm	ll	ll	ll	ll	lm	lm	--	lm	ll	ll	lm	lm	ll	ll	lm	ll	ll
Chr02_15137172	lmxll	ll	ll	ll	--	lm	ll	lm	lm	ll	lm	ll	lm	ll	lm	ll	lm	ll	lm	ll	lm	ll	lm	lm	ll	lm	lm	ll	ll	lm	ll	lm	ll	ll	ll	ll	lm	lm	--	lm	ll	ll	lm	lm	ll	ll	lm	ll	ll
Chr02_15137342	lmxll	ll	ll	ll	--	lm	ll	lm	lm	ll	lm	ll	lm	ll	lm	ll	lm	lm	lm	lm	lm	ll	lm	lm	ll	lm	lm	ll	ll	lm	ll	lm	ll	ll	ll	ll	lm	lm	--	lm	ll	ll	lm	lm	--	ll	lm	ll	ll
Chr02_152133236	lmxll	--	ll	lm	--	ll	lm	ll	ll	ll	ll	ll	lm	ll	ll	ll	ll	lm	lm	lm	ll	ll	lm	ll	--	lm	ll	lm	ll	lm	lm	lm	lm	ll	ll	ll	lm	lm	ll	ll	lm	ll	lm	ll	--	lm	lm	--	ll
Chr02_15264631	lmxll	lm	ll	ll	ll	lm	ll	ll	lm	--	lm	ll	lm	ll	lm	ll	lm	lm	lm	lm	ll	ll	lm	lm	ll	lm	lm	ll	ll	lm	ll	lm	ll	ll	ll	ll	lm	lm	--	lm	ll	ll	lm	lm	--	ll	lm	ll	ll
Chr02_154996966	nnxnp	np	nn	nn	nn	nn	np	nn	nn	nn	nn	np	np	nn	np	np	np	np	nn	np	nn	nn	np	np	nn	nn	np	np	--	np	np	nn	nn	nn	np	nn	np	nn	nn	np	nn	nn	nn	np	nn	nn	np	np	np
Chr02_154996985	nnxnp	nn	np	np	nn	nn	nn	nn	--	nn	np	np	nn	np	np	np	nn	nn	np	nn	np	np	np	np	nn	np	nn	nn	nn	nn	nn	nn	np	np	np	nn	np	np	nn	np	nn	np	np	np	nn	np	nn	np	nn
Chr02_156591671	lmxll	ll	lm	lm	--	lm	lm	ll	lm	ll	ll	ll	ll	ll	lm	ll	lm	ll	lm	ll	ll	lm	lm	ll	lm	lm	ll	ll	lm	lm	lm	ll	lm	lm	lm	ll	ll	ll	ll	ll	lm	lm	lm	lm	--	lm	lm	ll	lm
Chr02_156591692	nnxnp	nn	nn	np	--	nn	np	np	np	np	np	nn	nn	nn	nn	np	np	nn	np	nn	np	nn	nn	nn	np	np	np	nn	np	nn	nn	np	np	np	np	nn	nn	nn	nn	nn	nn	np	nn	np	--	np	np	nn	nn
Chr02_158666532	hkxhk	--	kk	--	--	kk	hk	--	hk	kk	hh	hk	kk	hh	hk	--	--	hk	hk	hk	kk	hk	hk	hk	hh	hk	kk	hk	--	hk	hk	hh	hk	kk	--	kk	hk	--	hk	kk	--	hk	hk	hk	kk	hh	hk	kk	hk
Chr02_158666623	hkxhk	--	kk	hh	--	kk	hk	--	hk	kk	hh	hk	kk	--	hk	--	--	hk	hk	hk	kk	hk	hk	hk	hh	hk	kk	hk	--	hk	hk	hh	hk	kk	--	kk	hk	hh	hk	kk	--	hk	hk	hk	kk	hh	hk	kk	hk
Chr02_158708842	nnxnp	np	np	nn	nn	nn	np	nn	np	--	np	np	np	nn	np	np	nn	nn	nn	nn	nn	np	np	np	nn	np	nn	np	np	nn	nn	nn	np	np	nn	nn	np	np	np	np	nn	nn	np	np	np	np	np	np	nn
Chr02_158902189	nnxnp	nn	np	np	--	np	np	np	nn	nn	np	nn	nn	nn	np	np	nn	np	nn	np	nn	np	nn	nn	nn	nn	nn	np	nn	nn	nn	nn	np	np	np	np	np	np	nn	np	np	np	nn	nn	nn	nn	nn	np	np
Chr02_158902352	nnxnp	np	nn	np	--	np	nn	np	np	nn	np	nn	nn	np	nn	np	nn	nn	nn	np	np	np	nn	nn	--	nn	np	np	np	np	nn	np	np	nn	nn	nn	np	np	nn	np	np	nn	nn	nn	np	nn	np	nn	nn
Chr02_159681875	nnxnp	nn	np	np	nn	np	nn	nn	np	nn	nn	np	np	np	nn	nn	np	np	np	nn	np	np	np	nn	np	np	nn	np	nn	nn	nn	nn	nn	nn	nn	np	nn	nn	np	nn	nn	np	np	np	nn	np	np	nn	nn
Chr02_159732341	lmxll	lm	ll	lm	--	lm	lm	ll	ll	ll	ll	lm	ll	ll	lm	ll	lm	ll	lm	ll	ll	lm	ll	ll	lm	ll	ll	lm	ll	ll	ll	ll	lm	lm	ll	ll	lm	lm	lm	ll	ll	ll	ll	ll	ll	ll	lm	lm	ll
Chr02_159732357	lmxll	lm	ll	ll	--	lm	lm	lm	lm	ll	ll	lm	lm	ll	lm	ll	lm	ll	lm	lm	ll	ll	lm	ll	ll	lm	lm	lm	lm	ll	lm	ll	ll	ll	ll	ll	ll	lm	ll	lm	lm	ll	lm	ll	ll	ll	lm	ll	ll
Chr02_159732382	lmxll	lm	lm	lm	--	ll	lm	ll	lm	lm	lm	ll	ll	lm	lm	lm	lm	ll	lm	lm	lm	ll	lm	lm	lm	ll	lm	ll	ll	lm	ll	lm	lm	lm	lm	ll	ll	ll	ll	lm	lm	lm	lm	lm	lm	ll	lm	ll	ll
Chr02_159732383	lmxll	lm	lm	lm	--	ll	lm	ll	lm	lm	lm	ll	ll	lm	lm	lm	lm	ll	lm	lm	lm	ll	lm	lm	lm	ll	lm	ll	ll	lm	ll	lm	lm	lm	lm	ll	ll	ll	ll	lm	lm	lm	lm	lm	lm	ll	lm	ll	ll
Chr02_160796351	lmxll	ll	lm	lm	--	lm	lm	ll	ll	ll	lm	ll	ll	ll	lm	ll	ll	lm	ll	ll	ll	lm	ll	ll	lm	ll	ll	ll	lm	ll	ll	lm	lm	ll	ll	ll	lm	lm	ll	ll	lm	lm	lm	ll	ll	lm	lm	lm	ll
Chr02_160796352	lmxll	ll	ll	ll	--	ll	ll	lm	lm	lm	ll	ll	lm	lm	lm	ll	ll	ll	ll	ll	lm	ll	ll	lm	ll	lm	lm	ll	lm	lm	lm	ll	ll	lm	ll	lm	ll	ll	lm	lm	lm	lm	ll	lm	lm	ll	ll	ll	ll
Chr02_160796406	lmxll	ll	ll	ll	--	ll	ll	lm	lm	lm	ll	ll	lm	lm	lm	ll	ll	ll	ll	ll	lm	ll	ll	lm	ll	lm	lm	ll	lm	lm	lm	ll	ll	lm	ll	lm	ll	ll	lm	lm	lm	lm	ll	lm	lm	ll	ll	ll	ll
Chr02_166220387	lmxll	lm	lm	ll	ll	ll	ll	lm	lm	lm	ll	lm	ll	ll	ll	lm	ll	ll	lm	ll	ll	lm	lm	ll	--	lm	lm	lm	lm	ll	lm	ll	lm	ll	lm	ll	lm	ll	ll	lm	ll	lm	lm	lm	--	ll	ll	ll	ll
Chr02_16797467	nnxnp	nn	np	np	--	nn	nn	nn	np	--	nn	np	np	np	np	nn	np	np	nn	nn	np	np	np	np	nn	np	nn	np	nn	nn	np	nn	nn	nn	--	np	np	np	np	nn	np	np	np	nn	nn	nn	np	np	nn
Chr02_168234479	lmxll	ll	lm	ll	--	lm	ll	ll	lm	lm	ll	lm	lm	ll	ll	lm	lm	lm	lm	lm	ll	lm	ll	lm	lm	lm	ll	ll	lm	lm	ll	lm	ll	ll	lm	ll	lm	ll	ll	lm	ll	ll	ll	lm	ll	lm	ll	lm	ll
Chr02_168234481	nnxnp	nn	np	np	--	np	np	np	np	nn	nn	nn	np	np	np	np	nn	np	np	nn	np	nn	nn	nn	np	nn	np	nn	nn	nn	nn	nn	nn	np	np	nn	nn	np	np	nn	nn	np	np	nn	np	np	nn	np	nn
Chr02_168234540	nnxnp	nn	np	np	--	np	np	np	np	nn	nn	nn	nn	np	np	np	nn	np	np	nn	np	nn	nn	nn	np	nn	np	nn	nn	nn	nn	nn	nn	np	np	nn	nn	np	nn	nn	nn	np	np	nn	np	nn	nn	np	nn
Chr02_168458374	nnxnp	--	np	np	--	nn	nn	np	np	nn	np	nn	nn	np	np	np	nn	nn	nn	np	np	np	nn	nn	nn	nn	nn	np	nn	nn	nn	nn	np	np	nn	np	np	nn	nn	np	np	nn	nn	nn	--	nn	np	np	nn
Chr02_168616468	lmxll	ll	lm	ll	lm	ll	ll	lm	lm	ll	lm	ll	ll	ll	lm	lm	ll	ll	ll	ll	lm	lm	lm	lm	ll	lm	lm	ll	lm	ll	lm	lm	ll	lm	lm	ll	lm	ll	ll	ll	ll	lm	ll	lm	ll	ll	ll	lm	ll
Chr02_171115964	lmxll	lm	lm	lm	--	ll	lm	ll	ll	lm	lm	lm	lm	ll	ll	lm	ll	ll	lm	ll	ll	lm	ll	lm	ll	lm	ll	lm	ll	ll	ll	lm	lm	ll	--	ll	ll	lm	lm	ll	ll	lm	lm	ll	ll	ll	lm	ll	lm
Chr02_172128753	lmxll	ll	ll	ll	ll	ll	ll	lm	lm	--	lm	ll	lm	ll	lm	ll	ll	ll	ll	ll	ll	ll	ll	ll	ll	lm	ll	ll	lm	lm	lm	lm	ll	lm	ll	lm	ll	ll	--	ll	lm	lm	ll	lm	lm	ll	ll	ll	ll
Chr02_172128925	nnxnp	nn	np	np	np	np	np	np	nn	nn	nn	np	np	nn	nn	np	nn	np	nn	nn	np	np	np	np	np	np	nn	np	nn	nn	np	nn	np	np	nn	np	np	np	nn	np	nn	nn	np	nn	nn	nn	np	np	nn
Chr02_17273749	lmxll	ll	lm	lm	--	lm	ll	lm	lm	lm	ll	lm	ll	ll	ll	lm	ll	ll	ll	ll	ll	ll	ll	ll	lm	lm	--	lm	lm	lm	ll	--	lm	ll	ll	ll	ll	lm	ll	lm	ll	lm	lm	lm	ll	lm	ll	lm	ll
Chr02_173768021	lmxll	lm	lm	lm	--	ll	ll	ll	lm	--	lm	ll	ll	ll	ll	ll	ll	lm	ll	ll	ll	lm	lm	lm	ll	lm	ll	ll	ll	lm	ll	ll	lm	lm	ll	ll	ll	ll	ll	ll	ll	ll	lm	lm	--	ll	ll	ll	ll
Chr02_174275515	lmxll	ll	lm	lm	--	lm	lm	ll	lm	lm	ll	lm	lm	ll	lm	lm	ll	ll	ll	lm	ll	ll	ll	lm	ll	lm	lm	lm	ll	ll	ll	ll	lm	lm	ll	ll	lm	ll	ll	lm	ll	ll	lm	lm	ll	lm	lm	ll	ll
Chr02_175657098	nnxnp	np	np	np	--	np	np	np	np	np	np	np	np	nn	np	nn	nn	--	nn	nn	nn	np	np	np	np	np	nn	np	nn	nn	np	nn	np	np	nn	np	np	nn	--	np	nn	np	np	nn	nn	np	np	np	nn
Chr02_175657109	nnxnp	np	np	np	--	np	np	np	np	np	np	np	np	nn	np	nn	nn	--	nn	nn	nn	np	np	np	np	np	nn	np	nn	nn	np	nn	np	np	nn	np	np	nn	--	np	nn	np	np	nn	nn	np	np	np	nn
Chr02_175657136	nnxnp	np	np	np	--	nn	np	np	np	np	np	np	np	nn	np	nn	nn	--	nn	nn	nn	np	np	np	np	np	nn	np	nn	nn	np	nn	np	np	nn	np	np	nn	--	np	nn	np	np	nn	nn	np	np	np	nn
Chr02_176883957	lmxll	lm	lm	lm	--	ll	lm	ll	ll	--	ll	lm	lm	ll	ll	ll	ll	lm	ll	lm	ll	lm	lm	ll	ll	lm	ll	lm	lm	ll	ll	lm	lm	ll	ll	lm	lm	ll	lm	ll	lm	ll	lm	lm	ll	ll	lm	lm	ll
Chr02_177363042	lmxll	lm	ll	ll	ll	ll	ll	ll	lm	ll	lm	lm	ll	ll	lm	lm	lm	ll	lm	ll	ll	lm	ll	lm	ll	lm	ll	ll	ll	ll	ll	lm	lm	ll	lm	ll	ll	ll	ll	ll	lm	lm	lm	lm	lm	lm	ll	ll	ll
Chr02_177363070	nnxnp	nn	np	nn	np	nn	np	np	nn	np	nn	nn	np	nn	np	nn	nn	nn	nn	nn	nn	np	np	np	np	np	nn	np	nn	nn	nn	nn	nn	np	nn	nn	np	np	nn	np	nn	np	nn	nn	np	np	nn	nn	nn
Chr02_177363316	lmxll	lm	ll	ll	ll	ll	ll	ll	lm	ll	lm	lm	ll	ll	lm	lm	lm	ll	lm	ll	ll	lm	ll	lm	ll	lm	ll	ll	ll	ll	ll	lm	lm	ll	lm	ll	ll	ll	ll	ll	lm	lm	ll	lm	lm	lm	ll	ll	ll
Chr02_177363349	nnxnp	np	np	nn	np	nn	np	np	np	np	np	nn	nn	nn	nn	np	np	nn	nn	nn	nn	nn	np	np	np	nn	np	nn	np	np	nn	nn	np	np	nn	np	np	np	nn	nn	np	np	nn	np	np	np	nn	nn	np
Chr02_177601470	lmxll	lm	ll	lm	ll	--	lm	ll	lm	--	ll	ll	lm	--	ll	ll	ll	--	lm	lm	ll	ll	ll	ll	lm	ll	ll	lm	lm	lm	lm	ll	ll	ll	lm	ll	ll	lm	--	ll	ll	ll	lm	ll	--	--	lm	ll	ll
Chr02_178087445	nnxnp	np	np	np	nn	nn	nn	nn	np	nn	np	nn	nn	np	np	nn	nn	--	np	nn	np	np	nn	np	nn	np	np	nn	np	np	np	np	nn	nn	--	np	nn	nn	np	np	np	np	nn	np	np	nn	nn	np	np
Chr02_178087503	lmxll	lm	lm	ll	lm	--	lm	ll	ll	ll	ll	lm	lm	lm	ll	lm	ll	--	lm	lm	ll	lm	lm	lm	ll	ll	ll	lm	ll	lm	ll	lm	lm	ll	ll	lm	ll	lm	ll	ll	ll	ll	lm	lm	ll	ll	lm	lm	lm
Chr02_178087507	nnxnp	nn	nn	np	nn	--	nn	nn	np	nn	nn	nn	np	nn	np	nn	nn	--	np	nn	np	np	nn	nn	nn	np	np	nn	nn	np	np	np	nn	nn	nn	np	np	nn	--	np	nn	np	nn	np	nn	--	nn	np	np
Chr02_178289860	nnxnp	nn	np	np	--	nn	np	nn	np	nn	nn	np	nn	np	np	nn	nn	nn	nn	np	np	np	np	np	nn	np	nn	nn	nn	np	np	np	np	nn	np	nn	np	nn	nn	np	nn	nn	np	np	np	nn	--	np	np
Chr02_179640357	nnxnp	nn	np	np	--	np	nn	nn	nn	nn	np	np	np	nn	nn	np	nn	np	np	np	nn	np	np	nn	np	np	np	nn	nn	nn	np	nn	np	nn	nn	np	nn	np	np	np	nn	nn	np	np	nn	np	np	np	--
Chr02_180078777	nnxnp	--	np	nn	--	np	np	nn	nn	nn	np	np	np	np	np	np	np	nn	nn	nn	nn	np	np	nn	np	np	np	nn	nn	np	nn	nn	np	np	np	np	np	np	--	np	np	nn	np	nn	nn	nn	nn	nn	np
Chr02_181048914	lmxll	ll	lm	lm	ll	lm	ll	lm	lm	lm	lm	lm	lm	lm	ll	ll	lm	lm	ll	lm	ll	lm	ll	lm	ll	ll	ll	lm	ll	ll	ll	lm	lm	ll	ll	ll	ll	lm	lm	ll	ll	ll	ll	lm	ll	lm	lm	ll	ll
Chr02_181048932	lmxll	ll	ll	lm	ll	lm	lm	lm	lm	ll	lm	lm	ll	ll	ll	ll	lm	lm	ll	lm	lm	lm	ll	lm	ll	ll	ll	lm	lm	lm	lm	lm	lm	ll	lm	ll	lm	lm	lm	ll	ll	ll	ll	ll	ll	lm	lm	lm	lm
Chr02_182130772	lmxll	lm	ll	ll	--	ll	lm	ll	lm	--	lm	ll	lm	lm	lm	ll	ll	lm	lm	ll	lm	lm	lm	lm	lm	ll	ll	lm	lm	ll	lm	--	lm	lm	ll	ll	ll	lm	ll	lm	ll	ll	lm	ll	ll	--	lm	ll	ll
Chr02_182136341	nnxnp	nn	nn	nn	np	--	np	np	np	nn	np	np	np	np	np	np	nn	--	nn	np	nn	np	nn	nn	np	nn	nn	np	np	nn	nn	nn	nn	np	np	nn	np	np	nn	nn	np	np	nn	np	nn	--	np	nn	nn
Chr02_182449224	nnxnp	nn	nn	nn	--	nn	np	np	np	np	np	np	nn	nn	np	nn	np	np	np	nn	np	nn	nn	nn	nn	np	np	np	nn	nn	np	nn	nn	np	np	nn	nn	np	nn	nn	np	nn	np	nn	nn	--	np	nn	np
Chr02_182457465	nnxnp	--	nn	nn	--	np	np	nn	nn	nn	np	np	np	np	nn	nn	np	--	np	np	np	np	nn	np	nn	np	np	np	nn	nn	np	nn	np	np	--	nn	nn	np	nn	np	nn	nn	np	nn	nn	np	np	nn	np
Chr02_182457782	lmxll	ll	lm	lm	--	lm	ll	lm	ll	ll	ll	ll	ll	ll	ll	ll	ll	--	lm	ll	ll	ll	lm	ll	lm	lm	ll	lm	lm	lm	lm	lm	lm	ll	--	lm	ll	ll	lm	ll	ll	lm	ll	ll	ll	ll	ll	lm	ll
Chr02_182685875	lmxll	ll	ll	lm	ll	lm	lm	lm	ll	lm	ll	lm	ll	lm	--	ll	ll	lm	lm	lm	lm	ll	lm	ll	ll	ll	ll	lm	lm	lm	ll	ll	lm	ll	ll	lm	lm	ll	lm	ll	ll	lm	ll	ll	ll	lm	ll	ll	lm
Chr02_182685882	lmxll	ll	ll	lm	ll	lm	lm	lm	ll	lm	ll	lm	ll	lm	ll	ll	ll	lm	ll	lm	lm	ll	lm	ll	lm	ll	ll	lm	lm	lm	ll	ll	lm	ll	ll	lm	lm	ll	lm	ll	ll	lm	ll	ll	ll	lm	ll	ll	lm
Chr02_182685888	lmxll	--	ll	ll	lm	lm	ll	ll	lm	ll	ll	ll	lm	ll	ll	lm	ll	lm	ll	ll	ll	lm	ll	ll	lm	lm	lm	lm	lm	ll	ll	ll	lm	lm	lm	ll	lm	ll	ll	lm	ll	ll	lm	lm	lm	ll	ll	ll	lm
Chr02_182686058	lmxll	lm	ll	lm	lm	lm	ll	ll	lm	ll	ll	ll	lm	ll	ll	lm	ll	ll	ll	ll	ll	lm	ll	ll	lm	lm	lm	lm	lm	ll	ll	ll	lm	lm	lm	lm	lm	ll	ll	lm	lm	ll	lm	lm	lm	ll	ll	ll	lm
Chr02_183101901	nnxnp	nn	np	nn	--	nn	np	nn	nn	nn	np	nn	nn	np	nn	nn	nn	np	np	np	np	np	np	nn	nn	np	np	nn	np	np	nn	nn	nn	np	np	nn	nn	np	nn	nn	np	np	nn	nn	nn	np	nn	nn	nn
Chr02_183914667	nnxnp	nn	nn	np	nn	np	nn	nn	np	np	np	np	np	nn	np	np	nn	np	np	np	np	nn	np	np	nn	np	nn	np	nn	nn	nn	nn	np	np	--	np	np	np	np	nn	nn	np	np	nn	nn	nn	nn	np	np
Chr02_183914737	lmxll	ll	lm	lm	ll	ll	ll	lm	lm	ll	lm	lm	ll	lm	lm	ll	ll	ll	lm	ll	lm	lm	ll	lm	ll	ll	ll	ll	lm	lm	ll	lm	lm	ll	--	ll	lm	ll	ll	lm	lm	ll	lm	ll	ll	ll	lm	ll	lm
Chr02_184875660	lmxll	lm	lm	lm	ll	lm	lm	lm	lm	ll	lm	ll	lm	lm	lm	lm	lm	ll	ll	lm	lm	lm	ll	ll	ll	ll	lm	lm	ll	ll	ll	ll	lm	lm	--	lm	ll	lm	ll	lm	ll	lm	lm	lm	--	lm	lm	lm	lm
Chr02_185482105	nnxnp	nn	np	np	--	np	np	nn	np	--	np	nn	nn	nn	np	np	nn	nn	nn	nn	np	np	np	nn	np	np	--	np	nn	nn	nn	nn	np	np	nn	nn	nn	np	nn	np	np	np	np	np	np	np	np	np	nn
Chr02_18688495	nnxnp	nn	np	np	--	np	nn	np	nn	nn	nn	nn	np	nn	nn	np	np	nn	nn	np	nn	np	np	nn	np	np	nn	nn	nn	np	nn	nn	nn	--	np	np	nn	nn	nn	np	np	np	nn	nn	np	nn	np	np	nn
Chr02_18688624	nnxnp	nn	np	np	--	np	np	nn	np	np	np	nn	np	nn	nn	nn	nn	np	np	np	nn	np	np	nn	nn	np	np	nn	nn	nn	np	nn	nn	nn	np	nn	nn	np	np	nn	nn	nn	nn	nn	nn	nn	nn	nn	nn
Chr02_188235989	nnxnp	nn	nn	np	nn	nn	np	np	nn	np	nn	np	nn	nn	nn	nn	np	nn	np	nn	nn	nn	nn	np	np	nn	np	nn	np	np	nn	nn	np	np	np	np	nn	np	np	nn	np	nn	nn	nn	np	nn	nn	nn	np
Chr02_188235991	nnxnp	nn	nn	np	nn	nn	np	np	nn	np	nn	np	nn	nn	nn	nn	np	nn	np	nn	nn	nn	nn	np	np	nn	np	nn	np	np	nn	nn	np	np	np	np	nn	np	np	nn	np	nn	nn	nn	np	nn	nn	nn	np
Chr02_188293450	lmxll	--	lm	ll	--	ll	lm	lm	ll	lm	ll	lm	lm	ll	ll	ll	--	--	lm	ll	lm	lm	ll	lm	lm	lm	lm	ll	lm	lm	lm	lm	lm	lm	lm	lm	lm	lm	ll	lm	lm	ll	ll	lm	lm	ll	lm	lm	lm
Chr02_188294369	nnxnp	nn	nn	np	nn	nn	nn	np	nn	nn	np	nn	np	nn	np	np	nn	np	nn	nn	np	np	np	np	nn	np	np	np	nn	nn	np	nn	nn	np	nn	nn	np	np	nn	np	np	nn	nn	np	nn	nn	np	nn	np
Chr02_188294631	nnxnp	nn	nn	np	nn	nn	nn	np	nn	nn	np	nn	np	nn	np	np	nn	np	nn	nn	np	np	np	np	nn	np	np	np	nn	nn	np	nn	nn	np	nn	nn	np	np	nn	np	np	nn	nn	np	nn	nn	np	nn	np
Chr02_188476865	nnxnp	nn	np	np	--	nn	--	nn	nn	--	np	nn	np	nn	np	nn	np	np	np	nn	nn	np	np	nn	nn	np	np	nn	np	np	np	nn	nn	nn	np	nn	np	nn	np	np	nn	np	nn	np	nn	nn	nn	nn	np
Chr02_188715488	hkxhk	kk	hk	hk	--	hk	hh	hk	hk	--	hk	hk	hk	hk	hh	hk	hh	hk	hk	kk	hk	kk	hk	hk	hh	--	hk	hk	hh	kk	hh	--	kk	hh	hh	hk	hk	kk	--	--	hh	hk	hk	hh	hh	--	hk	hk	hh
Chr02_189404609	lmxll	lm	lm	lm	ll	lm	ll	ll	ll	ll	lm	lm	ll	ll	ll	lm	ll	lm	lm	lm	ll	lm	lm	lm	ll	lm	lm	ll	lm	lm	ll	lm	lm	ll	--	ll	lm	lm	ll	lm	ll	lm	lm	ll	ll	lm	lm	lm	ll
Chr02_189411168	nnxnp	nn	nn	np	nn	nn	nn	nn	np	nn	np	nn	nn	nn	nn	--	nn	nn	nn	nn	nn	np	--	nn	np	np	np	np	np	nn	nn	nn	nn	np	np	np	nn	np	nn	np	np	nn	np	np	nn	nn	np	nn	nn
Chr02_189771907	hkxhk	--	--	hk	--	--	hk	--	--	--	kk	hk	hk	hk	hk	hk	hk	kk	kk	hk	hk	hk	hk	--	hh	hk	hk	hh	kk	kk	hk	--	kk	--	--	hh	hk	hk	kk	hk	hk	--	hh	hk	hk	--	hk	--	hk
Chr02_190593297	lmxll	ll	ll	ll	ll	ll	ll	lm	lm	ll	lm	lm	ll	lm	lm	ll	ll	lm	ll	ll	lm	ll	ll	lm	ll	lm	ll	ll	lm	lm	lm	ll	ll	lm	ll	lm	lm	ll	lm	lm	lm	lm	ll	lm	ll	ll	ll	ll	ll
Chr02_190663631	nnxnp	nn	np	nn	--	nn	np	nn	nn	nn	np	nn	np	nn	np	np	nn	nn	np	np	nn	nn	nn	nn	nn	nn	nn	nn	np	nn	np	nn	np	np	nn	nn	np	nn	np	nn	np	nn	nn	nn	np	nn	nn	np	np
Chr02_190720997	lmxll	lm	lm	lm	--	lm	ll	lm	ll	ll	ll	lm	lm	ll	ll	lm	ll	lm	lm	lm	ll	lm	lm	lm	lm	ll	ll	ll	ll	lm	ll	lm	lm	ll	ll	ll	ll	lm	lm	ll	ll	lm	ll	ll	ll	lm	lm	lm	ll
Chr02_191177803	nnxnp	--	nn	np	--	nn	nn	nn	nn	np	nn	np	np	np	nn	np	np	nn	np	np	np	np	np	nn	np	np	--	np	np	nn	nn	nn	np	np	nn	np	nn	np	np	nn	nn	np	np	nn	nn	np	np	np	nn
Chr02_191276385	lmxll	ll	lm	lm	--	lm	lm	ll	lm	--	ll	lm	lm	ll	lm	lm	lm	--	ll	ll	lm	lm	lm	lm	ll	lm	ll	lm	ll	ll	lm	ll	ll	ll	lm	lm	lm	lm	--	lm	lm	lm	lm	lm	ll	ll	ll	lm	lm
Chr02_19243872	lmxll	lm	lm	lm	--	ll	ll	lm	ll	ll	ll	ll	ll	lm	lm	ll	lm	--	ll	ll	ll	ll	lm	lm	ll	ll	ll	ll	lm	ll	ll	ll	lm	ll	lm	lm	lm	lm	lm	lm	lm	lm	lm	lm	ll	lm	lm	ll	ll
Chr02_19596838	lmxll	lm	ll	ll	--	ll	ll	lm	ll	lm	lm	ll	lm	ll	lm	ll	lm	lm	ll	lm	ll	ll	lm	lm	ll	lm	ll	ll	ll	lm	lm	lm	ll	ll	ll	ll	lm	lm	ll	lm	ll	ll	lm	lm	ll	ll	lm	ll	ll
Chr02_19597047	nnxnp	nn	np	np	--	nn	np	np	--	np	nn	nn	nn	nn	nn	nn	nn	np	np	np	nn	nn	nn	nn	np	np	np	np	nn	nn	nn	nn	nn	nn	nn	np	nn	nn	nn	np	np	np	np	np	nn	np	np	--	np
Chr02_19597128	nnxnp	nn	np	np	--	nn	np	np	--	np	np	nn	nn	nn	nn	nn	nn	np	np	np	nn	nn	nn	nn	np	np	np	np	nn	nn	nn	nn	nn	nn	nn	np	nn	nn	nn	np	np	np	np	np	nn	np	np	--	np
Chr02_1959840	nnxnp	nn	np	np	--	np	nn	nn	np	nn	nn	np	np	np	np	np	np	nn	nn	nn	np	np	nn	np	np	np	np	nn	nn	nn	np	nn	np	np	nn	nn	np	nn	nn	nn	nn	np	np	np	nn	nn	np	nn	nn
Chr02_19873024	lmxll	--	ll	ll	--	lm	ll	lm	lm	ll	lm	ll	lm	lm	lm	ll	ll	ll	lm	lm	lm	lm	ll	--	ll	ll	lm	ll	lm	lm	lm	lm	ll	lm	lm	ll	lm	lm	lm	lm	lm	ll	ll	lm	lm	ll	lm	lm	ll
Chr02_20042118	lmxll	--	ll	ll	--	lm	lm	lm	ll	--	lm	lm	ll	ll	ll	lm	ll	lm	lm	lm	ll	lm	lm	ll	ll	ll	ll	lm	ll	lm	lm	ll	ll	lm	ll	lm	ll	ll	lm	lm	ll	lm	lm	ll	ll	ll	lm	lm	ll
Chr02_20058509	lmxll	ll	lm	ll	ll	lm	ll	ll	ll	ll	ll	ll	ll	ll	lm	ll	ll	ll	lm	ll	ll	lm	lm	lm	ll	lm	lm	ll	ll	ll	ll	ll	lm	lm	ll	ll	lm	ll	lm	lm	ll	lm	lm	ll	ll	lm	ll	lm	lm
Chr02_20058552	lmxll	ll	ll	ll	--	ll	ll	lm	lm	lm	lm	ll	lm	ll	lm	ll	lm	lm	lm	lm	ll	ll	lm	lm	ll	lm	lm	ll	ll	lm	lm	lm	ll	ll	ll	ll	ll	lm	ll	lm	ll	ll	lm	lm	ll	ll	lm	ll	ll
Chr02_20058558	lmxll	ll	ll	ll	ll	ll	ll	lm	lm	lm	lm	ll	lm	ll	lm	ll	lm	lm	lm	lm	ll	ll	lm	lm	ll	lm	lm	ll	ll	lm	lm	lm	ll	ll	ll	ll	ll	lm	ll	lm	ll	ll	lm	lm	ll	ll	lm	ll	ll
Chr02_20058605	lmxll	ll	ll	ll	ll	ll	ll	lm	lm	lm	lm	ll	lm	ll	lm	ll	lm	lm	lm	lm	ll	ll	lm	lm	ll	lm	lm	ll	ll	lm	lm	lm	ll	ll	ll	ll	ll	lm	ll	lm	ll	ll	lm	lm	ll	ll	lm	ll	ll
Chr02_20058614	lmxll	ll	ll	ll	ll	ll	ll	lm	lm	lm	lm	ll	lm	ll	lm	ll	lm	lm	lm	lm	ll	ll	lm	lm	ll	lm	lm	ll	ll	lm	lm	lm	ll	ll	ll	ll	ll	lm	ll	lm	ll	ll	lm	lm	ll	ll	lm	ll	ll
Chr02_20058630	lmxll	ll	ll	lm	ll	ll	lm	ll	lm	ll	ll	lm	lm	lm	ll	lm	lm	ll	ll	ll	lm	ll	lm	ll	lm	lm	ll	lm	lm	ll	ll	lm	lm	lm	lm	lm	ll	lm	ll	ll	lm	lm	ll	ll	lm	lm	ll	ll	lm
Chr02_21455553	nnxnp	np	np	np	--	np	nn	nn	nn	nn	nn	--	np	np	np	nn	nn	--	nn	nn	np	np	np	np	nn	nn	nn	np	nn	nn	np	nn	nn	nn	nn	nn	np	np	np	nn	nn	np	np	nn	nn	nn	nn	nn	nn
Chr02_21532896	lmxll	ll	ll	ll	--	lm	lm	lm	ll	--	ll	lm	lm	ll	lm	lm	lm	lm	lm	lm	ll	ll	lm	lm	ll	lm	ll	lm	ll	lm	lm	ll	ll	ll	ll	lm	ll	ll	lm	lm	ll	lm	ll	lm	--	lm	ll	lm	ll
Chr02_21627351	nnxnp	nn	np	np	--	nn	np	nn	nn	np	nn	np	nn	np	nn	nn	nn	np	nn	np	np	nn	nn	np	np	nn	nn	np	nn	nn	np	np	nn	nn	nn	nn	nn	nn	nn	np	np	np	nn	nn	nn	np	nn	np	nn
Chr02_23136082	hkxhk	hh	hk	hk	--	hk	hk	kk	hk	--	hk	--	--	hh	hk	--	hk	kk	kk	--	hh	hk	kk	kk	kk	--	kk	hk	hk	hh	kk	hk	--	--	--	hk	hk	--	--	--	hh	hk	--	kk	hh	--	hk	hk	kk
Chr02_24659573	nnxnp	np	np	nn	nn	np	np	nn	np	nn	nn	nn	nn	nn	np	np	nn	nn	nn	nn	np	nn	np	np	np	np	nn	--	nn	nn	nn	nn	np	nn	np	np	nn	nn	nn	np	nn	nn	nn	nn	np	nn	np	nn	np
Chr02_25305489	nnxnp	nn	nn	np	nn	np	np	np	nn	np	np	np	np	nn	--	nn	np	nn	nn	nn	nn	np	nn	nn	np	nn	np	nn	nn	nn	nn	nn	np	nn	np	np	np	nn	np	np	nn	nn	np	nn	np	nn	np	nn	np
Chr02_25348348	lmxll	ll	lm	ll	ll	ll	ll	lm	ll	lm	lm	ll	ll	lm	lm	lm	ll	ll	ll	lm	ll	lm	ll	lm	lm	lm	lm	ll	ll	ll	ll	ll	lm	lm	--	lm	lm	ll	ll	lm	lm	ll	ll	lm	ll	lm	ll	ll	ll
Chr02_25348381	lmxll	ll	lm	ll	--	lm	lm	ll	ll	ll	lm	ll	lm	ll	ll	lm	lm	ll	lm	lm	ll	ll	ll	lm	lm	ll	lm	ll	lm	lm	lm	lm	lm	ll	--	lm	ll	ll	ll	ll	lm	lm	ll	lm	ll	lm	lm	lm	ll
Chr02_27575780	lmxll	lm	ll	ll	ll	lm	lm	ll	--	lm	ll	lm	ll	ll	lm	ll	ll	ll	lm	lm	ll	lm	lm	lm	lm	lm	ll	lm	lm	lm	lm	lm	ll	lm	ll	lm	lm	ll	ll	ll	ll	lm	ll	lm	ll	lm	ll	lm	ll
Chr02_27575792	lmxll	lm	lm	ll	ll	ll	ll	lm	ll	ll	ll	ll	ll	ll	lm	lm	lm	lm	ll	ll	ll	ll	ll	lm	ll	lm	lm	ll	ll	lm	ll	lm	ll	ll	ll	ll	lm	lm	ll	lm	ll	ll	lm	ll	ll	ll	lm	ll	ll
Chr02_2816205	lmxll	ll	ll	lm	--	ll	lm	ll	ll	lm	lm	lm	lm	lm	ll	ll	ll	--	ll	lm	ll	lm	ll	lm	ll	ll	ll	ll	lm	lm	lm	lm	lm	lm	lm	lm	lm	ll	lm	lm	lm	ll	ll	ll	ll	ll	lm	lm	lm
Chr02_2817557	lmxll	ll	lm	lm	--	ll	ll	lm	lm	ll	ll	ll	ll	ll	ll	lm	ll	lm	lm	lm	lm	ll	ll	lm	ll	lm	ll	ll	ll	ll	ll	ll	ll	lm	lm	lm	lm	ll	ll	ll	ll	lm	lm	lm	ll	ll	ll	lm	lm
Chr02_28833297	nnxnp	np	nn	np	nn	np	nn	np	nn	np	nn	np	np	np	nn	nn	nn	np	nn	nn	np	nn	nn	nn	np	nn	nn	np	nn	nn	np	nn	np	np	np	np	np	np	--	nn	np	np	np	np	nn	nn	nn	np	nn
Chr02_28833420	nnxnp	np	np	nn	nn	nn	np	np	np	nn	np	nn	nn	np	np	nn	np	nn	nn	nn	nn	nn	nn	nn	np	nn	nn	nn	np	nn	np	nn	nn	np	np	np	np	nn	--	nn	nn	np	nn	nn	np	nn	nn	np	np
Chr02_28833502	nnxnp	nn	np	nn	nn	nn	np	np	nn	nn	np	nn	np	nn	np	np	np	nn	np	nn	np	nn	np	np	nn	np	nn	nn	nn	np	nn	nn	np	nn	np	np	nn	np	--	np	np	np	np	np	nn	--	nn	np	np
Chr02_28926671	lmxll	ll	lm	lm	--	lm	lm	lm	lm	lm	ll	lm	lm	ll	ll	lm	ll	lm	lm	lm	ll	lm	ll	ll	ll	ll	lm	ll	lm	lm	lm	ll	lm	lm	lm	ll	lm	lm	lm	lm	lm	ll	ll	lm	ll	ll	lm	lm	ll
Chr02_29126687	nnxnp	--	np	np	--	nn	np	np	nn	nn	nn	np	nn	nn	np	nn	nn	nn	np	np	nn	nn	np	np	np	np	np	nn	np	nn	nn	nn	nn	nn	nn	nn	np	nn	nn	np	nn	np	np	nn	nn	np	np	nn	nn
Chr02_29160175	nnxnp	--	nn	nn	--	np	np	nn	nn	np	np	nn	np	np	np	np	np	nn	np	np	nn	np	nn	np	nn	nn	nn	nn	nn	nn	nn	nn	np	np	nn	nn	nn	np	--	np	np	nn	nn	np	nn	nn	nn	nn	np
Chr02_30234336	lmxll	lm	ll	lm	--	ll	ll	lm	lm	ll	ll	ll	ll	lm	ll	ll	ll	ll	ll	ll	ll	ll	ll	lm	ll	lm	lm	ll	ll	lm	ll	ll	ll	ll	--	ll	ll	lm	ll	lm	lm	lm	ll	lm	ll	ll	lm	ll	ll
Chr02_31494524	nnxnp	nn	np	nn	--	nn	np	np	np	nn	nn	np	nn	np	nn	np	nn	nn	np	np	nn	np	np	nn	np	np	np	nn	nn	nn	np	nn	np	np	np	nn	nn	np	nn	nn	nn	np	nn	np	nn	nn	np	np	np
Chr02_31494607	lmxll	ll	lm	lm	--	ll	lm	ll	ll	lm	lm	ll	lm	lm	lm	ll	lm	lm	ll	lm	ll	lm	ll	ll	ll	ll	ll	lm	ll	lm	ll	lm	ll	lm	ll	lm	lm	lm	ll	ll	lm	ll	lm	ll	ll	ll	lm	lm	ll
Chr02_31713328	lmxll	lm	ll	lm	--	ll	lm	lm	lm	lm	ll	lm	lm	lm	lm	ll	lm	ll	lm	lm	ll	lm	lm	ll	ll	lm	ll	ll	lm	lm	lm	ll	lm	lm	ll	lm	ll	ll	ll	ll	lm	ll	ll	lm	ll	ll	ll	lm	lm
Chr02_31713329	lmxll	lm	ll	lm	--	ll	lm	lm	lm	lm	ll	lm	lm	lm	lm	ll	lm	ll	lm	lm	ll	lm	lm	ll	ll	lm	ll	ll	lm	lm	lm	ll	lm	lm	ll	lm	ll	ll	ll	ll	lm	ll	ll	lm	ll	ll	ll	lm	lm
Chr02_34258583	nnxnp	--	nn	np	--	nn	np	np	np	nn	np	nn	nn	np	np	nn	np	nn	nn	nn	np	np	np	np	nn	nn	np	np	nn	nn	np	nn	nn	np	nn	nn	np	np	nn	nn	np	np	np	np	nn	nn	np	nn	np
Chr02_34344858	nnxnp	--	np	np	--	np	nn	nn	np	nn	nn	np	nn	np	np	nn	np	np	nn	nn	nn	nn	np	nn	np	nn	nn	nn	nn	nn	np	nn	nn	nn	np	nn	np	np	np	nn	nn	np	np	nn	np	np	nn	np	nn
Chr02_34344919	nnxnp	--	np	np	--	np	nn	nn	np	nn	nn	nn	np	np	np	nn	np	np	nn	nn	nn	nn	np	np	np	nn	nn	nn	nn	nn	np	nn	nn	nn	np	nn	np	np	np	nn	nn	np	np	nn	np	np	nn	np	nn
Chr02_34344987	lmxll	ll	ll	ll	ll	lm	ll	lm	ll	lm	ll	lm	ll	lm	lm	lm	lm	ll	lm	lm	lm	lm	ll	ll	lm	ll	ll	ll	lm	lm	lm	lm	ll	lm	lm	ll	lm	lm	ll	ll	ll	lm	ll	lm	ll	ll	ll	lm	lm
Chr02_34345077	nnxnp	nn	nn	np	nn	nn	nn	np	np	nn	nn	np	np	nn	np	nn	np	nn	np	np	nn	np	np	np	nn	np	np	np	nn	np	np	np	nn	nn	nn	nn	np	np	nn	np	nn	nn	np	np	np	np	np	nn	nn
Chr02_34345217	nnxnp	nn	np	np	nn	np	nn	nn	nn	nn	nn	np	nn	np	np	nn	np	np	nn	nn	np	np	np	np	nn	np	nn	np	nn	nn	np	nn	nn	nn	nn	nn	np	np	np	nn	nn	nn	np	nn	nn	np	nn	np	nn
Chr02_34345245	lmxll	ll	ll	ll	ll	ll	ll	lm	lm	ll	ll	ll	ll	ll	lm	ll	lm	ll	lm	lm	ll	ll	lm	lm	lm	lm	lm	lm	lm	lm	lm	lm	ll	ll	ll	ll	lm	ll	ll	lm	ll	lm	lm	lm	ll	ll	lm	lm	ll
Chr02_34761373	hkxhk	--	--	hh	--	kk	kk	--	hh	kk	hk	kk	hk	hh	hk	kk	kk	--	hk	hk	hk	hk	kk	hk	hk	hk	--	hh	--	hk	kk	hk	hk	--	kk	hh	hk	hh	hk	hk	hh	hh	hk	hh	kk	hk	kk	hk	hk
Chr02_35163023	lmxll	ll	ll	lm	--	lm	lm	lm	lm	ll	ll	ll	lm	lm	ll	lm	ll	ll	ll	lm	lm	lm	ll	lm	ll	ll	lm	ll	ll	lm	lm	ll	lm	ll	--	lm	lm	ll	ll	lm	lm	ll	ll	ll	lm	ll	lm	ll	ll
Chr02_35722119	lmxll	ll	lm	ll	ll	lm	lm	ll	ll	ll	ll	lm	ll	ll	lm	lm	ll	ll	lm	lm	lm	lm	lm	lm	ll	ll	lm	lm	ll	ll	lm	lm	ll	lm	ll	lm	lm	ll	ll	lm	ll	ll	ll	ll	ll	lm	ll	lm	ll
Chr02_35722124	lmxll	ll	lm	ll	ll	lm	lm	ll	ll	ll	ll	lm	ll	ll	lm	lm	ll	ll	lm	lm	lm	lm	lm	lm	ll	ll	lm	lm	ll	ll	lm	lm	ll	lm	ll	lm	lm	ll	ll	lm	ll	ll	ll	ll	ll	lm	ll	lm	ll
Chr02_35722166	nnxnp	nn	nn	nn	--	nn	nn	nn	nn	nn	nn	np	np	np	np	np	nn	nn	nn	nn	np	np	nn	nn	nn	nn	nn	np	np	np	nn	nn	nn	nn	nn	nn	np	np	nn	np	np	nn	nn	nn	nn	nn	nn	np	np
Chr02_35722351	nnxnp	nn	nn	np	nn	nn	nn	np	np	nn	np	np	np	nn	nn	np	nn	nn	nn	np	nn	nn	np	np	nn	nn	np	--	nn	nn	np	nn	np	np	nn	np	np	np	np	nn	np	np	np	np	nn	nn	np	nn	nn
Chr02_35722408	lmxll	ll	lm	ll	ll	lm	lm	ll	ll	ll	lm	lm	lm	ll	lm	lm	ll	ll	lm	lm	lm	lm	lm	lm	ll	ll	lm	lm	ll	ll	lm	lm	ll	lm	ll	lm	lm	ll	ll	lm	ll	--	ll	lm	--	lm	ll	lm	ll
Chr02_35722425	lmxll	ll	ll	lm	ll	ll	lm	lm	ll	ll	lm	lm	lm	ll	lm	lm	ll	lm	lm	lm	ll	lm	ll	ll	ll	lm	lm	lm	ll	lm	lm	lm	ll	lm	ll	ll	lm	lm	ll	lm	ll	ll	ll	lm	ll	lm	lm	ll	ll
Chr02_36054823	nnxnp	nn	np	nn	--	np	np	nn	nn	nn	np	nn	np	nn	np	np	np	nn	nn	np	np	np	np	np	nn	nn	np	nn	np	np	np	np	nn	np	--	np	np	np	nn	np	np	nn	np	nn	np	nn	np	nn	np
Chr02_36054958	nnxnp	nn	np	nn	--	np	np	nn	nn	nn	np	nn	np	nn	nn	np	np	nn	nn	nn	np	np	np	np	nn	nn	np	nn	nn	nn	np	nn	np	nn	--	np	np	nn	nn	np	np	nn	nn	np	np	nn	nn	nn	nn
Chr02_36686890	lmxll	ll	ll	lm	ll	lm	ll	ll	ll	lm	ll	lm	lm	ll	ll	lm	lm	lm	ll	ll	lm	lm	lm	lm	lm	lm	ll	ll	lm	lm	lm	lm	lm	ll	lm	ll	ll	lm	ll	ll	ll	ll	lm	lm	lm	lm	ll	ll	lm
Chr02_36777312	nnxnp	nn	nn	np	--	nn	nn	np	nn	nn	np	np	np	nn	np	nn	nn	--	np	nn	nn	np	np	np	np	nn	np	nn	nn	nn	np	np	np	nn	nn	np	np	np	nn	nn	np	nn	nn	np	nn	nn	np	nn	nn
Chr02_39446082	nnxnp	np	np	np	--	--	np	np	np	np	nn	np	nn	nn	np	nn	nn	--	np	nn	np	nn	nn	nn	np	np	nn	np	nn	nn	nn	nn	nn	nn	nn	np	nn	nn	nn	np	nn	np	np	np	--	nn	np	nn	nn
Chr02_39446188	nnxnp	np	np	np	--	--	np	np	np	np	nn	np	nn	nn	np	nn	nn	--	np	nn	np	nn	nn	nn	np	np	nn	np	nn	nn	nn	nn	nn	nn	nn	np	nn	nn	--	np	nn	np	np	nn	--	--	np	nn	nn
Chr02_40820882	lmxll	ll	ll	ll	--	lm	lm	ll	--	--	ll	lm	ll	lm	ll	ll	ll	ll	lm	lm	ll	lm	ll	ll	--	ll	ll	lm	lm	lm	lm	lm	lm	lm	ll	ll	ll	ll	ll	lm	ll	ll	lm	lm	ll	ll	lm	ll	ll
Chr02_41342013	lmxll	lm	ll	lm	ll	lm	ll	lm	ll	lm	lm	ll	ll	lm	ll	lm	lm	lm	lm	lm	ll	ll	lm	lm	ll	lm	ll	lm	lm	lm	lm	ll	ll	lm	ll	lm	ll	lm	ll	lm	ll	ll	lm	lm	ll	ll	lm	ll	lm
Chr02_43625164	lmxll	ll	lm	lm	--	lm	ll	lm	ll	ll	ll	ll	ll	lm	lm	ll	ll	ll	ll	lm	lm	ll	lm	ll	ll	lm	lm	lm	ll	ll	ll	ll	lm	lm	--	lm	ll	lm	ll	lm	ll	ll	lm	ll	--	ll	lm	ll	ll
Chr02_43625225	lmxll	ll	lm	lm	--	lm	ll	lm	ll	ll	ll	ll	ll	lm	lm	ll	ll	ll	ll	lm	lm	ll	lm	ll	ll	lm	lm	lm	ll	ll	ll	ll	lm	lm	--	lm	ll	lm	ll	lm	ll	ll	lm	ll	--	ll	lm	ll	ll
Chr02_45221431	lmxll	ll	lm	ll	ll	lm	ll	--	ll	--	ll	lm	ll	lm	ll	ll	lm	lm	lm	lm	lm	ll	ll	ll	lm	ll	ll	ll	ll	ll	ll	ll	lm	ll	ll	ll	ll	ll	lm	lm	lm	ll	lm	lm	ll	ll	lm	ll	ll
Chr02_46236328	lmxll	ll	ll	ll	lm	ll	ll	ll	lm	lm	lm	lm	ll	lm	lm	ll	ll	ll	ll	ll	ll	ll	lm	ll	lm	lm	ll	lm	ll	lm	lm	lm	ll	ll	ll	ll	lm	ll	ll	lm	ll	lm	lm	ll	lm	lm	ll	ll	lm
Chr02_48026998	lmxll	ll	ll	lm	ll	ll	ll	ll	lm	--	lm	ll	lm	ll	ll	lm	ll	ll	ll	ll	lm	lm	ll	lm	ll	ll	lm	ll	lm	ll	ll	ll	lm	lm	lm	lm	ll	ll	lm	lm	ll	ll	ll	ll	ll	lm	lm	ll	ll
Chr02_48027020	nnxnp	nn	np	nn	nn	nn	np	np	nn	--	np	nn	np	np	np	nn	np	nn	np	nn	nn	np	np	nn	nn	nn	np	nn	nn	nn	np	nn	np	np	nn	np	np	nn	nn	np	np	nn	nn	np	np	nn	np	np	np
Chr02_48027050	nnxnp	nn	np	nn	--	nn	np	np	nn	--	np	nn	np	np	np	nn	np	nn	np	nn	nn	np	np	np	nn	nn	np	nn	nn	nn	np	nn	np	np	nn	np	np	nn	nn	np	np	nn	nn	np	np	nn	np	np	np
Chr02_48027060	nnxnp	nn	np	nn	--	nn	np	np	nn	--	np	nn	np	np	np	nn	np	nn	np	nn	nn	np	np	np	nn	nn	np	nn	nn	nn	np	nn	np	np	nn	np	np	nn	nn	nn	np	nn	nn	np	np	nn	np	np	np
Chr02_4814183	hkxhk	--	--	hk	--	--	hk	hk	hk	kk	hk	hk	hk	hk	hk	hk	hh	--	hk	kk	hk	hk	kk	--	hk	hk	kk	hk	hk	kk	hk	hk	hk	hk	--	hk	kk	hk	--	kk	hk	hh	hh	--	--	--	hk	--	hh
Chr02_48143571	lmxll	ll	ll	lm	--	lm	lm	ll	lm	ll	lm	ll	lm	lm	lm	lm	ll	ll	ll	ll	lm	lm	lm	lm	ll	ll	lm	ll	lm	ll	lm	ll	lm	lm	ll	lm	lm	ll	ll	lm	ll	ll	ll	lm	lm	ll	lm	lm	lm
Chr02_48143599	nnxnp	nn	np	np	--	nn	nn	nn	nn	nn	nn	np	np	np	nn	nn	np	nn	nn	nn	np	np	np	np	np	np	nn	np	np	np	np	nn	nn	nn	np	nn	np	nn	nn	nn	nn	nn	np	nn	np	np	nn	nn	nn
Chr02_48341321	nnxnp	nn	np	nn	nn	nn	np	np	np	nn	nn	nn	np	np	np	np	nn	nn	np	np	np	nn	nn	np	nn	nn	nn	np	nn	np	nn	nn	np	np	nn	np	nn	np	nn	np	np	nn	nn	nn	np	nn	np	nn	nn
Chr02_48343909	nnxnp	nn	nn	np	nn	nn	np	np	np	nn	nn	np	nn	nn	np	np	np	nn	np	np	nn	nn	np	np	nn	np	nn	nn	nn	nn	nn	nn	nn	np	--	nn	np	nn	nn	nn	nn	nn	np	nn	nn	np	nn	nn	nn
Chr02_49426894	lmxll	lm	lm	lm	--	ll	lm	lm	lm	ll	lm	ll	ll	ll	lm	lm	lm	ll	ll	ll	ll	lm	lm	ll	lm	lm	ll	lm	lm	lm	lm	lm	lm	lm	ll	ll	lm	lm	lm	ll	ll	lm	ll	lm	ll	--	ll	ll	lm
Chr02_4968621	lmxll	ll	ll	lm	--	lm	lm	lm	ll	--	lm	lm	ll	ll	ll	ll	ll	lm	ll	lm	lm	lm	ll	lm	ll	ll	lm	lm	lm	lm	lm	ll	lm	lm	ll	lm	ll	ll	lm	lm	lm	ll	ll	ll	ll	ll	lm	ll	lm
Chr02_51653657	hkxhk	hh	hh	hk	kk	--	hh	kk	hh	hh	--	hk	--	hh	--	hk	hh	--	hh	--	hk	--	hk	hh	kk	--	hh	hk	hh	hk	hk	hk	hk	hh	hk	hk	kk	hk	hh	--	hk	kk	kk	hh	hk	hh	--	--	kk
Chr02_51945169	nnxnp	nn	nn	np	nn	np	nn	np	nn	np	nn	np	np	nn	nn	nn	np	nn	np	np	nn	nn	np	np	np	np	nn	nn	nn	nn	np	nn	np	np	np	nn	np	nn	nn	nn	nn	np	nn	np	nn	np	np	nn	nn
Chr02_51945281	lmxll	ll	lm	ll	ll	ll	lm	lm	lm	ll	lm	ll	lm	ll	lm	ll	ll	ll	ll	ll	ll	lm	ll	ll	ll	lm	lm	lm	lm	ll	lm	lm	lm	lm	lm	ll	ll	ll	lm	lm	ll	ll	lm	ll	ll	lm	ll	ll	lm
Chr02_51945310	lmxll	ll	lm	lm	ll	lm	lm	ll	lm	ll	ll	lm	lm	ll	lm	lm	lm	lm	ll	ll	lm	lm	ll	lm	lm	lm	lm	lm	ll	ll	lm	ll	lm	ll	lm	ll	ll	lm	ll	ll	ll	lm	lm	lm	lm	lm	ll	lm	ll
Chr02_51945329	nnxnp	nn	np	nn	nn	np	nn	np	nn	np	np	np	nn	np	nn	np	nn	np	np	np	nn	nn	np	nn	nn	np	np	nn	nn	nn	np	nn	np	nn	nn	np	nn	nn	nn	nn	np	np	nn	nn	np	nn	np	nn	nn
Chr02_51945341	lmxll	ll	lm	ll	ll	lm	ll	ll	lm	lm	lm	ll	lm	lm	ll	lm	ll	lm	lm	ll	ll	lm	lm	ll	ll	lm	lm	ll	lm	ll	lm	lm	lm	ll	lm	lm	ll	lm	ll	lm	lm	lm	lm	ll	ll	ll	ll	lm	ll
Chr02_52022673	hkxhk	--	--	--	kk	--	hh	hk	--	hk	hk	kk	--	hh	hh	--	hk	--	hh	hk	--	hk	--	hk	--	hk	hk	hk	hk	hh	hk	hk	kk	hk	kk	kk	hh	hh	hk	hh	kk	hk	hh	kk	kk	--	hk	hk	hk
Chr02_5400288	nnxnp	--	np	np	nn	np	nn	nn	np	nn	nn	np	np	np	np	nn	np	np	nn	nn	--	np	nn	np	nn	np	nn	np	nn	nn	np	nn	nn	nn	nn	np	np	nn	np	nn	np	np	np	nn	--	nn	np	--	nn
Chr02_54895578	nnxnp	nn	nn	nn	--	nn	np	np	np	--	nn	np	nn	np	np	np	np	--	np	--	np	np	nn	np	np	np	np	nn	np	nn	nn	np	np	np	np	nn	nn	nn	--	np	np	nn	nn	np	np	nn	np	np	nn
Chr02_559102	lmxll	lm	lm	ll	--	lm	ll	lm	ll	ll	ll	ll	ll	ll	ll	ll	lm	lm	lm	lm	ll	lm	lm	lm	ll	lm	ll	lm	ll	lm	lm	lm	lm	ll	ll	ll	ll	lm	ll	lm	ll	lm	lm	lm	lm	lm	ll	lm	ll
Chr02_58658172	lmxll	lm	lm	ll	--	ll	--	ll	ll	ll	ll	ll	lm	ll	ll	lm	ll	--	lm	ll	lm	lm	lm	lm	lm	ll	ll	ll	lm	lm	lm	lm	ll	ll	ll	ll	lm	lm	ll	--	ll	ll	lm	ll	--	lm	ll	lm	ll
Chr02_58658179	lmxll	ll	ll	lm	--	ll	ll	lm	ll	ll	lm	lm	lm	ll	ll	lm	lm	ll	ll	lm	ll	lm	lm	ll	lm	lm	lm	lm	lm	ll	lm	lm	lm	ll	lm	lm	ll	lm	ll	ll	--	lm	ll	lm	--	ll	ll	ll	lm
Chr02_59380624	hkxhk	kk	kk	hk	--	--	kk	hh	--	kk	hk	hk	hk	--	kk	hh	--	--	hk	--	hk	kk	hh	hk	--	hk	--	hh	--	hk	kk	kk	hk	hk	--	hk	hk	hk	hk	hk	hk	--	hk	kk	--	hh	hk	--	hh
Chr02_60000392	nnxnp	nn	np	np	--	np	np	np	nn	nn	nn	np	nn	nn	np	np	nn	nn	np	nn	np	np	nn	nn	np	np	np	nn	nn	nn	nn	nn	np	np	--	nn	nn	np	nn	np	nn	np	nn	np	nn	np	nn	nn	nn
Chr02_61029568	lmxll	ll	lm	lm	ll	ll	ll	lm	ll	ll	ll	lm	ll	ll	ll	lm	lm	ll	ll	ll	ll	lm	--	ll	lm	lm	ll	lm	lm	ll	lm	lm	lm	lm	lm	lm	ll	lm	ll	ll	lm	lm	ll	lm	lm	ll	ll	ll	lm
Chr02_61485506	lmxll	ll	ll	ll	--	lm	lm	lm	lm	--	lm	ll	lm	ll	lm	ll	ll	lm	ll	ll	ll	ll	lm	lm	ll	ll	ll	lm	ll	ll	ll	ll	ll	ll	lm	ll	ll	lm	lm	ll	ll	lm	ll	ll	--	lm	ll	lm	ll
Chr02_61585634	lmxll	lm	ll	lm	--	lm	ll	ll	ll	lm	ll	lm	lm	ll	ll	ll	ll	lm	lm	lm	ll	lm	ll	ll	lm	lm	ll	ll	lm	lm	ll	lm	lm	ll	ll	lm	ll	lm	lm	lm	lm	ll	lm	lm	ll	lm	ll	lm	lm
Chr02_61585672	lmxll	ll	lm	lm	--	lm	lm	ll	ll	ll	ll	lm	ll	ll	lm	ll	ll	lm	ll	lm	lm	ll	ll	ll	lm	lm	ll	ll	lm	ll	lm	lm	ll	lm	lm	lm	lm	lm	lm	ll	ll	lm	lm	ll	lm	ll	ll	lm	lm
Chr02_61873896	nnxnp	nn	np	np	--	nn	np	nn	nn	np	nn	nn	nn	np	np	nn	nn	np	np	np	np	np	nn	nn	np	np	nn	nn	nn	nn	nn	nn	np	nn	np	nn	nn	nn	nn	nn	nn	nn	np	nn	nn	nn	np	np	np
Chr02_61873938	lmxll	ll	lm	ll	--	ll	lm	lm	ll	lm	lm	ll	lm	ll	ll	ll	ll	lm	lm	lm	ll	lm	lm	lm	ll	lm	ll	lm	lm	ll	lm	lm	ll	lm	ll	ll	ll	ll	ll	ll	lm	ll	ll	lm	ll	ll	ll	ll	lm
Chr02_61874094	nnxnp	nn	np	np	--	nn	np	nn	nn	np	nn	np	np	np	nn	nn	nn	np	np	np	nn	np	np	np	nn	np	nn	np	nn	nn	np	nn	np	nn	np	nn	nn	np	nn	np	nn	np	nn	np	nn	nn	np	nn	nn
Chr02_61874448	nnxnp	--	np	np	nn	np	np	nn	np	--	nn	np	np	nn	nn	nn	nn	np	np	nn	nn	np	np	nn	np	np	nn	np	np	np	np	nn	nn	nn	nn	nn	np	np	np	nn	nn	np	nn	np	nn	np	nn	nn	nn
Chr02_61874518	nnxnp	--	np	nn	nn	nn	nn	nn	nn	--	nn	nn	np	np	nn	np	np	nn	np	nn	np	nn	np	nn	nn	np	np	nn	nn	np	np	np	np	nn	np	nn	nn	np	nn	np	nn	nn	nn	np	nn	nn	np	np	nn
Chr02_61925481	nnxnp	np	nn	np	--	nn	np	nn	nn	nn	np	np	np	np	np	np	np	nn	np	np	np	nn	np	np	nn	nn	np	np	nn	np	np	np	np	nn	nn	nn	np	np	nn	nn	np	nn	np	np	--	nn	np	np	np
Chr02_62830984	lmxll	ll	ll	lm	ll	ll	lm	lm	lm	ll	lm	lm	lm	ll	ll	ll	lm	ll	ll	lm	ll	lm	ll	ll	lm	ll	ll	lm	lm	ll	ll	lm	lm	ll	lm	ll	ll	lm	lm	lm	lm	lm	lm	lm	ll	lm	lm	lm	lm
Chr02_62841965	nnxnp	np	np	nn	nn	nn	np	np	np	np	np	nn	nn	nn	np	nn	nn	nn	nn	np	nn	np	nn	np	nn	nn	np	nn	nn	nn	np	nn	nn	nn	nn	nn	np	np	nn	np	np	np	np	nn	nn	np	np	np	nn
Chr02_62842006	nnxnp	nn	nn	np	nn	np	np	np	np	nn	nn	np	nn	nn	np	np	nn	np	np	np	nn	np	np	np	nn	np	np	nn	nn	nn	np	nn	nn	np	np	nn	np	np	nn	np	nn	nn	np	np	np	np	np	nn	np
Chr02_63295627	nnxnp	nn	np	nn	nn	np	nn	np	nn	nn	np	nn	np	nn	np	np	nn	nn	np	nn	nn	np	np	np	np	nn	np	nn	nn	nn	nn	nn	nn	np	nn	nn	nn	np	nn	np	nn	nn	nn	nn	nn	nn	np	np	np
Chr02_63295647	nnxnp	nn	nn	np	nn	np	nn	np	nn	nn	np	np	np	np	nn	nn	np	nn	nn	nn	np	np	np	nn	nn	np	nn	np	nn	nn	nn	np	np	nn	np	np	nn	np	np	nn	np	np	nn	np	nn	nn	nn	nn	nn
Chr02_64702775	lmxll	ll	lm	lm	ll	ll	lm	ll	ll	lm	ll	ll	ll	ll	lm	ll	ll	lm	lm	ll	ll	lm	lm	ll	lm	ll	ll	ll	ll	ll	ll	lm	lm	ll	lm	ll	lm	lm	lm	ll	lm	lm	ll	ll	ll	ll	lm	ll	ll
Chr02_64702795	lmxll	lm	ll	lm	ll	ll	ll	ll	ll	lm	ll	ll	ll	ll	ll	ll	ll	ll	lm	ll	ll	ll	lm	ll	ll	lm	lm	ll	lm	ll	ll	lm	lm	lm	lm	ll	ll	ll	ll	lm	ll	lm	lm	ll	ll	ll	ll	ll	ll
Chr02_64887687	lmxll	ll	ll	lm	--	ll	ll	lm	ll	ll	ll	ll	ll	ll	ll	ll	ll	lm	lm	lm	lm	lm	ll	lm	lm	lm	lm	ll	lm	ll	lm	lm	ll	lm	ll	lm	lm	lm	ll	ll	ll	lm	ll	lm	ll	ll	lm	ll	ll
Chr02_6492132	hkxhk	kk	--	hk	--	hh	kk	--	--	hh	hh	hk	hk	kk	hk	hh	hk	--	hh	--	--	kk	hh	hk	--	hh	--	hk	hk	hk	hk	hh	hk	--	kk	kk	hk	hh	--	hk	kk	kk	--	hk	kk	--	hk	--	hk
Chr02_66139392	hkxhk	--	hk	hk	--	kk	hk	--	hk	kk	hh	hk	hk	hk	hk	hk	hk	hh	--	hk	hk	hh	hh	hh	hk	hh	--	hk	kk	hk	hk	--	kk	hk	kk	kk	hk	hk	--	kk	--	kk	hk	kk	--	hk	hk	hk	--
Chr02_66139398	hkxhk	--	hk	hk	--	hh	hk	--	hk	hh	kk	hk	hk	hk	hk	hk	hk	kk	--	hk	hk	kk	kk	kk	kk	kk	--	hk	hk	hk	hk	kk	hh	hk	hk	hh	hk	hk	--	hh	--	hk	hk	hh	--	hk	hk	hk	--
Chr02_66261950	nnxnp	nn	np	np	--	nn	np	np	nn	nn	np	np	np	np	np	np	np	nn	nn	nn	np	nn	np	np	nn	nn	np	nn	nn	nn	np	nn	np	np	nn	np	np	np	nn	nn	nn	np	np	np	nn	nn	np	np	np
Chr02_6671666	lmxll	ll	ll	lm	ll	lm	ll	ll	ll	--	ll	lm	lm	ll	lm	ll	--	lm	ll	lm	ll	lm	ll	lm	ll	lm	lm	lm	lm	lm	lm	lm	ll	lm	--	lm	lm	ll	lm	lm	lm	lm	lm	ll	--	ll	lm	lm	lm
Chr02_67624294	lmxll	ll	lm	lm	--	ll	lm	lm	lm	lm	ll	lm	ll	ll	lm	ll	ll	--	ll	ll	ll	ll	ll	ll	ll	ll	ll	ll	lm	ll	lm	lm	lm	ll	lm	lm	lm	ll	--	lm	ll	ll	lm	ll	ll	ll	lm	ll	ll
Chr02_67624426	nnxnp	nn	np	nn	--	nn	np	np	nn	np	np	nn	np	np	np	np	np	--	np	nn	np	np	np	np	nn	nn	nn	nn	nn	nn	np	nn	np	np	nn	nn	nn	nn	--	np	nn	nn	nn	np	nn	nn	np	nn	np
Chr02_67624456	lmxll	lm	lm	ll	--	ll	lm	lm	ll	ll	lm	ll	lm	ll	lm	lm	lm	--	lm	ll	lm	lm	lm	lm	ll	lm	ll	ll	ll	lm	lm	lm	ll	ll	ll	ll	lm	lm	--	ll	ll	ll	lm	ll	ll	ll	ll	lm	ll
Chr02_67979674	lmxll	lm	lm	ll	ll	lm	ll	ll	lm	--	lm	lm	ll	lm	ll	lm	ll	ll	lm	lm	lm	ll	ll	lm	lm	ll	lm	ll	lm	ll	ll	lm	lm	ll	ll	ll	lm	ll	lm	ll	lm	lm	lm	lm	lm	ll	ll	ll	lm
Chr02_67979781	lmxll	lm	lm	ll	ll	lm	ll	ll	lm	--	lm	lm	ll	lm	ll	lm	ll	ll	lm	lm	lm	ll	ll	lm	lm	ll	lm	ll	ll	lm	ll	ll	lm	ll	ll	ll	lm	ll	lm	ll	lm	lm	lm	lm	lm	ll	ll	ll	lm
Chr02_68565554	nnxnp	np	nn	nn	nn	--	nn	np	np	--	nn	nn	nn	nn	np	np	nn	--	nn	np	np	np	np	np	np	nn	np	nn	np	np	np	np	nn	np	nn	np	nn	np	nn	nn	np	np	np	nn	nn	--	nn	np	nn
Chr02_69131657	nnxnp	nn	nn	nn	--	np	nn	np	nn	np	np	np	np	nn	np	nn	nn	np	np	np	np	np	nn	np	nn	np	nn	nn	nn	nn	np	nn	np	np	np	nn	nn	np	np	np	np	nn	np	np	nn	np	np	nn	np
Chr02_69131663	nnxnp	nn	nn	nn	--	np	nn	nn	nn	np	np	nn	np	nn	np	nn	nn	np	np	np	np	np	nn	np	nn	np	nn	nn	nn	nn	np	nn	np	np	np	nn	nn	np	np	np	np	nn	np	np	nn	np	nn	nn	np
Chr02_69732483	nnxnp	np	nn	np	nn	np	nn	nn	np	--	np	np	np	nn	nn	np	nn	nn	nn	np	nn	np	np	np	np	np	np	nn	nn	np	np	np	np	np	np	nn	nn	np	nn	np	nn	np	np	np	--	nn	np	nn	np
Chr02_69732490	nnxnp	np	nn	np	nn	np	nn	nn	np	--	np	np	np	nn	nn	np	nn	nn	nn	np	nn	np	np	np	np	np	np	nn	nn	np	np	np	np	np	np	nn	nn	np	nn	np	nn	np	np	np	--	nn	np	nn	np
Chr02_70257457	nnxnp	np	np	np	--	np	np	nn	nn	nn	nn	nn	np	np	nn	nn	nn	np	nn	nn	np	np	np	np	np	np	nn	np	nn	nn	np	nn	nn	nn	nn	nn	np	np	np	nn	nn	nn	np	nn	np	np	nn	--	nn
Chr02_70257466	nnxnp	np	np	np	--	np	np	nn	nn	nn	nn	nn	np	np	nn	nn	nn	np	nn	nn	np	np	np	np	np	np	nn	np	nn	nn	np	nn	nn	nn	nn	nn	np	np	np	nn	nn	nn	np	nn	np	np	nn	--	nn
Chr02_70331261	nnxnp	--	nn	nn	nn	nn	np	nn	nn	nn	nn	nn	np	np	np	np	nn	nn	nn	nn	np	np	np	np	nn	nn	np	nn	np	np	np	nn	np	np	nn	np	np	nn	nn	np	np	nn	nn	nn	np	nn	nn	nn	np
Chr02_71922427	lmxll	ll	lm	lm	ll	lm	ll	lm	ll	--	ll	lm	lm	ll	ll	lm	ll	ll	lm	lm	lm	lm	lm	lm	--	ll	--	ll	ll	ll	lm	lm	lm	lm	lm	lm	lm	ll	ll	ll	lm	ll	lm	lm	lm	ll	ll	lm	lm
Chr02_74360027	nnxnp	nn	nn	np	--	np	np	np	nn	nn	np	nn	np	np	np	np	nn	nn	np	nn	np	nn	np	np	nn	nn	nn	np	nn	nn	np	nn	nn	np	np	nn	nn	np	nn	nn	nn	np	np	nn	nn	np	nn	nn	np
Chr02_74360077	lmxll	ll	lm	ll	--	ll	lm	ll	lm	ll	lm	ll	ll	ll	lm	lm	lm	lm	ll	lm	ll	lm	ll	ll	ll	lm	lm	lm	ll	lm	lm	lm	ll	lm	lm	ll	ll	ll	ll	lm	ll	lm	ll	ll	lm	ll	lm	lm	lm
Chr02_7482204	lmxll	lm	ll	lm	--	lm	lm	lm	ll	ll	ll	lm	lm	lm	lm	lm	lm	ll	lm	ll	lm	ll	lm	lm	lm	ll	ll	lm	ll	ll	lm	lm	lm	ll	ll	ll	ll	lm	--	lm	ll	ll	lm	lm	lm	lm	lm	lm	lm
Chr02_759905	lmxll	lm	ll	lm	--	lm	lm	lm	ll	lm	lm	lm	lm	lm	ll	ll	ll	lm	ll	lm	lm	lm	ll	lm	ll	ll	lm	lm	lm	lm	lm	ll	lm	ll	lm	lm	lm	ll	lm	lm	lm	ll	ll	ll	ll	ll	lm	lm	lm
Chr02_759913	lmxll	lm	ll	lm	--	lm	lm	lm	ll	lm	lm	lm	lm	lm	ll	ll	ll	lm	ll	lm	lm	lm	ll	lm	ll	ll	lm	lm	lm	lm	lm	ll	lm	ll	lm	lm	lm	ll	lm	lm	lm	ll	ll	ll	ll	ll	lm	lm	lm
Chr02_759975	lmxll	lm	ll	lm	--	lm	lm	lm	ll	lm	lm	lm	lm	ll	ll	ll	ll	lm	ll	lm	lm	lm	ll	lm	ll	ll	lm	lm	lm	lm	lm	ll	lm	ll	lm	ll	lm	ll	lm	lm	lm	ll	ll	ll	ll	ll	lm	lm	lm
Chr02_76068497	lmxll	--	lm	lm	--	lm	lm	ll	ll	ll	ll	lm	ll	lm	ll	ll	lm	lm	lm	ll	ll	ll	ll	ll	ll	lm	ll	ll	ll	lm	ll	ll	lm	ll	lm	lm	lm	ll	ll	lm	lm	ll	ll	lm	ll	ll	lm	ll	ll
Chr02_76179729	nnxnp	nn	np	nn	nn	np	np	np	np	nn	nn	nn	nn	nn	np	nn	nn	nn	np	np	nn	nn	np	nn	nn	nn	nn	nn	nn	nn	nn	np	nn	np	nn	nn	np	nn	np	np	nn	np	nn	nn	np	nn	np	nn	np
Chr02_7618820	nnxnp	--	np	np	nn	np	nn	nn	nn	nn	np	np	np	np	np	np	nn	nn	np	nn	nn	np	np	np	np	nn	np	np	nn	np	nn	nn	np	nn	nn	nn	np	np	np	np	nn	nn	np	np	np	nn	nn	nn	--
Chr02_76229725	nnxnp	nn	nn	np	nn	np	nn	np	np	np	np	np	np	nn	nn	np	--	nn	np	np	nn	np	np	np	np	np	np	nn	nn	nn	nn	nn	np	nn	--	nn	nn	np	nn	np	np	np	nn	np	nn	nn	np	np	np
Chr02_77457799	lmxll	lm	ll	lm	ll	lm	ll	ll	lm	--	ll	lm	ll	ll	lm	ll	ll	ll	lm	lm	ll	ll	lm	lm	lm	lm	lm	lm	lm	lm	ll	ll	ll	ll	lm	lm	ll	lm	ll	lm	ll	ll	lm	ll	lm	lm	ll	ll	lm
Chr02_77457842	lmxll	lm	ll	lm	ll	lm	ll	ll	lm	--	ll	lm	ll	ll	lm	ll	ll	ll	lm	lm	ll	ll	lm	lm	lm	lm	lm	lm	lm	lm	lm	ll	ll	ll	lm	lm	ll	lm	--	lm	ll	lm	lm	ll	lm	lm	ll	ll	lm
Chr02_77457880	lmxll	lm	ll	lm	ll	lm	ll	ll	lm	--	ll	lm	ll	ll	lm	ll	ll	ll	lm	lm	ll	ll	lm	lm	lm	lm	lm	lm	--	ll	lm	ll	ll	ll	lm	ll	ll	lm	--	lm	ll	lm	lm	ll	lm	lm	ll	ll	lm
Chr02_77458024	nnxnp	nn	np	nn	nn	np	np	np	nn	--	nn	nn	np	np	np	np	np	nn	np	nn	nn	np	np	np	nn	nn	nn	nn	nn	nn	np	nn	np	nn	nn	np	nn	nn	nn	np	nn	nn	nn	np	nn	nn	np	nn	np
Chr02_77708150	lmxll	--	lm	ll	--	ll	ll	ll	ll	--	lm	ll	ll	ll	lm	ll	ll	lm	lm	lm	ll	ll	lm	ll	lm	lm	lm	lm	lm	lm	lm	ll	ll	ll	ll	lm	ll	ll	ll	ll	lm	lm	lm	lm	ll	--	ll	ll	lm
Chr02_78968260	nnxnp	--	np	np	--	np	np	np	nn	--	nn	nn	np	np	np	np	np	nn	np	nn	np	nn	nn	np	nn	nn	np	nn	nn	nn	np	nn	nn	nn	nn	np	np	nn	nn	np	np	nn	nn	np	np	nn	np	nn	np
Chr02_79604899	lmxll	ll	ll	lm	--	ll	lm	lm	lm	ll	ll	lm	ll	ll	lm	ll	ll	ll	lm	ll	ll	lm	ll	ll	ll	ll	ll	ll	lm	lm	lm	ll	ll	lm	ll	lm	lm	lm	--	lm	lm	lm	lm	lm	--	lm	ll	ll	ll
Chr02_80664445	nnxnp	nn	np	np	--	nn	np	np	nn	--	nn	nn	np	np	np	np	np	nn	np	nn	np	np	np	np	nn	nn	np	nn	nn	nn	np	nn	np	nn	nn	np	np	nn	nn	np	np	nn	nn	np	np	nn	np	np	np
Chr02_80664857	nnxnp	nn	np	np	--	np	np	nn	nn	--	np	nn	np	np	np	np	nn	nn	np	nn	np	np	np	np	nn	nn	np	nn	nn	nn	np	nn	np	np	nn	np	np	nn	nn	np	np	nn	nn	np	nn	nn	np	np	np
Chr02_80664859	lmxll	--	ll	lm	--	lm	ll	ll	--	--	ll	lm	ll	ll	lm	ll	ll	ll	lm	ll	ll	ll	ll	ll	lm	ll	ll	lm	lm	lm	lm	ll	ll	lm	ll	lm	lm	lm	lm	lm	lm	lm	lm	ll	lm	lm	ll	ll	ll
Chr02_80664995	lmxll	ll	lm	ll	--	ll	ll	lm	--	--	lm	lm	lm	ll	lm	lm	lm	lm	lm	ll	lm	lm	ll	lm	ll	lm	lm	lm	ll	ll	ll	lm	ll	lm	--	ll	ll	ll	ll	lm	ll	lm	lm	ll	ll	lm	ll	ll	ll
Chr02_80665083	nnxnp	nn	np	np	--	np	np	np	nn	--	np	nn	np	nn	np	nn	np	nn	np	nn	np	np	np	np	nn	nn	np	nn	nn	nn	nn	nn	np	np	nn	np	nn	nn	nn	np	np	nn	nn	np	np	nn	np	np	np
Chr02_80667273	nnxnp	nn	nn	np	--	nn	nn	np	np	--	np	np	np	nn	nn	np	nn	np	nn	np	np	nn	np	np	nn	nn	nn	np	nn	np	np	np	np	np	--	nn	np	np	nn	nn	np	np	np	np	nn	nn	np	np	np
Chr02_80667506	nnxnp	nn	nn	np	--	np	nn	np	np	np	np	np	np	nn	nn	np	nn	np	nn	np	np	nn	np	np	nn	nn	np	np	nn	np	np	np	np	np	nn	nn	np	np	nn	nn	np	np	np	np	nn	nn	np	np	np
Chr02_81033733	lmxll	ll	lm	lm	ll	ll	lm	lm	ll	ll	lm	lm	lm	ll	lm	lm	lm	ll	ll	lm	lm	lm	lm	ll	ll	lm	ll	lm	ll	ll	ll	lm	lm	ll	--	ll	ll	ll	ll	ll	ll	ll	ll	lm	--	lm	ll	lm	lm
Chr02_81356343	lmxll	ll	ll	ll	--	ll	ll	lm	lm	lm	lm	lm	ll	lm	lm	ll	ll	ll	lm	lm	lm	ll	lm	lm	lm	lm	lm	lm	ll	lm	ll	lm	ll	ll	lm	lm	ll	lm	ll	ll	ll	lm	lm	ll	ll	lm	ll	lm	lm
Chr02_81356358	nnxnp	--	np	nn	--	nn	np	np	nn	nn	nn	nn	np	np	np	nn	np	nn	nn	np	np	np	nn	np	nn	np	nn	nn	nn	nn	nn	nn	nn	np	np	nn	nn	np	--	nn	nn	nn	np	nn	np	nn	nn	np	nn
Chr02_81356360	nnxnp	nn	nn	np	--	np	nn	np	np	nn	np	np	np	nn	nn	np	nn	np	nn	np	nn	nn	np	np	nn	nn	np	np	nn	nn	np	nn	np	np	nn	np	nn	np	nn	nn	np	np	np	nn	nn	nn	np	np	np
Chr02_82049207	nnxnp	np	nn	np	--	np	nn	nn	np	np	nn	np	nn	nn	nn	np	nn	nn	nn	np	np	np	np	--	np	np	nn	np	nn	np	np	nn	nn	nn	nn	nn	nn	nn	--	np	nn	np	nn	nn	nn	nn	nn	nn	np
Chr02_82641826	lmxll	lm	lm	ll	ll	ll	ll	lm	lm	ll	ll	lm	ll	ll	ll	lm	lm	ll	ll	lm	ll	lm	ll	ll	ll	lm	lm	lm	lm	ll	lm	ll	lm	lm	ll	lm	lm	ll	ll	lm	lm	lm	ll	lm	ll	ll	ll	lm	lm
Chr02_83049978	nnxnp	nn	np	np	--	np	np	np	nn	nn	np	nn	np	nn	np	np	np	nn	np	nn	nn	np	np	np	nn	nn	nn	nn	nn	nn	np	nn	np	np	nn	np	np	nn	nn	np	np	nn	nn	nn	--	nn	np	nn	np
Chr02_83533726	lmxll	lm	lm	ll	ll	lm	lm	lm	ll	--	ll	ll	ll	lm	ll	ll	lm	lm	lm	lm	ll	ll	lm	ll	ll	ll	ll	ll	ll	lm	ll	ll	lm	ll	lm	lm	lm	ll	ll	lm	lm	ll	ll	lm	ll	ll	lm	ll	ll
Chr02_84057027	nnxnp	nn	np	nn	--	nn	np	nn	np	np	np	np	nn	np	np	nn	np	nn	np	nn	np	nn	nn	nn	np	np	np	np	np	nn	nn	nn	nn	nn	np	np	nn	nn	np	nn	nn	np	np	np	np	np	nn	nn	np
Chr02_84489910	nnxnp	nn	nn	np	nn	nn	nn	nn	--	nn	np	np	np	np	np	np	np	nn	np	nn	np	nn	nn	nn	np	nn	np	nn	np	nn	nn	nn	np	np	np	np	nn	nn	np	np	nn	np	nn	nn	nn	np	nn	np	np
Chr02_84890657	nnxnp	--	nn	np	--	nn	nn	nn	np	np	nn	np	nn	np	np	nn	nn	nn	np	nn	np	nn	nn	nn	nn	nn	nn	np	np	np	np	nn	nn	nn	np	np	np	np	np	np	nn	np	np	np	np	np	nn	nn	nn
Chr02_84890658	lmxll	--	ll	ll	--	lm	lm	lm	ll	ll	ll	lm	ll	lm	lm	ll	lm	lm	ll	ll	lm	ll	lm	lm	lm	lm	lm	lm	lm	lm	ll	ll	lm	ll	lm	ll	lm	lm	lm	lm	ll	ll	lm	ll	lm	lm	ll	ll	lm
Chr02_84959798	lmxll	ll	lm	lm	ll	ll	ll	ll	--	ll	lm	ll	lm	ll	ll	lm	lm	--	ll	lm	lm	lm	ll	ll	lm	lm	ll	lm	lm	ll	ll	lm	lm	ll	--	lm	ll	ll	ll	ll	lm	lm	ll	lm	--	ll	ll	ll	lm
Chr02_84980628	lmxll	lm	ll	lm	--	lm	lm	lm	ll	--	ll	lm	ll	ll	lm	lm	ll	ll	ll	ll	ll	ll	ll	lm	lm	ll	lm	lm	lm	lm	lm	lm	ll	lm	ll	lm	lm	lm	--	lm	ll	lm	lm	lm	lm	ll	lm	lm	ll
Chr02_86224786	nnxnp	nn	nn	nn	nn	nn	nn	nn	np	np	nn	np	np	nn	np	np	nn	nn	np	nn	np	np	nn	nn	np	nn	np	nn	nn	np	np	nn	nn	np	nn	nn	nn	np	nn	nn	nn	np	np	np	nn	np	np	np	nn
Chr02_86449963	nnxnp	--	np	np	nn	np	np	np	nn	nn	np	nn	np	nn	np	nn	np	--	np	nn	nn	np	np	np	nn	nn	nn	--	nn	nn	np	nn	np	np	nn	nn	np	nn	nn	np	nn	nn	nn	nn	nn	nn	np	nn	np
Chr02_8653562	nnxnp	nn	nn	np	--	nn	np	np	nn	np	nn	np	nn	np	nn	np	np	nn	nn	nn	np	nn	nn	nn	nn	np	np	np	nn	nn	nn	nn	np	np	np	np	nn	np	nn	nn	nn	nn	nn	nn	nn	np	nn	np	np
Chr02_87780543	lmxll	ll	ll	lm	ll	ll	lm	ll	lm	ll	lm	ll	lm	ll	ll	lm	lm	ll	ll	ll	lm	lm	ll	lm	ll	lm	ll	ll	lm	ll	lm	lm	lm	ll	ll	ll	lm	ll	ll	lm	lm	ll	ll	lm	ll	ll	lm	ll	lm
Chr02_87780616	nnxnp	nn	np	np	--	np	nn	np	nn	np	nn	nn	nn	nn	nn	nn	nn	np	np	np	nn	nn	np	np	np	np	nn	np	nn	nn	np	nn	np	np	nn	np	np	np	nn	np	nn	np	np	np	nn	nn	np	nn	np
Chr02_87780842	lmxll	ll	ll	lm	ll	ll	lm	ll	ll	lm	lm	ll	lm	lm	ll	lm	ll	ll	ll	lm	lm	lm	ll	ll	ll	lm	lm	ll	lm	ll	lm	lm	lm	lm	ll	ll	ll	ll	lm	lm	ll	lm	ll	ll	lm	ll	lm	ll	lm
Chr02_8826484	nnxnp	--	np	np	nn	np	nn	nn	np	nn	nn	np	np	nn	np	nn	np	np	nn	nn	nn	np	nn	np	nn	np	nn	np	nn	nn	np	nn	nn	nn	--	nn	np	nn	np	nn	np	np	np	nn	nn	nn	np	np	nn
Chr02_88276733	lmxll	lm	lm	ll	--	ll	lm	lm	ll	ll	ll	lm	ll	lm	lm	ll	lm	lm	lm	ll	lm	ll	lm	ll	ll	lm	ll	ll	lm	lm	ll	ll	lm	lm	lm	lm	ll	lm	ll	ll	lm	lm	lm	lm	ll	lm	lm	ll	ll
Chr02_8846234	lmxll	ll	lm	lm	--	lm	ll	lm	lm	--	lm	lm	ll	lm	lm	ll	lm	lm	ll	ll	lm	lm	ll	lm	ll	ll	ll	lm	ll	lm	ll	lm	lm	ll	ll	lm	lm	lm	ll	lm	lm	lm	lm	ll	lm	ll	lm	ll	ll
Chr02_89400637	lmxll	lm	lm	ll	--	ll	lm	lm	ll	ll	ll	ll	ll	lm	ll	ll	lm	lm	lm	lm	lm	ll	lm	ll	ll	ll	ll	ll	ll	lm	ll	lm	lm	ll	lm	ll	lm	ll	ll	lm	lm	ll	ll	lm	ll	ll	lm	ll	ll
Chr02_89400696	lmxll	ll	ll	ll	--	lm	ll	ll	lm	lm	lm	ll	ll	ll	ll	ll	ll	ll	ll	ll	ll	lm	lm	ll	ll	lm	ll	lm	lm	lm	ll	lm	lm	lm	ll	ll	lm	ll	lm	lm	ll	lm	ll	lm	ll	lm	lm	lm	lm
Chr02_89400723	lmxll	lm	lm	ll	--	ll	lm	ll	lm	ll	lm	lm	lm	lm	lm	lm	lm	ll	lm	ll	lm	lm	ll	lm	ll	lm	lm	ll	lm	ll	lm	lm	ll	lm	ll	ll	ll	lm	ll	ll	ll	lm	lm	ll	ll	ll	lm	ll	ll
Chr02_89400938	lmxll	lm	lm	ll	--	ll	lm	lm	ll	ll	ll	ll	ll	lm	ll	ll	lm	lm	lm	lm	lm	ll	lm	ll	ll	ll	ll	ll	ll	lm	ll	ll	lm	ll	lm	ll	lm	ll	ll	lm	lm	ll	ll	lm	ll	ll	lm	ll	ll
Chr02_898305	lmxll	ll	lm	ll	--	lm	lm	ll	ll	--	lm	ll	lm	lm	lm	ll	lm	ll	lm	lm	ll	lm	lm	lm	lm	ll	lm	ll	ll	lm	ll	lm	lm	lm	ll	ll	ll	lm	ll	lm	ll	lm	ll	lm	--	lm	ll	ll	lm
Chr02_90349638	lmxll	ll	lm	ll	ll	ll	ll	lm	lm	ll	lm	ll	lm	lm	lm	ll	ll	ll	lm	ll	lm	ll	lm	ll	ll	ll	ll	lm	lm	ll	lm	ll	ll	lm	ll	ll	ll	ll	ll	ll	lm	ll	lm	lm	ll	ll	ll	lm	ll
Chr02_90352015	lmxll	lm	lm	ll	ll	ll	lm	lm	ll	--	lm	lm	lm	lm	lm	lm	ll	ll	lm	ll	lm	lm	lm	lm	ll	lm	ll	lm	ll	lm	ll	ll	ll	ll	ll	ll	ll	lm	lm	ll	ll	ll	lm	ll	--	lm	ll	lm	lm
Chr02_90869035	nnxnp	nn	nn	np	--	nn	nn	np	np	--	np	np	np	nn	nn	np	nn	np	nn	np	nn	nn	np	nn	nn	nn	np	np	np	np	np	np	np	np	nn	np	np	nn	nn	np	np	np	np	np	nn	nn	np	np	np
Chr02_91649939	nnxnp	nn	np	np	--	np	nn	nn	np	nn	nn	nn	nn	np	np	nn	np	nn	nn	nn	nn	nn	nn	nn	np	np	np	np	np	nn	np	nn	np	nn	np	np	np	nn	nn	np	np	np	nn	np	nn	nn	np	nn	nn
Chr02_91943743	lmxll	ll	ll	lm	--	lm	ll	ll	lm	lm	lm	ll	lm	lm	ll	lm	ll	lm	ll	ll	ll	ll	ll	lm	ll	lm	lm	lm	lm	ll	lm	lm	lm	ll	ll	lm	lm	ll	ll	lm	lm	lm	ll	lm	lm	ll	lm	ll	lm
Chr02_91943764	lmxll	ll	ll	ll	--	lm	ll	ll	ll	ll	lm	lm	lm	lm	ll	lm	ll	lm	ll	ll	ll	lm	lm	lm	ll	lm	lm	lm	ll	ll	lm	lm	ll	ll	ll	lm	lm	lm	ll	ll	lm	ll	lm	lm	ll	ll	ll	ll	lm
Chr02_92119121	hkxhk	--	--	hh	--	hk	hh	kk	--	--	hk	hk	hk	kk	--	hh	hk	--	hk	--	hk	hh	hk	hh	kk	hk	--	--	hh	hk	hh	hh	hk	hh	--	kk	hk	hh	hh	hk	kk	kk	kk	kk	--	hh	hk	--	kk
Chr02_92794434	nnxnp	--	np	nn	--	nn	np	np	np	nn	np	nn	nn	np	nn	nn	np	nn	np	nn	np	nn	nn	np	np	nn	np	np	nn	nn	nn	nn	nn	nn	np	np	np	nn	nn	nn	np	np	nn	np	--	nn	np	nn	nn
Chr02_93362998	lmxll	lm	lm	lm	ll	lm	lm	ll	lm	lm	ll	lm	lm	lm	ll	lm	ll	ll	lm	ll	lm	lm	ll	ll	ll	lm	lm	ll	ll	ll	lm	lm	lm	lm	lm	ll	lm	ll	ll	lm	ll	lm	lm	ll	ll	ll	lm	lm	ll
Chr02_95704426	lmxll	ll	lm	lm	--	ll	lm	ll	lm	lm	lm	lm	ll	lm	ll	lm	lm	ll	ll	lm	ll	lm	ll	lm	ll	ll	ll	lm	lm	lm	ll	ll	lm	lm	lm	lm	ll	ll	ll	ll	lm	lm	lm	ll	ll	ll	lm	ll	ll
Chr02_95895091	nnxnp	nn	nn	np	--	nn	nn	nn	nn	nn	nn	np	np	nn	nn	np	nn	np	nn	np	nn	nn	nn	np	nn	nn	np	np	np	np	np	nn	np	np	nn	np	np	np	nn	np	nn	np	np	np	nn	nn	np	nn	np
Chr02_95895111	nnxnp	nn	nn	np	--	np	np	nn	nn	--	nn	np	np	nn	nn	np	nn	nn	nn	np	nn	np	nn	np	nn	np	nn	nn	np	np	np	nn	np	nn	nn	np	nn	np	np	np	np	np	nn	np	nn	nn	np	nn	nn
Chr02_95895203	lmxll	ll	lm	lm	ll	lm	lm	lm	lm	lm	lm	lm	lm	lm	ll	lm	ll	ll	lm	ll	lm	lm	ll	lm	ll	ll	ll	ll	lm	ll	lm	lm	lm	lm	lm	ll	ll	lm	lm	lm	ll	lm	ll	ll	lm	ll	lm	ll	lm
Chr02_95901516	lmxll	ll	lm	ll	ll	lm	lm	ll	--	ll	lm	ll	lm	lm	ll	lm	ll	ll	ll	ll	lm	ll	lm	lm	ll	lm	ll	ll	ll	ll	lm	lm	ll	lm	ll	ll	lm	ll	ll	lm	lm	lm	lm	ll	ll	ll	lm	ll	lm
Chr02_95968325	lmxll	--	ll	lm	ll	lm	ll	ll	ll	--	lm	lm	lm	ll	ll	lm	lm	--	lm	lm	ll	lm	lm	lm	ll	ll	ll	lm	ll	lm	lm	lm	lm	ll	ll	lm	ll	lm	ll	lm	lm	ll	ll	ll	lm	lm	ll	ll	lm
Chr02_95968513	lmxll	--	lm	lm	ll	lm	lm	lm	lm	--	lm	lm	lm	lm	ll	lm	lm	--	lm	ll	lm	lm	lm	lm	ll	lm	lm	ll	ll	ll	ll	lm	lm	lm	ll	ll	ll	lm	lm	ll	ll	lm	lm	ll	ll	ll	lm	lm	lm
Chr02_95968516	nnxnp	--	np	nn	np	nn	np	np	np	--	np	np	np	np	np	np	np	--	np	np	np	np	np	nn	nn	np	np	nn	nn	nn	nn	np	nn	np	np	nn	nn	np	nn	nn	nn	np	np	nn	np	nn	np	np	nn
Chr02_96701082	nnxnp	np	np	np	--	nn	nn	np	nn	--	nn	np	nn	np	np	np	np	--	nn	np	nn	np	nn	np	nn	np	nn	nn	nn	nn	np	np	nn	nn	nn	np	nn	np	nn	nn	nn	np	np	np	np	nn	nn	np	np
Chr02_97326909	hkxhk	--	hk	hh	--	--	kk	kk	--	kk	--	kk	--	kk	hk	hk	hh	kk	--	hk	kk	--	kk	kk	hk	hk	--	hk	hh	hk	hh	hh	hk	--	--	hk	hk	hk	kk	hk	hk	hh	kk	hk	hk	hk	--	kk	kk
Chr02_97470345	nnxnp	nn	np	np	nn	nn	nn	np	nn	np	np	np	np	nn	nn	np	nn	--	np	np	np	np	np	nn	np	nn	np	np	nn	nn	np	nn	np	np	nn	np	np	np	nn	np	np	np	np	np	nn	nn	np	np	np
Chr02_97956474	lmxll	--	ll	ll	--	ll	lm	ll	lm	lm	ll	lm	ll	ll	ll	ll	lm	ll	lm	lm	ll	lm	ll	ll	lm	lm	lm	ll	lm	lm	lm	lm	lm	lm	ll	ll	lm	ll	ll	lm	ll	ll	lm	lm	ll	ll	ll	lm	ll
Chr02_97956476	lmxll	--	ll	ll	--	ll	lm	ll	lm	ll	ll	lm	ll	ll	ll	ll	lm	lm	lm	lm	lm	lm	ll	lm	lm	lm	lm	ll	lm	lm	lm	ll	lm	lm	ll	lm	lm	ll	lm	lm	ll	lm	lm	lm	ll	ll	ll	--	--
Chr02_97956553	lmxll	ll	ll	ll	--	ll	ll	ll	ll	ll	ll	ll	ll	ll	ll	lm	ll	ll	ll	ll	lm	lm	lm	ll	ll	lm	ll	ll	--	ll	lm	ll	ll	ll	lm	lm	lm	ll	ll	lm	lm	ll	ll	ll	ll	ll	ll	ll	ll
Chr02_98051821	lmxll	ll	ll	ll	ll	ll	ll	lm	lm	lm	ll	ll	ll	lm	lm	ll	ll	lm	lm	lm	lm	lm	lm	lm	lm	lm	ll	ll	ll	lm	ll	lm	ll	lm	ll	ll	ll	lm	ll	lm	ll	lm	ll	lm	ll	lm	lm	ll	ll
Chr02_98051910	lmxll	ll	ll	lm	ll	lm	lm	ll	lm	lm	ll	lm	lm	ll	ll	ll	lm	ll	ll	lm	ll	lm	ll	ll	lm	ll	lm	lm	ll	ll	lm	ll	lm	ll	ll	ll	lm	lm	ll	lm	ll	lm	lm	ll	lm	lm	ll	ll	lm
Chr02_98051918	nnxnp	--	np	nn	nn	np	np	np	np	nn	np	np	np	np	nn	nn	nn	nn	np	np	--	np	np	nn	np	np	np	nn	nn	nn	nn	nn	nn	np	np	np	np	np	nn	np	nn	nn	nn	nn	nn	np	np	np	nn
Chr02_98199726	lmxll	lm	ll	lm	--	lm	ll	ll	ll	--	ll	lm	lm	ll	lm	ll	ll	ll	ll	ll	ll	ll	ll	ll	lm	ll	ll	lm	lm	lm	lm	lm	ll	lm	ll	lm	lm	lm	lm	lm	lm	lm	lm	lm	ll	ll	ll	ll	ll
Chr02_98558620	hkxhk	kk	hk	hk	--	hh	kk	kk	--	kk	hk	--	hk	hk	kk	hk	hk	hh	hk	hk	hk	hk	--	hh	kk	hk	kk	hh	kk	hk	--	hh	hk	hk	--	hk	hk	hk	--	hk	hk	hk	kk	hk	--	hh	--	--	--
Chr02_99679080	hkxhk	--	kk	hk	--	hh	hk	kk	kk	--	hk	hk	hk	hk	hk	hk	kk	--	--	hh	kk	hk	hh	kk	--	hh	hk	hk	hk	hk	hh	hh	hh	kk	--	kk	hk	hk	--	hh	hk	hk	hk	--	kk	--	hh	--	hk
Chr02_99679094	hkxhk	--	hk	hk	--	kk	hk	hh	kk	--	hk	hk	hk	hk	hk	hk	hh	--	--	kk	hh	hk	kk	hh	--	kk	hk	kk	hk	hk	kk	hh	kk	hk	--	hk	hk	hk	--	kk	hk	hk	kk	--	hk	--	kk	--	hk
Chr03_102601002	nnxnp	nn	np	np	--	np	np	nn	np	nn	np	nn	np	nn	np	np	np	nn	nn	nn	nn	nn	nn	np	np	nn	nn	nn	np	np	np	nn	nn	nn	nn	nn	nn	np	nn	np	nn	np	np	np	np	np	nn	np	np
Chr03_102601069	lmxll	ll	ll	ll	--	ll	lm	lm	ll	ll	ll	ll	lm	lm	ll	lm	ll	lm	lm	ll	ll	ll	lm	ll	ll	lm	lm	ll	lm	lm	ll	lm	lm	ll	lm	ll	ll	ll	ll	ll	ll	ll	lm	lm	lm	ll	lm	lm	ll
Chr03_103592385	lmxll	lm	ll	lm	--	ll	ll	ll	ll	ll	ll	lm	ll	lm	ll	lm	--	lm	lm	lm	lm	ll	lm	ll	lm	--	ll	lm	ll	ll	lm	lm	lm	ll	ll	lm	ll	lm	lm	lm	ll	lm	lm	ll	ll	lm	lm	ll	ll
Chr03_105227713	nnxnp	np	np	np	--	np	np	np	nn	nn	np	nn	nn	np	nn	np	np	np	np	nn	np	np	np	nn	np	np	nn	np	nn	nn	np	nn	np	np	--	np	np	np	--	nn	nn	np	np	np	--	--	np	np	nn
Chr03_105710993	nnxnp	--	nn	np	nn	nn	nn	nn	np	np	np	np	nn	np	np	nn	np	nn	nn	nn	np	np	np	np	np	np	nn	np	nn	nn	np	np	nn	nn	np	np	np	nn	nn	np	np	nn	np	np	np	np	nn	nn	nn
Chr03_106073586	nnxnp	np	np	np	--	nn	np	np	np	np	nn	np	np	nn	nn	nn	np	--	nn	np	nn	np	np	np	np	np	nn	np	np	np	np	nn	np	nn	nn	np	nn	np	np	nn	nn	np	np	nn	nn	--	nn	nn	nn
Chr03_106446782	nnxnp	np	np	np	--	nn	nn	nn	np	np	nn	np	nn	np	np	np	np	nn	np	nn	nn	np	np	nn	np	nn	nn	np	nn	nn	np	nn	nn	nn	--	np	nn	np	np	np	nn	np	nn	np	nn	np	np	np	np
Chr03_106446843	nnxnp	np	np	np	--	nn	nn	nn	np	np	nn	np	nn	np	np	np	np	nn	np	nn	nn	np	np	nn	np	nn	nn	np	nn	nn	np	nn	nn	nn	--	np	nn	np	np	np	nn	np	nn	np	nn	np	np	np	np
Chr03_108338909	lmxll	ll	lm	ll	--	lm	lm	ll	ll	ll	lm	lm	lm	ll	ll	lm	lm	ll	lm	lm	ll	lm	lm	ll	lm	lm	ll	ll	lm	lm	lm	lm	lm	lm	ll	lm	ll	lm	--	lm	ll	lm	lm	ll	lm	ll	ll	ll	lm
Chr03_109003250	lmxll	--	ll	lm	ll	ll	ll	lm	ll	ll	ll	ll	lm	ll	ll	lm	lm	lm	lm	ll	ll	ll	lm	ll	lm	lm	lm	ll	ll	lm	ll	lm	lm	lm	lm	ll	lm	lm	ll	ll	ll	ll	lm	lm	lm	lm	lm	ll	lm
Chr03_109133778	lmxll	ll	lm	lm	ll	ll	ll	lm	ll	ll	lm	lm	ll	ll	lm	lm	ll	ll	ll	lm	lm	lm	ll	lm	ll	lm	ll	lm	lm	lm	ll	lm	lm	lm	lm	ll	lm	lm	lm	ll	ll	ll	lm	lm	ll	ll	lm	ll	ll
Chr03_109133779	lmxll	ll	lm	lm	lm	ll	ll	lm	ll	ll	lm	lm	lm	lm	lm	lm	lm	lm	lm	ll	lm	lm	lm	lm	ll	lm	ll	lm	ll	ll	lm	lm	lm	lm	ll	ll	lm	lm	ll	ll	ll	lm	lm	ll	ll	ll	ll	ll	ll
Chr03_109133838	nnxnp	nn	np	np	nn	nn	np	nn	nn	nn	np	np	np	nn	nn	nn	np	nn	np	np	np	nn	np	np	np	np	np	nn	nn	nn	np	nn	np	nn	nn	nn	nn	np	nn	np	nn	np	np	nn	np	np	np	np	nn
Chr03_109324554	lmxll	ll	lm	lm	--	lm	ll	ll	ll	--	lm	lm	lm	ll	ll	lm	ll	ll	lm	lm	ll	lm	lm	lm	lm	lm	ll	ll	lm	lm	ll	lm	lm	ll	ll	lm	ll	lm	ll	lm	ll	ll	ll	lm	ll	lm	lm	ll	lm
Chr03_109793385	lmxll	--	ll	ll	--	lm	lm	lm	ll	ll	lm	ll	lm	ll	ll	lm	lm	ll	ll	ll	ll	lm	lm	ll	ll	ll	ll	lm	lm	lm	lm	lm	lm	ll	ll	lm	ll	lm	ll	lm	ll	lm	lm	lm	lm	ll	ll	ll	lm
Chr03_109793405	lmxll	--	ll	ll	--	lm	lm	lm	ll	ll	lm	ll	lm	ll	ll	lm	lm	ll	ll	ll	ll	lm	lm	ll	ll	ll	ll	lm	lm	lm	lm	ll	lm	ll	ll	lm	ll	lm	ll	lm	ll	lm	lm	lm	lm	ll	ll	ll	lm
Chr03_109869456	nnxnp	--	nn	np	--	np	nn	nn	nn	np	np	np	np	nn	nn	nn	nn	nn	np	nn	np	np	nn	np	np	np	nn	np	np	np	nn	nn	nn	np	np	nn	np	np	nn	np	nn	np	np	nn	np	nn	np	nn	np
Chr03_109869491	lmxll	--	ll	lm	--	ll	lm	ll	ll	lm	ll	lm	lm	lm	lm	lm	ll	ll	ll	lm	ll	lm	lm	lm	ll	ll	ll	ll	lm	ll	lm	ll	lm	ll	lm	lm	ll	ll	ll	lm	ll	lm	lm	ll	ll	ll	lm	ll	ll
Chr03_110276836	lmxll	lm	lm	ll	ll	lm	lm	ll	ll	ll	lm	ll	lm	ll	ll	lm	lm	--	ll	ll	ll	lm	lm	ll	ll	ll	lm	lm	lm	lm	lm	lm	lm	ll	ll	ll	ll	lm	lm	lm	ll	lm	lm	lm	--	ll	ll	ll	lm
Chr03_11125120	nnxnp	np	nn	np	--	nn	nn	np	np	nn	nn	np	nn	nn	np	np	nn	np	nn	nn	np	np	nn	np	nn	np	nn	np	np	nn	np	nn	np	np	np	nn	nn	np	nn	np	nn	np	nn	np	np	nn	nn	nn	np
Chr03_112780035	lmxll	ll	ll	lm	--	lm	ll	ll	lm	ll	lm	lm	lm	ll	lm	ll	ll	lm	lm	lm	lm	lm	lm	lm	ll	lm	ll	lm	lm	lm	lm	lm	lm	ll	ll	lm	lm	lm	lm	lm	lm	lm	ll	ll	ll	lm	lm	lm	ll
Chr03_112780213	lmxll	ll	ll	ll	--	ll	lm	ll	ll	ll	ll	lm	lm	ll	lm	ll	ll	lm	ll	ll	lm	lm	ll	lm	ll	ll	ll	lm	lm	lm	lm	ll	ll	ll	ll	lm	lm	lm	lm	ll	lm	ll	ll	ll	lm	lm	lm	ll	lm
Chr03_112839138	lmxll	lm	lm	ll	ll	ll	ll	lm	lm	lm	ll	lm	ll	ll	ll	lm	lm	ll	lm	ll	ll	ll	ll	ll	ll	ll	ll	lm	lm	lm	ll	lm	lm	lm	ll	lm	lm	ll	ll	ll	lm	lm	lm	lm	lm	lm	lm	ll	lm
Chr03_112839153	lmxll	ll	lm	lm	ll	lm	lm	ll	lm	ll	lm	ll	lm	lm	lm	ll	ll	lm	ll	lm	ll	lm	ll	lm	ll	ll	ll	ll	lm	lm	ll	ll	ll	ll	lm	ll	ll	ll	lm	lm	ll	ll	ll	ll	lm	ll	lm	lm	ll
Chr03_112839158	lmxll	ll	ll	ll	ll	ll	ll	lm	ll	lm	ll	lm	lm	lm	ll	ll	ll	lm	lm	lm	lm	lm	lm	lm	lm	lm	lm	lm	lm	lm	lm	ll	lm	lm	ll	ll	ll	ll	ll	lm	ll	ll	lm	lm	ll	ll	lm	ll	ll
Chr03_113601700	nnxnp	nn	nn	nn	--	np	nn	nn	np	np	np	np	nn	np	nn	np	np	nn	np	np	nn	np	np	nn	nn	np	np	np	np	np	np	np	nn	np	nn	nn	nn	nn	nn	nn	nn	np	np	np	nn	np	nn	nn	np
Chr03_113602266	nnxnp	nn	np	np	nn	nn	np	np	np	nn	nn	nn	np	nn	nn	np	np	nn	np	np	nn	np	np	nn	nn	np	nn	nn	nn	nn	np	nn	np	nn	nn	nn	nn	nn	np	nn	np	np	np	np	nn	np	nn	nn	nn
Chr03_113602317	nnxnp	nn	np	np	nn	nn	np	nn	np	nn	nn	nn	np	nn	nn	np	np	nn	np	nn	nn	np	nn	nn	nn	np	nn	nn	nn	nn	np	nn	np	nn	nn	nn	nn	nn	np	nn	np	np	np	np	nn	np	nn	nn	nn
Chr03_113731139	lmxll	ll	ll	lm	--	ll	ll	ll	lm	lm	ll	ll	lm	lm	lm	lm	lm	lm	lm	ll	ll	ll	lm	ll	ll	lm	ll	ll	ll	lm	ll	lm	lm	ll	ll	ll	ll	lm	ll	ll	ll	ll	ll	lm	ll	ll	ll	ll	ll
Chr03_1139544	lmxll	lm	lm	lm	ll	ll	lm	ll	ll	lm	lm	ll	lm	lm	ll	ll	ll	--	ll	ll	lm	lm	ll	--	lm	ll	lm	lm	lm	lm	ll	ll	lm	lm	lm	ll	ll	lm	ll	lm	ll	lm	lm	ll	lm	ll	ll	ll	lm
Chr03_11518828	lmxll	ll	lm	lm	--	ll	lm	ll	lm	ll	lm	ll	ll	ll	ll	lm	lm	ll	ll	lm	lm	ll	ll	lm	ll	lm	lm	lm	lm	lm	lm	lm	lm	ll	ll	lm	lm	lm	--	lm	lm	lm	lm	ll	ll	ll	lm	ll	ll
Chr03_116053396	nnxnp	nn	np	np	--	nn	np	nn	np	--	np	np	nn	nn	nn	nn	nn	np	nn	np	nn	nn	nn	np	np	np	np	nn	np	nn	nn	nn	nn	nn	np	np	nn	nn	np	np	np	nn	nn	np	np	nn	nn	np	np
Chr03_116783915	lmxll	lm	lm	lm	--	lm	ll	lm	lm	ll	lm	lm	lm	ll	ll	lm	lm	--	lm	ll	lm	lm	lm	ll	lm	ll	ll	ll	lm	lm	ll	lm	lm	lm	ll	lm	lm	lm	lm	lm	lm	lm	lm	ll	ll	lm	ll	lm	lm
Chr03_117200122	hkxhk	hh	--	kk	--	hk	hk	kk	hh	kk	hk	kk	kk	kk	hk	hk	hk	hh	hk	--	hh	hk	--	hk	kk	hh	hh	kk	--	hh	hk	--	kk	hk	hk	hk	hh	kk	--	kk	hh	hk	--	kk	hk	hk	--	kk	hk
Chr03_117508889	nnxnp	np	nn	np	--	np	nn	nn	np	np	np	nn	np	np	np	nn	nn	np	nn	nn	np	nn	np	nn	np	np	np	np	nn	nn	nn	nn	nn	np	nn	np	np	nn	nn	nn	nn	np	nn	nn	nn	np	np	nn	np
Chr03_117508897	nnxnp	nn	nn	np	--	nn	np	nn	np	np	np	np	np	nn	nn	nn	nn	nn	nn	nn	nn	nn	nn	nn	nn	np	nn	nn	np	np	np	np	np	nn	nn	np	nn	np	nn	nn	nn	nn	np	nn	np	nn	nn	np	np
Chr03_118406559	nnxnp	np	np	np	nn	np	np	np	np	nn	nn	np	np	nn	np	np	nn	nn	nn	np	np	np	np	np	nn	nn	nn	nn	np	np	nn	np	np	np	np	nn	nn	np	nn	np	nn	np	nn	nn	nn	nn	np	nn	np
Chr03_119440495	nnxnp	nn	nn	np	--	np	np	np	nn	nn	np	nn	np	np	np	np	nn	np	np	nn	np	np	np	nn	nn	nn	nn	np	nn	nn	nn	nn	np	np	nn	np	np	nn	nn	nn	np	np	np	np	nn	np	np	nn	np
Chr03_11982943	nnxnp	np	nn	np	--	np	np	np	np	np	np	np	np	np	np	np	nn	nn	nn	nn	nn	np	nn	np	nn	np	np	nn	nn	nn	np	nn	nn	np	nn	nn	np	np	nn	np	nn	np	np	np	np	np	np	np	nn
Chr03_120073909	hkxhk	hk	hk	hh	--	kk	hk	hk	hk	kk	hh	hk	kk	--	--	hh	hh	hk	hh	hk	hk	--	hk	hh	--	hh	hh	--	hh	hk	kk	hk	hk	kk	hk	hk	hk	hh	hk	hk	kk	hk	kk	hk	hk	hh	kk	--	kk
Chr03_120581145	nnxnp	nn	np	np	--	np	np	nn	np	np	np	np	np	np	nn	np	nn	np	nn	nn	nn	nn	np	nn	np	nn	nn	nn	nn	np	np	nn	np	np	nn	nn	nn	np	nn	np	np	nn	np	np	nn	nn	nn	np	np
Chr03_120982058	lmxll	--	ll	ll	ll	ll	ll	lm	lm	--	lm	lm	lm	lm	ll	lm	ll	lm	ll	lm	ll	lm	ll	ll	--	lm	ll	lm	lm	lm	lm	ll	ll	ll	ll	ll	ll	ll	ll	ll	lm	lm	lm	ll	lm	ll	lm	ll	ll
Chr03_121242877	lmxll	ll	lm	lm	ll	lm	lm	lm	ll	ll	lm	ll	lm	ll	ll	lm	ll	ll	ll	ll	ll	lm	lm	ll	ll	ll	lm	ll	lm	lm	lm	lm	lm	ll	--	ll	ll	ll	ll	lm	ll	ll	lm	lm	--	ll	lm	ll	ll
Chr03_121280497	nnxnp	nn	np	np	--	nn	np	np	np	nn	np	np	nn	nn	nn	np	nn	np	nn	np	np	nn	nn	np	nn	np	np	nn	nn	nn	np	nn	nn	np	nn	np	nn	np	np	np	np	nn	np	nn	np	np	nn	np	nn
Chr03_121805451	nnxnp	nn	np	np	--	np	nn	np	np	np	nn	nn	np	nn	np	nn	nn	--	np	nn	np	np	np	np	nn	np	nn	nn	nn	nn	np	nn	np	np	nn	np	np	np	nn	np	np	np	nn	np	--	nn	np	nn	nn
Chr03_122668908	nnxnp	np	np	nn	--	nn	nn	np	np	nn	nn	np	np	np	np	nn	nn	nn	nn	np	np	nn	nn	np	np	nn	np	--	nn	np	nn	nn	nn	np	nn	np	nn	np	nn	nn	np	np	nn	np	np	nn	nn	nn	nn
Chr03_122668928	nnxnp	np	nn	nn	--	nn	np	np	np	nn	np	nn	nn	np	np	nn	np	np	nn	np	np	nn	nn	np	np	nn	nn	nn	np	np	nn	np	np	np	nn	np	nn	nn	nn	nn	np	np	np	nn	nn	nn	nn	nn	nn
Chr03_122668941	nnxnp	nn	nn	np	--	nn	np	np	nn	np	np	nn	nn	nn	np	nn	nn	np	nn	np	nn	np	np	np	np	np	np	--	np	nn	nn	nn	np	nn	nn	nn	np	nn	nn	np	nn	np	nn	np	nn	np	nn	np	np
Chr03_12291355	hkxhk	hh	hh	hh	--	--	hk	hk	--	--	hk	hh	hh	--	kk	hk	--	--	hh	hk	--	hh	--	hk	hk	hk	hk	hh	kk	kk	kk	hk	hk	hh	hh	kk	hk	hk	kk	kk	hk	kk	hk	hh	--	--	hk	--	kk
Chr03_122946899	lmxll	ll	lm	ll	--	lm	lm	lm	lm	ll	lm	lm	lm	lm	lm	ll	ll	--	ll	--	ll	lm	ll	ll	lm	ll	ll	lm	lm	lm	lm	ll	lm	lm	ll	lm	lm	lm	ll	ll	lm	lm	ll	ll	lm	lm	lm	--	lm
Chr03_123415797	hkxhk	hh	hk	hk	--	hk	hk	hk	kk	--	hk	hk	kk	kk	hk	kk	--	hk	kk	hk	kk	hk	hk	hk	--	hk	--	hh	--	hk	hk	hk	hk	kk	--	hk	hk	hk	hk	hk	hk	hk	--	hk	hk	--	kk	hk	--
Chr03_123513866	nnxnp	np	np	nn	nn	nn	np	np	np	np	np	nn	nn	np	np	nn	np	--	nn	nn	np	nn	nn	np	np	nn	np	nn	np	nn	np	np	nn	np	np	np	np	nn	nn	nn	nn	np	nn	np	np	nn	nn	np	np
Chr03_124000208	lmxll	--	lm	lm	--	lm	ll	ll	ll	ll	ll	lm	ll	ll	ll	ll	ll	lm	ll	lm	ll	ll	ll	lm	ll	ll	ll	lm	lm	lm	ll	ll	lm	ll	lm	lm	lm	ll	lm	lm	lm	ll	--	lm	lm	lm	lm	ll	lm
Chr03_124000211	nnxnp	nn	np	np	--	nn	nn	nn	nn	nn	nn	np	np	nn	nn	np	nn	np	nn	np	nn	np	np	np	np	np	np	nn	nn	nn	np	nn	nn	nn	nn	np	np	np	np	nn	np	np	--	np	np	nn	np	np	np
Chr03_124000223	nnxnp	nn	nn	nn	--	np	nn	nn	nn	nn	nn	np	np	np	nn	nn	np	nn	np	np	np	np	np	nn	nn	np	nn	nn	nn	nn	np	nn	nn	np	nn	nn	nn	nn	nn	np	np	np	--	np	nn	np	nn	nn	nn
Chr03_124610983	lmxll	ll	lm	ll	--	lm	lm	lm	ll	ll	lm	lm	ll	ll	lm	ll	ll	ll	ll	ll	ll	ll	ll	lm	ll	ll	ll	lm	lm	ll	ll	lm	ll	lm	lm	lm	lm	ll	ll	lm	ll	ll	ll	lm	ll	ll	ll	lm	ll
Chr03_126139017	nnxnp	nn	np	nn	--	nn	np	np	np	nn	np	nn	nn	nn	np	np	nn	nn	np	nn	nn	nn	nn	np	nn	np	nn	np	np	nn	nn	nn	nn	np	np	np	np	np	nn	np	np	nn	np	np	nn	nn	nn	np	nn
Chr03_126139072	lmxll	ll	lm	lm	--	ll	lm	lm	ll	lm	lm	ll	lm	lm	lm	ll	lm	ll	ll	lm	lm	lm	ll	ll	lm	ll	lm	lm	ll	ll	lm	lm	lm	lm	lm	lm	ll	lm	ll	ll	lm	ll	lm	lm	lm	ll	ll	lm	ll
Chr03_126391718	nnxnp	np	np	nn	--	nn	np	np	np	np	np	np	nn	nn	np	nn	np	nn	nn	nn	np	nn	nn	nn	np	nn	np	--	nn	nn	np	nn	nn	np	np	np	nn	nn	nn	nn	np	np	nn	nn	np	nn	np	nn	nn
Chr03_126391738	nnxnp	nn	np	nn	--	nn	np	np	np	np	np	np	nn	nn	np	nn	np	nn	nn	nn	np	nn	nn	np	np	nn	np	nn	nn	nn	nn	nn	nn	np	np	np	nn	nn	nn	nn	np	np	nn	nn	np	nn	np	nn	nn
Chr03_126392025	nnxnp	np	np	np	--	--	np	np	np	nn	nn	np	np	np	np	np	np	--	np	nn	np	np	np	np	nn	nn	nn	np	nn	nn	nn	nn	np	np	np	nn	np	nn	nn	np	np	np	nn	nn	nn	np	np	np	nn
Chr03_127502039	nnxnp	nn	nn	np	nn	nn	nn	np	nn	np	nn	np	np	nn	nn	np	nn	nn	nn	nn	nn	np	nn	np	nn	np	nn	nn	nn	nn	nn	nn	nn	nn	nn	nn	nn	np	np	nn	nn	np	np	np	np	nn	np	--	nn
Chr03_130597008	hkxhk	--	--	hk	--	hh	hk	hk	hk	hh	--	hk	hk	kk	kk	hh	hk	--	hh	hk	hk	kk	hk	hk	kk	hk	--	hk	--	kk	hk	kk	hk	kk	--	hh	kk	hk	hk	hk	hk	--	hk	kk	--	kk	hk	--	hh
Chr03_130923085	lmxll	--	lm	lm	ll	ll	lm	lm	ll	ll	lm	lm	ll	ll	lm	ll	lm	lm	ll	ll	ll	lm	ll	lm	lm	ll	ll	lm	lm	lm	lm	ll	lm	ll	ll	ll	ll	lm	ll	ll	lm	ll	lm	lm	lm	lm	lm	ll	lm
Chr03_131192353	nnxnp	--	np	np	nn	nn	nn	np	nn	nn	nn	nn	np	np	np	nn	np	--	nn	nn	nn	np	np	np	nn	nn	nn	np	nn	np	np	nn	np	nn	np	nn	np	nn	np	np	np	np	np	np	np	nn	nn	nn	np
Chr03_133251964	nnxnp	nn	np	nn	--	np	np	np	nn	nn	np	nn	nn	np	nn	np	nn	--	np	np	np	nn	nn	nn	nn	np	np	np	np	np	nn	nn	np	np	np	np	nn	nn	nn	nn	np	np	np	np	--	np	np	np	nn
Chr03_133251967	nnxnp	nn	np	nn	--	np	np	np	nn	nn	np	nn	nn	np	nn	np	nn	--	np	np	np	nn	nn	nn	nn	np	np	np	np	np	nn	nn	np	np	np	np	nn	nn	nn	nn	np	np	np	np	--	np	np	np	nn
Chr03_133252048	nnxnp	nn	np	nn	--	nn	np	np	np	np	nn	nn	nn	nn	np	nn	np	--	nn	nn	nn	nn	nn	nn	np	nn	np	nn	np	nn	nn	nn	nn	np	np	np	np	nn	nn	np	nn	np	nn	np	--	nn	nn	np	nn
Chr03_133252233	nnxnp	nn	np	nn	--	np	np	np	nn	nn	np	nn	nn	--	nn	np	nn	--	np	np	np	nn	nn	nn	nn	np	np	np	np	nn	nn	np	nn	np	np	np	nn	nn	nn	nn	np	np	np	np	--	np	np	nn	nn
Chr03_133252239	nnxnp	nn	np	nn	--	np	np	np	nn	nn	np	nn	nn	--	nn	np	nn	--	np	np	np	nn	nn	nn	nn	np	np	np	np	nn	nn	np	nn	np	np	np	nn	nn	nn	nn	np	np	np	np	--	np	np	nn	nn
Chr03_134689666	nnxnp	nn	nn	nn	--	nn	nn	np	np	nn	nn	nn	np	np	np	np	nn	np	nn	nn	np	np	np	nn	np	np	nn	nn	nn	--	nn	nn	nn	np	np	np	np	--	nn	nn	np	np	nn	np	np	nn	np	nn	np
Chr03_134868645	lmxll	ll	lm	lm	ll	ll	lm	ll	lm	ll	lm	lm	ll	ll	lm	lm	lm	lm	ll	ll	lm	ll	ll	ll	ll	lm	lm	ll	lm	lm	ll	ll	lm	ll	ll	ll	ll	lm	ll	ll	ll	lm	ll	lm	ll	lm	lm	ll	ll
Chr03_134868683	nnxnp	np	np	nn	nn	nn	np	nn	np	np	np	nn	nn	nn	np	nn	nn	np	nn	nn	np	np	np	np	nn	nn	nn	nn	np	np	np	np	nn	np	np	np	np	np	--	np	nn	np	np	np	nn	nn	np	nn	nn
Chr03_135302769	nnxnp	nn	np	np	nn	nn	np	nn	--	np	np	nn	nn	nn	nn	nn	nn	nn	np	np	np	nn	np	np	np	np	nn	np	nn	nn	np	nn	nn	np	nn	np	nn	np	nn	np	np	np	np	nn	nn	np	nn	nn	np
Chr03_135303036	nnxnp	nn	nn	nn	nn	np	nn	nn	--	nn	np	np	np	nn	nn	nn	np	np	np	np	nn	np	nn	np	np	nn	nn	np	np	nn	nn	nn	np	np	nn	nn	nn	nn	np	np	nn	nn	nn	nn	np	nn	np	nn	np
Chr03_135303135	nnxnp	nn	nn	nn	np	np	nn	nn	nn	nn	np	np	np	nn	nn	nn	np	np	np	np	nn	np	nn	np	np	nn	nn	np	np	nn	nn	nn	np	np	nn	nn	nn	nn	np	np	nn	nn	np	nn	np	nn	np	nn	np
Chr03_136876768	lmxll	ll	lm	ll	ll	lm	lm	ll	ll	ll	ll	ll	ll	ll	lm	lm	ll	ll	lm	ll	ll	ll	ll	ll	lm	lm	lm	ll	ll	ll	lm	lm	ll	lm	ll	lm	lm	ll	ll	lm	ll	ll	ll	lm	ll	ll	lm	ll	lm
Chr03_1371164	nnxnp	np	np	np	--	nn	np	nn	nn	nn	np	np	np	nn	nn	np	nn	np	np	nn	nn	np	nn	np	--	np	nn	nn	nn	nn	np	nn	np	np	nn	nn	np	np	np	np	nn	np	nn	np	np	nn	np	nn	nn
Chr03_137116829	nnxnp	nn	np	nn	--	nn	np	np	nn	nn	nn	nn	np	np	np	nn	np	nn	nn	np	np	np	np	nn	np	np	np	nn	np	np	np	np	nn	np	np	nn	np	nn	nn	nn	nn	np	np	nn	nn	nn	np	np	np
Chr03_137116951	lmxll	lm	lm	ll	--	lm	lm	lm	ll	ll	ll	lm	lm	lm	ll	lm	ll	lm	ll	lm	lm	lm	lm	ll	lm	lm	ll	lm	ll	lm	ll	ll	lm	lm	lm	lm	ll	ll	lm	ll	lm	lm	lm	lm	ll	lm	ll	lm	ll
Chr03_137117014	nnxnp	nn	np	nn	--	nn	np	np	np	np	nn	np	np	np	nn	np	np	np	nn	nn	np	nn	nn	np	nn	np	np	nn	np	nn	np	np	nn	np	nn	np	nn	nn	np	np	np	np	np	np	np	np	nn	np	nn
Chr03_137117030	nnxnp	np	np	np	--	np	np	nn	nn	np	nn	nn	np	np	np	np	nn	np	np	np	np	nn	np	np	np	np	nn	np	nn	nn	np	np	--	np	np	np	nn	nn	nn	np	np	nn	nn	np	np	nn	nn	np	nn
Chr03_1371374	nnxnp	nn	np	np	--	nn	np	nn	nn	nn	nn	np	np	nn	nn	np	nn	nn	np	nn	nn	np	nn	np	nn	np	nn	nn	nn	nn	np	nn	np	np	nn	nn	np	np	nn	np	nn	np	nn	np	np	np	np	np	nn
Chr03_137535960	hkxhk	--	hk	kk	--	hk	kk	hk	hh	kk	hk	hk	hh	hh	hk	hk	hk	--	hk	hh	hh	hh	hh	--	hh	hk	kk	hk	kk	--	hk	kk	hk	hk	hh	hh	hk	hk	--	hk	hh	hk	hk	hk	hh	hk	hk	hh	hk
Chr03_137563811	hkxhk	kk	kk	--	--	kk	kk	hk	hh	hh	--	--	kk	hh	hk	kk	kk	--	hh	kk	hk	hk	hk	hk	--	--	--	--	kk	hk	--	hk	--	hk	kk	hk	hk	--	--	hk	kk	hk	--	hk	kk	hh	hk	--	kk
Chr03_138129650	nnxnp	np	np	np	--	nn	nn	np	np	np	nn	np	nn	np	np	np	np	np	np	nn	np	np	nn	nn	nn	np	np	np	nn	nn	np	nn	np	np	nn	np	np	nn	nn	nn	nn	nn	np	nn	nn	nn	nn	np	nn
Chr03_138363405	lmxll	--	lm	ll	--	lm	ll	ll	lm	ll	lm	lm	ll	ll	lm	ll	lm	ll	lm	lm	ll	ll	ll	lm	--	ll	lm	ll	ll	ll	ll	ll	ll	lm	lm	lm	lm	lm	ll	lm	lm	lm	ll	lm	ll	ll	ll	lm	ll
Chr03_139482474	lmxll	ll	ll	lm	ll	ll	ll	lm	lm	ll	ll	ll	ll	lm	ll	ll	ll	lm	lm	ll	lm	lm	lm	lm	lm	lm	ll	ll	ll	lm	ll	lm	ll	lm	ll	ll	ll	lm	--	lm	ll	lm	ll	lm	ll	lm	lm	ll	ll
Chr03_139482633	nnxnp	np	np	np	nn	nn	np	np	np	np	nn	np	np	nn	np	nn	nn	nn	nn	np	np	np	np	nn	np	np	np	np	nn	nn	np	nn	np	nn	nn	nn	np	np	np	nn	nn	np	nn	nn	nn	np	np	nn	nn
Chr03_14025529	lmxll	ll	ll	lm	--	lm	lm	ll	lm	lm	ll	lm	lm	ll	lm	ll	lm	ll	ll	lm	lm	lm	ll	lm	lm	lm	ll	lm	ll	ll	lm	ll	ll	lm	lm	lm	lm	lm	ll	lm	lm	ll	ll	lm	ll	ll	ll	ll	ll
Chr03_14025724	lmxll	ll	ll	lm	--	lm	lm	ll	lm	lm	ll	lm	lm	ll	lm	ll	lm	ll	ll	lm	lm	lm	ll	lm	lm	lm	ll	lm	ll	ll	lm	ll	ll	lm	lm	lm	lm	lm	--	lm	lm	ll	ll	lm	--	lm	ll	--	ll
Chr03_14025731	lmxll	ll	ll	lm	--	lm	lm	ll	lm	lm	ll	lm	lm	ll	lm	ll	lm	ll	ll	lm	lm	lm	ll	lm	lm	lm	ll	lm	ll	ll	lm	ll	ll	lm	lm	lm	lm	lm	--	lm	lm	ll	ll	lm	--	lm	ll	--	ll
Chr03_140539378	nnxnp	np	np	np	--	np	np	nn	nn	np	np	np	np	nn	nn	np	np	--	nn	nn	nn	nn	nn	nn	np	np	np	np	nn	nn	np	nn	np	nn	np	nn	nn	np	--	np	np	nn	np	nn	nn	np	nn	np	np
Chr03_140965902	lmxll	--	ll	lm	--	lm	ll	lm	ll	ll	ll	lm	lm	lm	ll	ll	ll	ll	lm	ll	lm	ll	lm	lm	lm	lm	lm	lm	ll	lm	ll	lm	lm	ll	ll	lm	ll	lm	ll	ll	ll	lm	lm	ll	ll	ll	ll	lm	lm
Chr03_141030665	lmxll	ll	lm	lm	--	lm	ll	ll	ll	--	lm	lm	ll	ll	ll	lm	lm	ll	lm	lm	ll	lm	ll	lm	lm	lm	ll	lm	lm	lm	lm	lm	lm	ll	lm	ll	lm	ll	lm	ll	ll	ll	lm	ll	ll	ll	ll	lm	ll
Chr03_141030676	lmxll	ll	lm	lm	--	ll	ll	ll	ll	--	lm	ll	lm	ll	lm	lm	lm	ll	ll	ll	ll	lm	lm	ll	ll	ll	lm	ll	lm	lm	lm	lm	lm	lm	ll	ll	ll	lm	lm	lm	ll	lm	lm	lm	ll	ll	lm	ll	ll
Chr03_141751965	hkxhk	--	hh	hk	--	hk	hk	--	--	hk	hk	kk	hk	hh	hk	hk	--	--	kk	hk	hk	hh	hh	hk	--	hk	--	--	kk	hk	hh	hk	hk	hk	hh	hk	--	--	hk	kk	hh	kk	kk	hk	hh	--	hk	--	hk
Chr03_143044662	nnxnp	nn	np	np	nn	nn	np	np	nn	np	nn	np	np	nn	nn	nn	nn	np	np	np	nn	np	np	nn	np	np	nn	--	nn	nn	np	nn	np	nn	nn	nn	np	np	nn	np	nn	nn	np	nn	nn	np	nn	np	nn
Chr03_143044717	lmxll	ll	ll	ll	--	lm	lm	ll	lm	lm	ll	lm	lm	lm	lm	ll	ll	lm	ll	lm	lm	lm	ll	lm	lm	lm	ll	--	ll	ll	lm	ll	ll	ll	ll	ll	lm	lm	lm	ll	lm	ll	lm	lm	ll	ll	lm	ll	lm
Chr03_143316046	lmxll	ll	lm	ll	ll	lm	lm	ll	lm	lm	ll	lm	lm	--	ll	ll	ll	--	ll	lm	--	lm	ll	lm	lm	ll	ll	lm	ll	ll	lm	ll	ll	ll	ll	ll	lm	lm	lm	ll	lm	lm	lm	ll	lm	ll	lm	ll	lm
Chr03_146539708	lmxll	ll	lm	lm	--	ll	lm	lm	--	ll	ll	lm	lm	ll	ll	ll	ll	ll	lm	lm	ll	lm	lm	ll	ll	ll	ll	ll	lm	lm	lm	lm	lm	ll	ll	ll	lm	ll	--	lm	ll	lm	lm	ll	ll	lm	ll	ll	ll
Chr03_146557889	lmxll	--	ll	lm	ll	ll	ll	lm	ll	ll	ll	ll	lm	lm	lm	lm	ll	lm	lm	ll	lm	ll	lm	lm	ll	ll	ll	ll	lm	ll	ll	ll	lm	ll	lm	lm	ll	ll	ll	ll	lm	ll	ll	ll	lm	--	ll	ll	ll
Chr03_147763639	nnxnp	nn	nn	np	--	np	np	nn	np	nn	np	np	np	nn	nn	nn	np	nn	nn	nn	nn	nn	nn	nn	nn	nn	nn	np	nn	nn	nn	nn	np	nn	nn	np	nn	np	np	np	np	nn	np	nn	np	nn	nn	nn	np
Chr03_148712365	hkxhk	--	--	kk	--	--	kk	hk	kk	--	hk	--	hk	hh	kk	--	--	--	hk	hk	hk	hk	hk	hk	--	hk	hh	--	hh	hk	hk	hk	hh	hk	hh	hh	kk	kk	--	kk	--	hk	kk	hk	--	--	hk	--	--
Chr03_149826499	nnxnp	nn	nn	nn	--	nn	np	nn	np	np	nn	nn	np	np	np	nn	np	nn	np	nn	nn	np	np	np	nn	nn	np	nn	nn	nn	nn	nn	np	np	nn	nn	np	nn	nn	nn	np	nn	nn	np	nn	np	np	nn	np
Chr03_150118002	nnxnp	np	nn	np	--	np	np	np	np	--	np	nn	nn	nn	np	np	nn	np	np	np	np	np	np	nn	nn	np	np	nn	nn	np	np	np	nn	np	np	np	np	nn	--	nn	nn	nn	np	np	nn	np	np	np	nn
Chr03_150118007	nnxnp	np	nn	np	--	np	np	np	np	nn	np	nn	nn	nn	np	np	nn	np	np	np	np	np	np	np	nn	np	np	np	nn	nn	nn	nn	nn	np	np	np	np	nn	--	nn	nn	nn	np	np	nn	np	np	np	nn
Chr03_150658945	nnxnp	nn	nn	np	--	np	np	nn	np	nn	np	np	np	nn	nn	nn	np	nn	nn	nn	nn	nn	nn	nn	--	nn	nn	np	nn	nn	np	nn	np	nn	nn	nn	nn	np	np	np	np	nn	np	nn	nn	nn	np	nn	np
Chr03_150861967	nnxnp	nn	np	np	nn	np	np	np	nn	np	nn	np	nn	np	np	np	np	np	nn	np	np	np	nn	np	np	nn	--	nn	nn	nn	np	nn	nn	np	nn	nn	np	np	nn	np	nn	nn	np	nn	nn	np	np	nn	np
Chr03_150862104	nnxnp	nn	np	nn	nn	nn	np	np	nn	np	nn	np	nn	nn	np	nn	np	nn	np	np	nn	nn	np	nn	np	nn	np	nn	nn	nn	np	nn	np	np	nn	nn	nn	np	nn	np	nn	np	np	nn	np	nn	nn	nn	np
Chr03_150862143	nnxnp	nn	np	nn	nn	nn	np	np	nn	np	nn	np	nn	nn	np	nn	np	nn	np	np	nn	nn	np	nn	np	nn	np	nn	nn	nn	np	nn	np	np	nn	nn	nn	np	nn	np	nn	np	np	nn	np	nn	nn	nn	np
Chr03_15144951	lmxll	ll	ll	lm	--	ll	lm	ll	lm	ll	lm	ll	ll	--	ll	lm	ll	ll	lm	ll	lm	ll	lm	ll	lm	lm	lm	lm	lm	ll	lm	lm	lm	ll	ll	ll	ll	lm	--	lm	ll	lm	lm	ll	--	ll	lm	ll	lm
Chr03_152762914	nnxnp	np	nn	nn	--	nn	np	np	np	--	np	nn	nn	np	np	nn	np	--	nn	np	np	nn	nn	nn	nn	nn	np	nn	np	nn	nn	nn	nn	np	np	np	np	nn	nn	nn	np	np	np	np	nn	nn	nn	np	nn
Chr03_152762947	nnxnp	np	np	np	--	nn	nn	nn	np	--	nn	nn	np	nn	np	nn	nn	--	np	np	nn	np	nn	nn	np	nn	nn	nn	nn	np	nn	nn	np	nn	nn	np	np	np	nn	nn	np	np	np	np	nn	np	np	nn	nn
Chr03_155222810	nnxnp	np	nn	np	--	np	nn	nn	np	np	nn	nn	np	nn	nn	nn	nn	np	np	nn	np	np	np	nn	np	np	np	nn	nn	nn	np	nn	--	nn	nn	nn	np	np	nn	np	nn	np	nn	nn	nn	--	nn	nn	nn
Chr03_155222847	nnxnp	np	nn	np	--	np	nn	nn	np	np	nn	nn	np	nn	nn	nn	nn	np	np	nn	np	np	np	nn	np	np	np	nn	nn	nn	np	nn	--	nn	nn	nn	np	np	nn	np	nn	np	nn	nn	nn	--	nn	nn	nn
Chr03_155882625	nnxnp	nn	np	np	--	nn	np	np	np	np	nn	nn	np	nn	np	nn	nn	nn	nn	nn	nn	nn	nn	np	np	np	np	nn	nn	nn	np	np	np	nn	np	np	np	np	np	nn	np	nn	nn	nn	np	nn	np	np	nn
Chr03_155998552	nnxnp	nn	np	nn	--	nn	np	nn	nn	nn	np	nn	nn	np	np	np	np	np	np	np	np	np	np	np	nn	nn	nn	np	np	np	np	np	np	nn	nn	nn	np	nn	nn	np	nn	nn	np	nn	nn	nn	np	np	np
Chr03_155998567	nnxnp	np	nn	nn	--	nn	nn	np	nn	nn	np	nn	nn	np	np	np	np	np	np	np	np	np	np	np	nn	np	nn	np	nn	np	np	np	np	nn	nn	nn	np	np	nn	np	nn	nn	np	nn	nn	nn	np	np	np
Chr03_156020239	lmxll	ll	lm	ll	lm	lm	lm	ll	ll	ll	ll	lm	lm	ll	ll	ll	ll	lm	ll	lm	lm	lm	ll	lm	lm	ll	ll	lm	ll	ll	ll	ll	ll	ll	--	ll	lm	lm	lm	ll	ll	lm	ll	ll	--	lm	lm	ll	lm
Chr03_156020271	lmxll	ll	lm	ll	lm	lm	lm	ll	ll	ll	ll	lm	lm	ll	ll	ll	ll	lm	ll	lm	lm	lm	ll	lm	lm	ll	ll	lm	ll	ll	ll	ll	ll	ll	--	ll	lm	lm	lm	ll	ll	lm	ll	ll	--	lm	lm	ll	lm
Chr03_156077007	lmxll	ll	ll	ll	--	ll	ll	ll	lm	ll	ll	ll	lm	lm	lm	ll	ll	ll	lm	ll	lm	ll	ll	lm	ll	ll	lm	--	lm	lm	lm	lm	lm	lm	lm	ll	ll	lm	lm	ll	lm	ll	lm	lm	lm	ll	ll	ll	ll
Chr03_156088515	nnxnp	--	nn	nn	--	nn	nn	nn	nn	nn	nn	nn	nn	nn	nn	nn	np	np	np	nn	nn	nn	nn	nn	np	np	np	nn	nn	nn	nn	np	np	nn	--	np	np	nn	np	np	nn	nn	np	nn	np	nn	nn	np	np
Chr03_156088550	nnxnp	--	np	np	--	nn	nn	nn	np	np	np	np	np	nn	nn	np	nn	np	np	np	nn	np	np	np	nn	np	nn	nn	nn	nn	nn	nn	nn	--	--	np	np	np	nn	np	np	nn	np	nn	nn	np	np	np	nn
Chr03_156088845	nnxnp	--	nn	nn	--	nn	np	np	nn	np	np	nn	nn	np	nn	nn	np	nn	np	np	np	nn	nn	nn	np	np	np	nn	nn	nn	np	np	np	np	nn	np	np	nn	nn	np	np	np	np	np	np	nn	np	np	np
Chr03_157295344	nnxnp	nn	np	np	np	nn	nn	nn	nn	nn	nn	np	nn	nn	nn	np	np	nn	np	np	nn	np	np	np	nn	nn	np	np	np	nn	nn	nn	nn	nn	nn	nn	np	nn	np	nn	np	nn	nn	nn	nn	nn	np	nn	nn
Chr03_157982451	lmxll	lm	ll	lm	--	lm	ll	lm	lm	ll	lm	lm	lm	lm	lm	ll	lm	ll	lm	ll	lm	ll	lm	ll	ll	lm	ll	lm	ll	ll	ll	ll	lm	lm	ll	lm	lm	lm	ll	lm	lm	ll	lm	lm	ll	lm	lm	ll	lm
Chr03_157982632	lmxll	lm	ll	lm	--	lm	ll	lm	lm	ll	lm	lm	lm	lm	lm	ll	lm	ll	lm	ll	lm	ll	lm	ll	ll	lm	ll	ll	ll	ll	ll	lm	lm	lm	ll	lm	lm	lm	ll	lm	lm	ll	lm	lm	ll	lm	lm	ll	lm
Chr03_158126137	nnxnp	--	nn	np	--	np	np	nn	np	nn	nn	np	np	nn	np	np	nn	nn	np	np	nn	np	np	nn	--	np	np	nn	nn	nn	np	nn	np	--	np	nn	np	np	nn	np	nn	nn	np	np	np	np	nn	np	np
Chr03_158126193	nnxnp	--	nn	np	--	nn	np	nn	np	nn	np	np	nn	np	np	np	np	nn	np	np	np	nn	nn	np	nn	np	np	np	nn	nn	np	nn	nn	nn	np	np	np	np	np	np	np	np	np	np	nn	nn	np	np	np
Chr03_158388699	nnxnp	nn	nn	nn	--	nn	np	np	np	np	np	np	nn	nn	nn	nn	nn	np	nn	nn	nn	np	np	np	np	np	nn	nn	np	nn	nn	nn	np	nn	np	nn	np	np	nn	np	np	np	nn	np	nn	np	nn	nn	np
Chr03_159369578	nnxnp	--	np	np	nn	nn	nn	np	nn	nn	nn	np	np	nn	nn	np	nn	nn	np	nn	np	np	np	np	nn	nn	nn	nn	nn	np	nn	np	np	np	np	nn	nn	np	np	np	nn	np	nn	np	nn	nn	np	nn	nn
Chr03_159369583	lmxll	--	lm	lm	ll	lm	lm	ll	lm	ll	lm	lm	lm	lm	lm	lm	lm	lm	ll	lm	lm	ll	ll	lm	lm	lm	ll	lm	ll	lm	ll	ll	lm	ll	lm	lm	ll	lm	ll	lm	ll	lm	lm	ll	ll	lm	lm	lm	lm
Chr03_159369584	nnxnp	--	nn	nn	nn	np	np	np	nn	nn	np	nn	nn	np	nn	np	np	np	nn	nn	np	np	nn	nn	np	np	np	nn	nn	np	np	np	np	np	nn	nn	nn	np	np	nn	nn	nn	np	nn	nn	np	nn	np	nn
Chr03_159369638	nnxnp	--	nn	nn	nn	np	np	np	nn	nn	np	nn	nn	np	nn	np	np	np	nn	nn	nn	np	nn	nn	np	np	np	nn	nn	np	np	np	np	np	nn	nn	nn	np	np	nn	nn	nn	np	nn	nn	np	nn	np	nn
Chr03_159369854	nnxnp	--	np	nn	--	np	np	nn	nn	--	nn	np	np	nn	np	nn	nn	nn	np	np	nn	nn	np	np	nn	np	nn	nn	nn	nn	nn	nn	np	nn	nn	nn	nn	nn	np	nn	nn	np	nn	np	nn	nn	np	nn	--
Chr03_16028222	lmxll	ll	ll	lm	--	lm	ll	ll	ll	ll	lm	lm	lm	lm	lm	lm	ll	lm	lm	lm	ll	lm	ll	lm	ll	lm	ll	lm	lm	lm	ll	lm	lm	ll	--	ll	ll	lm	lm	lm	lm	ll	lm	ll	--	lm	lm	lm	lm
Chr03_16028226	nnxnp	nn	nn	np	--	nn	np	nn	nn	np	nn	np	np	np	nn	np	nn	nn	np	nn	np	nn	np	nn	nn	nn	np	nn	nn	nn	np	nn	np	nn	--	np	np	nn	nn	np	np	np	nn	nn	--	nn	np	nn	np
Chr03_16028560	nnxnp	nn	np	np	--	np	np	nn	nn	nn	nn	np	np	nn	np	np	nn	nn	np	nn	nn	np	np	nn	nn	nn	nn	nn	nn	np	np	nn	np	np	--	nn	nn	nn	nn	np	nn	nn	nn	nn	nn	np	np	np	nn
Chr03_160431413	lmxll	--	lm	lm	--	lm	ll	lm	ll	lm	ll	ll	lm	ll	ll	ll	ll	lm	lm	lm	ll	ll	lm	ll	ll	ll	lm	lm	ll	ll	lm	lm	lm	ll	ll	ll	ll	lm	--	lm	ll	ll	ll	lm	ll	ll	ll	ll	ll
Chr03_161035182	nnxnp	nn	np	nn	nn	nn	np	np	np	nn	np	nn	nn	nn	np	nn	np	nn	nn	nn	np	np	np	nn	np	np	np	np	nn	nn	nn	nn	nn	np	np	nn	nn	nn	nn	nn	nn	np	nn	nn	np	nn	nn	nn	nn
Chr03_161035405	lmxll	ll	ll	ll	ll	ll	ll	ll	lm	ll	lm	ll	lm	lm	lm	ll	lm	ll	lm	ll	lm	ll	lm	ll	ll	lm	ll	ll	ll	ll	ll	lm	lm	ll	ll	lm	lm	lm	ll	lm	lm	ll	ll	lm	ll	lm	lm	ll	ll
Chr03_161213372	lmxll	ll	ll	ll	lm	ll	lm	lm	ll	lm	lm	ll	ll	ll	ll	ll	ll	lm	ll	ll	ll	ll	ll	ll	lm	lm	ll	lm	lm	lm	lm	lm	ll	ll	lm	ll	lm	ll	lm	ll	lm	ll	lm	ll	lm	lm	lm	lm	lm
Chr03_163059380	lmxll	--	ll	lm	ll	ll	ll	ll	ll	--	ll	ll	lm	lm	lm	lm	lm	ll	lm	lm	lm	lm	lm	ll	lm	lm	ll	ll	lm	lm	ll	lm	ll	ll	lm	lm	ll	lm	ll	ll	lm	lm	ll	ll	ll	ll	lm	ll	lm
Chr03_163180913	lmxll	ll	ll	ll	ll	lm	lm	lm	ll	ll	lm	lm	ll	ll	ll	lm	ll	ll	lm	ll	ll	ll	ll	ll	lm	lm	lm	ll	ll	ll	ll	ll	lm	lm	lm	ll	lm	ll	ll	ll	ll	lm	ll	lm	ll	ll	ll	ll	ll
Chr03_16352655	lmxll	ll	ll	ll	--	ll	ll	ll	ll	ll	lm	lm	lm	ll	ll	ll	ll	lm	lm	lm	lm	ll	lm	lm	ll	ll	ll	ll	lm	lm	ll	ll	ll	ll	ll	lm	lm	lm	ll	lm	ll	lm	ll	ll	lm	ll	ll	ll	lm
Chr03_163532554	nnxnp	nn	np	nn	--	np	np	nn	nn	np	np	np	np	np	np	nn	np	nn	nn	np	np	np	np	np	nn	np	nn	np	np	np	np	nn	np	nn	--	np	nn	nn	nn	nn	nn	np	nn	nn	nn	np	nn	nn	np
Chr03_164474317	lmxll	lm	ll	ll	ll	lm	ll	ll	ll	ll	lm	lm	lm	ll	lm	lm	ll	ll	ll	ll	ll	ll	lm	ll	ll	lm	ll	lm	lm	ll	ll	lm	lm	lm	lm	ll	lm	ll	ll	lm	lm	ll	ll	lm	lm	ll	ll	ll	ll
Chr03_166334962	nnxnp	nn	nn	np	--	np	nn	nn	np	nn	np	np	np	nn	nn	nn	nn	nn	np	np	nn	nn	nn	nn	nn	nn	nn	np	np	nn	nn	nn	np	nn	nn	np	nn	np	--	np	np	nn	np	nn	nn	nn	np	nn	np
Chr03_166669070	nnxnp	nn	np	nn	--	nn	nn	nn	nn	nn	np	nn	nn	np	nn	nn	np	np	nn	nn	np	np	nn	np	np	np	nn	nn	np	np	nn	np	np	np	nn	np	nn	nn	np	nn	np	nn	nn	np	np	nn	np	np	nn
Chr03_166882841	nnxnp	--	np	np	nn	np	np	np	nn	nn	nn	np	np	nn	np	np	nn	nn	nn	np	nn	np	nn	nn	nn	np	np	np	nn	np	nn	np	nn	np	nn	np	np	np	nn	np	nn	nn	nn	np	nn	np	nn	np	np
Chr03_16739043	nnxnp	nn	nn	np	--	nn	np	np	np	nn	nn	np	np	np	np	np	nn	nn	np	nn	np	nn	np	np	np	np	nn	nn	nn	nn	np	nn	np	nn	nn	np	np	np	nn	np	np	np	nn	np	--	nn	np	nn	nn
Chr03_167677192	nnxnp	nn	np	nn	--	nn	np	nn	np	nn	np	np	nn	np	np	np	np	nn	np	nn	np	nn	nn	nn	nn	nn	nn	np	nn	nn	nn	nn	nn	nn	nn	nn	nn	np	nn	np	np	nn	nn	np	nn	np	np	np	np
Chr03_168485512	lmxll	ll	lm	lm	ll	ll	lm	--	ll	ll	ll	ll	lm	lm	ll	lm	lm	lm	lm	lm	lm	lm	ll	lm	lm	lm	lm	lm	ll	lm	ll	ll	lm	ll	ll	ll	lm	lm	ll	lm	ll	ll	lm	ll	ll	lm	lm	ll	ll
Chr03_168593563	nnxnp	np	nn	np	--	np	np	nn	nn	nn	np	np	np	np	np	np	nn	nn	nn	np	--	np	np	np	np	np	nn	np	nn	nn	np	nn	nn	nn	--	np	np	np	nn	np	nn	nn	nn	np	nn	np	nn	np	np
Chr03_169532916	lmxll	--	ll	lm	--	lm	lm	lm	lm	ll	lm	lm	lm	lm	ll	ll	ll	ll	lm	lm	ll	lm	lm	ll	ll	lm	--	ll	lm	ll	lm	ll	ll	ll	lm	lm	lm	lm	lm	ll	lm	lm	lm	lm	ll	ll	lm	lm	lm
Chr03_16968667	nnxnp	nn	np	np	--	np	nn	np	np	nn	np	nn	nn	nn	np	np	nn	nn	nn	nn	nn	np	nn	np	np	nn	np	np	nn	np	nn	np	nn	nn	np	nn	np	nn	--	np	nn	np	nn	np	np	np	np	np	nn
Chr03_170061378	nnxnp	nn	np	np	nn	np	nn	np	np	--	nn	np	np	nn	np	np	nn	nn	np	nn	nn	np	np	nn	nn	np	nn	nn	np	nn	np	nn	nn	np	np	nn	np	np	nn	np	nn	np	np	nn	nn	np	nn	np	nn
Chr03_170095473	lmxll	ll	lm	ll	ll	lm	lm	lm	lm	ll	ll	ll	ll	lm	lm	lm	ll	ll	--	ll	ll	ll	ll	ll	lm	lm	lm	lm	ll	ll	ll	lm	lm	ll	lm	lm	ll	--	--	lm	ll	ll	lm	lm	ll	ll	lm	ll	ll
Chr03_170095672	lmxll	lm	ll	ll	ll	ll	lm	ll	ll	lm	ll	ll	ll	lm	ll	lm	lm	ll	lm	ll	ll	ll	lm	ll	ll	ll	ll	ll	lm	ll	ll	lm	lm	lm	lm	ll	lm	ll	ll	lm	lm	ll	ll	ll	ll	ll	lm	ll	lm
Chr03_171330146	lmxll	lm	lm	ll	--	ll	lm	lm	lm	--	lm	ll	lm	ll	lm	lm	ll	ll	ll	ll	lm	ll	ll	ll	lm	lm	lm	ll	lm	lm	lm	lm	lm	lm	ll	lm	lm	ll	lm	lm	lm	lm	ll	ll	ll	ll	lm	ll	lm
Chr03_171330148	lmxll	lm	lm	ll	--	ll	lm	lm	lm	--	lm	ll	lm	ll	lm	lm	ll	ll	ll	ll	lm	ll	ll	ll	lm	lm	lm	ll	lm	lm	lm	lm	lm	lm	ll	lm	lm	ll	lm	lm	lm	lm	ll	ll	ll	ll	lm	ll	lm
Chr03_171586833	nnxnp	--	nn	np	nn	nn	nn	nn	nn	np	nn	nn	nn	np	nn	np	nn	np	nn	np	np	np	np	nn	nn	np	nn	np	nn	nn	np	nn	np	nn	nn	nn	nn	np	np	nn	nn	nn	nn	np	np	nn	nn	np	nn
Chr03_172636165	nnxnp	np	np	np	--	nn	nn	nn	np	nn	nn	np	np	np	nn	np	np	nn	np	np	np	np	nn	np	nn	nn	nn	np	np	nn	nn	nn	np	np	np	np	nn	nn	np	np	nn	nn	nn	np	--	nn	np	nn	np
Chr03_172973622	nnxnp	nn	nn	nn	--	np	nn	nn	np	nn	np	np	np	nn	nn	nn	nn	nn	np	np	nn	nn	nn	nn	nn	nn	nn	np	np	np	nn	np	np	nn	nn	nn	nn	np	nn	np	nn	nn	np	nn	--	np	np	nn	nn
Chr03_173158117	nnxnp	nn	np	nn	--	nn	np	nn	nn	np	np	nn	nn	np	nn	np	nn	np	nn	nn	np	nn	nn	nn	np	np	np	np	nn	np	nn	nn	nn	np	np	np	nn	nn	np	nn	np	np	nn	np	np	np	np	nn	np
Chr03_173447688	lmxll	ll	lm	ll	ll	ll	ll	lm	ll	lm	ll	ll	lm	lm	lm	lm	ll	ll	ll	ll	lm	lm	lm	ll	ll	ll	lm	ll	lm	ll	ll	lm	ll	lm	--	ll	lm	lm	ll	lm	lm	ll	lm	lm	ll	lm	lm	ll	ll
Chr03_174862852	lmxll	lm	ll	lm	--	ll	ll	ll	ll	ll	ll	lm	lm	ll	lm	ll	ll	lm	ll	lm	lm	lm	ll	lm	ll	ll	ll	lm	ll	lm	lm	lm	ll	ll	lm	ll	lm	lm	lm	ll	lm	ll	ll	lm	ll	ll	lm	ll	lm
Chr03_175043071	lmxll	ll	ll	lm	--	lm	lm	lm	lm	ll	ll	lm	lm	lm	ll	lm	ll	ll	lm	lm	ll	ll	ll	lm	ll	lm	lm	ll	lm	lm	ll	lm	lm	lm	lm	ll	ll	ll	ll	ll	ll	ll	ll	ll	ll	ll	lm	lm	ll
Chr03_175342883	lmxll	lm	lm	lm	ll	lm	ll	ll	ll	ll	lm	ll	ll	ll	ll	lm	ll	ll	lm	lm	ll	ll	lm	ll	ll	lm	ll	ll	lm	ll	lm	lm	lm	ll	ll	ll	lm	ll	ll	ll	lm	lm	ll	ll	ll	ll	lm	ll	ll
Chr03_175406759	hkxhk	kk	hh	hk	--	hk	hh	--	hk	--	--	hk	kk	hk	kk	hk	--	hk	hk	hk	hk	kk	hk	hk	kk	kk	hh	hk	hk	hk	hk	hh	hk	hh	--	hk	--	kk	hk	hk	hk	hk	hk	kk	hh	hh	hk	--	hh
Chr03_175406776	hkxhk	kk	hh	hk	--	hk	hh	--	hk	--	--	hk	kk	hk	kk	hk	--	hk	hk	hk	hk	kk	hk	hk	kk	kk	hh	hk	hk	hk	hk	hh	hk	hh	--	hk	--	kk	hk	hk	hk	hk	hk	kk	hh	hh	hk	--	hh
Chr03_175600720	nnxnp	np	nn	np	--	np	nn	np	nn	--	nn	nn	np	nn	np	np	nn	nn	nn	np	nn	np	np	nn	nn	np	np	np	np	nn	np	nn	nn	np	nn	nn	np	np	nn	nn	nn	nn	np	np	nn	nn	nn	nn	np
Chr03_176619003	lmxll	ll	ll	ll	--	ll	ll	lm	ll	ll	lm	lm	ll	ll	ll	lm	ll	ll	lm	ll	ll	ll	ll	lm	lm	lm	lm	lm	ll	ll	ll	lm	lm	ll	lm	ll	lm	ll	ll	lm	ll	lm	lm	ll	ll	ll	ll	ll	ll
Chr03_176619114	lmxll	ll	ll	ll	--	ll	lm	lm	ll	ll	lm	lm	ll	ll	ll	lm	ll	ll	lm	ll	ll	ll	ll	lm	lm	lm	lm	lm	ll	ll	ll	lm	lm	ll	lm	ll	lm	ll	ll	lm	ll	lm	lm	ll	ll	ll	ll	ll	ll
Chr03_178848865	lmxll	ll	lm	lm	ll	ll	ll	lm	lm	lm	ll	ll	ll	ll	lm	--	lm	ll	lm	ll	ll	lm	lm	lm	ll	ll	lm	lm	lm	lm	lm	ll	lm	ll	lm	ll	ll	ll	--	ll	ll	lm	ll	ll	ll	ll	lm	ll	ll
Chr03_179191251	nnxnp	--	np	np	--	np	np	np	np	--	nn	np	np	nn	nn	np	nn	np	np	np	nn	np	np	nn	nn	np	nn	nn	nn	nn	np	nn	nn	np	np	nn	np	np	nn	np	nn	np	np	np	nn	np	nn	np	nn
Chr03_181074458	nnxnp	nn	np	np	nn	np	nn	np	nn	nn	np	np	nn	np	nn	nn	np	nn	nn	np	np	np	np	np	nn	np	nn	nn	nn	np	nn	np	np	nn	nn	np	nn	np	np	np	np	nn	nn	np	np	nn	nn	np	np
Chr03_181741730	lmxll	ll	ll	lm	ll	ll	lm	ll	ll	lm	ll	lm	lm	lm	ll	lm	ll	ll	lm	lm	lm	lm	lm	lm	ll	lm	ll	lm	lm	lm	lm	ll	ll	lm	ll	ll	ll	ll	lm	ll	ll	ll	ll	ll	ll	lm	lm	ll	lm
Chr03_181741777	lmxll	lm	lm	ll	ll	ll	lm	ll	lm	ll	lm	ll	ll	ll	lm	lm	lm	ll	ll	ll	lm	lm	lm	ll	ll	ll	lm	lm	lm	ll	ll	ll	ll	lm	lm	ll	ll	ll	ll	lm	lm	lm	lm	lm	lm	ll	ll	lm	lm
Chr03_182246518	lmxll	ll	--	ll	--	ll	lm	lm	ll	ll	ll	lm	lm	--	lm	lm	lm	ll	ll	lm	ll	lm	ll	ll	ll	ll	ll	lm	ll	ll	ll	ll	lm	ll	ll	lm	lm	lm	--	lm	lm	ll	lm	lm	ll	ll	lm	ll	lm
Chr03_182829532	lmxll	lm	ll	ll	ll	ll	ll	ll	ll	lm	lm	ll	lm	lm	lm	lm	lm	--	lm	lm	ll	ll	ll	ll	lm	lm	ll	ll	lm	ll	lm	lm	lm	ll	lm	lm	ll	ll	ll	lm	ll	lm	ll	lm	ll	ll	lm	ll	ll
Chr03_184818238	nnxnp	--	np	np	--	np	nn	np	np	nn	nn	nn	np	nn	np	np	nn	np	np	np	nn	nn	nn	nn	--	np	--	nn	nn	nn	np	nn	nn	np	nn	nn	np	np	nn	nn	nn	np	np	np	np	np	nn	np	np
Chr03_185478417	nnxnp	nn	np	np	--	nn	nn	nn	nn	np	np	np	np	nn	np	nn	np	np	nn	nn	np	nn	nn	nn	np	nn	np	nn	nn	np	np	nn	nn	nn	--	np	np	nn	np	nn	nn	nn	np	np	np	np	nn	nn	nn
Chr03_185478446	nnxnp	nn	np	np	--	nn	nn	nn	np	np	nn	nn	np	nn	np	nn	np	nn	nn	nn	np	np	np	nn	np	nn	nn	nn	np	nn	np	nn	np	nn	--	np	nn	np	nn	nn	np	np	np	nn	nn	nn	np	np	np
Chr03_185478616	lmxll	ll	lm	lm	--	ll	ll	lm	ll	lm	lm	lm	lm	lm	ll	lm	ll	ll	lm	ll	ll	ll	lm	lm	ll	ll	lm	lm	ll	ll	lm	ll	ll	ll	ll	ll	ll	lm	lm	ll	lm	ll	lm	lm	ll	lm	lm	lm	lm
Chr03_18558672	lmxll	--	lm	ll	--	ll	lm	ll	lm	--	lm	lm	lm	ll	lm	lm	ll	lm	lm	lm	ll	ll	lm	lm	ll	lm	ll	ll	ll	lm	ll	lm	ll	lm	ll	lm	ll	lm	ll	lm	ll	lm	lm	lm	--	lm	lm	lm	ll
Chr03_185727888	hkxhk	hh	hk	hk	--	--	hh	kk	kk	--	--	hk	kk	kk	hk	hh	hk	--	hk	hk	kk	kk	hk	hk	hh	hk	--	--	hh	hh	hk	hk	hk	hk	hh	kk	hh	hk	--	hk	hk	hk	--	--	--	hk	hk	hk	--
Chr03_187604722	lmxll	lm	lm	ll	--	lm	lm	ll	lm	ll	ll	lm	ll	lm	lm	lm	lm	lm	ll	lm	ll	lm	ll	lm	ll	ll	lm	lm	ll	lm	ll	lm	lm	lm	lm	ll	ll	lm	lm	ll	lm	ll	lm	lm	lm	ll	lm	lm	ll
Chr03_187604788	lmxll	lm	lm	lm	ll	ll	ll	lm	ll	ll	ll	lm	ll	lm	lm	lm	ll	lm	ll	ll	ll	lm	ll	lm	ll	ll	lm	ll	lm	ll	lm	ll	ll	lm	lm	lm	ll	lm	lm	ll	lm	lm	lm	lm	lm	ll	lm	ll	ll
Chr03_18793564	nnxnp	nn	nn	np	nn	nn	np	np	np	np	nn	np	np	nn	nn	nn	np	nn	np	np	np	np	np	np	np	np	nn	np	nn	nn	nn	nn	np	np	np	np	np	np	nn	np	np	np	nn	nn	np	np	nn	nn	nn
Chr03_188184144	nnxnp	nn	np	nn	nn	nn	nn	np	np	nn	np	nn	nn	nn	np	np	np	np	np	np	np	np	nn	nn	nn	nn	nn	nn	nn	nn	np	nn	np	nn	nn	nn	np	nn	nn	np	nn	nn	np	np	nn	nn	np	np	np
Chr03_188690209	hkxhk	--	kk	hh	--	hk	--	--	--	--	kk	hh	hk	hk	--	hk	--	--	hk	hh	kk	hh	kk	hh	--	hk	--	hk	kk	hk	hk	hk	hh	hk	kk	hh	kk	hh	hk	hh	hh	--	kk	kk	kk	hk	hk	hk	hk
Chr03_189054711	nnxnp	np	nn	nn	nn	nn	np	nn	np	nn	np	np	np	np	np	np	nn	nn	nn	nn	np	np	nn	np	nn	nn	--	nn	nn	nn	nn	nn	np	nn	nn	np	np	nn	np	np	np	np	np	nn	np	np	np	--	np
Chr03_189054952	lmxll	ll	ll	ll	ll	ll	ll	ll	ll	ll	lm	lm	ll	lm	ll	lm	lm	ll	lm	lm	lm	ll	lm	lm	ll	lm	ll	lm	lm	lm	lm	ll	lm	ll	ll	lm	ll	ll	lm	ll	lm	lm	ll	ll	ll	ll	lm	ll	ll
Chr03_18973942	lmxll	lm	ll	lm	--	ll	ll	ll	ll	--	lm	lm	lm	ll	lm	lm	lm	lm	lm	ll	ll	lm	lm	ll	lm	lm	ll	ll	lm	lm	lm	lm	ll	lm	lm	ll	ll	lm	ll	ll	ll	lm	lm	ll	ll	lm	lm	ll	ll
Chr03_190246299	lmxll	ll	ll	ll	--	ll	ll	ll	ll	lm	ll	ll	lm	lm	lm	lm	ll	ll	lm	lm	lm	lm	lm	ll	ll	lm	ll	lm	ll	lm	lm	ll	lm	lm	ll	ll	lm	ll	lm	ll	lm	ll	lm	ll	ll	ll	lm	lm	lm
Chr03_190710001	lmxll	ll	ll	lm	ll	ll	lm	lm	ll	ll	ll	lm	lm	ll	ll	lm	ll	lm	lm	lm	lm	ll	lm	lm	ll	lm	ll	lm	lm	ll	lm	lm	ll	ll	ll	ll	lm	lm	lm	lm	ll	ll	lm	ll	ll	ll	ll	lm	lm
Chr03_190710003	nnxnp	nn	np	np	nn	np	nn	np	np	nn	np	np	np	nn	np	np	np	nn	np	np	nn	np	nn	nn	np	nn	nn	nn	nn	np	np	nn	np	nn	nn	nn	np	nn	nn	nn	np	np	np	np	nn	nn	np	np	nn
Chr03_191453702	lmxll	ll	ll	lm	ll	ll	ll	ll	lm	ll	lm	ll	lm	ll	lm	ll	lm	lm	ll	ll	lm	lm	lm	ll	ll	ll	--	ll	ll	ll	ll	lm	lm	lm	ll	lm	lm	ll	--	lm	lm	ll	ll	lm	ll	lm	ll	lm	ll
Chr03_191453774	lmxll	ll	ll	ll	ll	ll	lm	lm	ll	ll	lm	ll	lm	ll	ll	lm	ll	ll	lm	ll	ll	ll	ll	lm	lm	lm	--	ll	ll	ll	ll	lm	lm	lm	lm	ll	lm	ll	--	lm	ll	lm	lm	ll	lm	ll	ll	ll	ll
Chr03_19240828	nnxnp	nn	np	nn	nn	np	nn	np	np	np	np	nn	np	nn	np	np	np	np	nn	np	nn	np	nn	np	np	np	--	nn	nn	nn	nn	nn	nn	np	np	np	--	np	nn	np	np	nn	nn	nn	nn	np	np	nn	nn
Chr03_19240996	lmxll	--	lm	ll	ll	ll	lm	ll	ll	ll	ll	lm	ll	ll	ll	ll	lm	lm	ll	lm	ll	lm	lm	lm	ll	ll	lm	ll	lm	lm	lm	ll	lm	ll	ll	ll	lm	ll	ll	ll	ll	lm	lm	ll	lm	ll	ll	ll	lm
Chr03_19241066	lmxll	ll	ll	ll	lm	ll	ll	ll	ll	ll	ll	ll	lm	ll	lm	lm	ll	lm	lm	lm	ll	lm	lm	lm	ll	ll	ll	ll	lm	lm	lm	lm	ll	lm	lm	lm	ll	ll	ll	ll	ll	lm	ll	ll	lm	ll	ll	lm	ll
Chr03_19241086	lmxll	ll	ll	ll	lm	ll	ll	ll	ll	ll	ll	ll	lm	ll	lm	lm	ll	lm	lm	lm	ll	lm	lm	lm	ll	ll	ll	ll	lm	lm	lm	lm	ll	lm	lm	lm	ll	ll	ll	ll	ll	lm	ll	ll	lm	ll	ll	lm	ll
Chr03_20163801	nnxnp	nn	np	np	nn	nn	nn	np	np	np	nn	nn	nn	np	np	nn	nn	np	np	np	np	np	np	nn	nn	np	np	nn	nn	nn	nn	np	nn	nn	np	np	np	nn	nn	nn	nn	np	np	nn	np	np	nn	np	nn
Chr03_22222395	nnxnp	nn	nn	np	nn	np	np	np	np	np	np	np	np	np	np	np	np	np	nn	np	nn	nn	nn	nn	np	np	nn	nn	np	np	nn	nn	np	np	np	np	np	np	nn	nn	np	nn	np	nn	np	nn	nn	nn	np
Chr03_22243463	lmxll	ll	ll	lm	--	lm	lm	--	lm	lm	ll	lm	lm	lm	lm	ll	lm	ll	ll	lm	lm	lm	ll	lm	lm	lm	ll	--	ll	ll	ll	ll	ll	lm	lm	ll	lm	lm	lm	lm	lm	ll	ll	lm	ll	lm	ll	lm	ll
Chr03_22247928	lmxll	ll	ll	lm	ll	lm	lm	ll	lm	lm	ll	lm	lm	lm	lm	ll	ll	ll	ll	lm	lm	lm	ll	lm	ll	lm	ll	ll	ll	ll	ll	ll	ll	lm	--	lm	lm	lm	ll	lm	lm	ll	ll	lm	ll	lm	ll	lm	ll
Chr03_22247931	lmxll	ll	ll	lm	ll	lm	lm	ll	lm	lm	ll	lm	lm	lm	lm	ll	ll	ll	ll	lm	lm	lm	ll	lm	ll	lm	ll	ll	ll	ll	ll	ll	ll	lm	--	lm	lm	lm	ll	lm	lm	ll	ll	lm	ll	lm	ll	lm	ll
Chr03_22252111	nnxnp	nn	nn	np	--	nn	np	np	nn	nn	np	np	np	np	nn	np	nn	nn	np	nn	np	nn	np	nn	nn	np	np	np	np	np	np	np	np	nn	np	nn	np	np	nn	np	nn	np	nn	nn	nn	nn	nn	--	np
Chr03_22252118	nnxnp	nn	nn	np	--	nn	np	np	nn	nn	np	np	np	np	nn	np	nn	nn	np	nn	np	nn	np	nn	nn	np	np	np	np	np	np	np	np	nn	np	nn	np	np	nn	np	nn	np	nn	nn	nn	nn	nn	--	np
Chr03_2442031	nnxnp	nn	np	np	nn	np	np	nn	nn	--	np	np	np	nn	np	nn	nn	np	np	np	nn	np	np	np	nn	np	nn	nn	nn	nn	np	nn	np	np	nn	np	np	np	nn	nn	np	np	np	np	nn	np	nn	nn	np
Chr03_2442039	nnxnp	nn	np	np	np	np	np	--	nn	--	nn	np	np	np	np	np	np	nn	nn	nn	np	np	nn	np	nn	np	np	np	np	nn	np	np	nn	nn	nn	np	nn	np	np	np	np	nn	nn	np	np	nn	nn	np	nn
Chr03_2451016	hkxhk	--	hk	hh	--	hk	hk	hk	hk	--	kk	hk	hk	hk	hh	kk	kk	--	kk	kk	hh	hk	hh	hk	hh	hk	kk	hk	hk	hk	hk	hk	kk	hk	hk	hh	kk	hk	hk	hk	hk	hk	--	hk	--	kk	kk	--	kk
Chr03_2451035	hkxhk	--	hk	kk	--	hk	hk	hk	hk	--	hh	hk	hk	hk	kk	hh	hh	--	hh	hh	kk	hk	kk	hk	kk	hk	hh	hk	hk	hk	hk	hk	hh	hk	hk	kk	hh	hk	hk	hk	hk	hk	--	hk	hh	hh	hh	--	hh
Chr03_25542224	hkxhk	--	kk	hk	--	hk	hk	--	hh	hk	hk	hk	hh	hh	hh	kk	hk	hk	hh	hh	hh	hk	hk	hh	hk	hk	hk	hk	kk	hk	kk	kk	hk	--	--	hk	hk	hk	--	hk	hh	hh	hk	hh	--	--	kk	hh	hk
Chr03_25542274	hkxhk	--	hh	hk	--	hk	hk	--	kk	hk	hk	hk	hk	kk	kk	hh	kk	hh	hh	kk	hk	hk	hk	hk	hk	hk	hh	hk	hh	hk	hh	hh	hk	--	--	kk	hk	hk	--	hk	hk	hh	kk	kk	--	--	hh	kk	hh
Chr03_25690929	nnxnp	np	np	nn	--	nn	np	np	nn	--	nn	np	np	np	nn	np	nn	nn	np	nn	np	np	np	np	np	np	np	np	nn	nn	nn	np	np	np	np	nn	np	np	nn	np	nn	np	nn	nn	--	nn	nn	np	np
Chr03_26382829	hkxhk	hk	hh	kk	--	hk	hk	hk	kk	hh	hk	hk	hk	kk	hk	hk	hk	--	hk	hk	hh	hk	hk	hh	--	hk	hk	--	hh	hh	--	hk	hh	hk	kk	hh	hk	hk	--	hk	kk	--	hk	--	--	hk	--	hk	hh
Chr03_27081479	nnxnp	nn	np	nn	nn	nn	nn	np	nn	nn	nn	nn	nn	np	nn	np	nn	np	np	nn	np	np	nn	np	nn	np	nn	np	np	nn	np	np	nn	nn	np	np	np	np	np	nn	np	np	nn	np	np	nn	np	np	np
Chr03_27081530	nnxnp	--	np	nn	nn	nn	np	np	nn	nn	nn	np	np	np	nn	nn	nn	np	nn	nn	np	nn	np	np	nn	np	np	np	nn	nn	nn	nn	np	nn	nn	nn	np	np	nn	np	nn	np	nn	nn	np	nn	np	nn	np
Chr03_28073210	lmxll	lm	lm	lm	--	ll	ll	lm	lm	lm	lm	ll	lm	lm	lm	ll	ll	ll	lm	ll	lm	ll	ll	lm	ll	lm	lm	ll	ll	lm	ll	lm	ll	lm	lm	ll	ll	lm	--	lm	ll	ll	lm	lm	ll	ll	lm	lm	ll
Chr03_28341575	lmxll	ll	lm	ll	--	lm	ll	ll	ll	--	ll	lm	lm	ll	ll	lm	lm	ll	lm	ll	ll	lm	lm	ll	ll	ll	ll	ll	lm	lm	ll	lm	lm	ll	ll	ll	ll	lm	ll	ll	ll	ll	ll	ll	ll	ll	lm	ll	lm
Chr03_28692604	lmxll	ll	ll	ll	lm	lm	ll	ll	lm	ll	lm	lm	lm	lm	ll	lm	ll	ll	lm	lm	ll	lm	ll	lm	ll	ll	ll	ll	lm	lm	ll	lm	lm	ll	ll	ll	lm	lm	ll	lm	ll	lm	ll	lm	ll	lm	lm	ll	ll
Chr03_28692638	nnxnp	nn	nn	nn	np	nn	np	nn	nn	nn	nn	np	nn	np	np	nn	np	nn	nn	nn	np	nn	nn	nn	nn	nn	np	np	nn	nn	np	nn	nn	np	np	np	np	np	nn	nn	np	np	np	nn	nn	nn	np	np	np
Chr03_29768390	lmxll	ll	ll	lm	ll	lm	ll	ll	ll	ll	ll	lm	lm	lm	ll	lm	ll	ll	lm	lm	ll	lm	lm	ll	ll	ll	ll	lm	lm	lm	lm	lm	lm	ll	ll	lm	ll	lm	lm	lm	ll	ll	ll	ll	ll	lm	lm	ll	ll
Chr03_29931022	nnxnp	np	nn	np	nn	nn	np	np	nn	np	np	np	np	nn	nn	np	np	nn	np	np	np	np	nn	nn	np	np	nn	nn	np	nn	np	nn	nn	nn	np	np	np	np	nn	nn	nn	np	np	nn	nn	nn	nn	np	nn
Chr03_30228152	lmxll	ll	ll	ll	ll	ll	ll	ll	ll	--	ll	ll	lm	ll	ll	lm	ll	--	lm	ll	ll	lm	lm	ll	ll	ll	ll	ll	lm	lm	lm	lm	ll	lm	lm	ll	ll	ll	ll	ll	ll	lm	ll	ll	lm	--	ll	lm	ll
Chr03_3069217	nnxnp	nn	np	np	nn	np	np	nn	nn	--	np	np	np	np	np	nn	np	nn	np	nn	nn	np	np	np	nn	np	nn	nn	nn	nn	np	nn	np	np	nn	nn	np	np	nn	nn	nn	nn	np	np	nn	np	np	nn	nn
Chr03_3069225	lmxll	ll	lm	ll	ll	ll	lm	ll	ll	--	lm	lm	lm	ll	ll	lm	ll	lm	ll	lm	ll	ll	lm	lm	ll	lm	lm	ll	lm	lm	lm	lm	lm	ll	ll	lm	ll	ll	ll	ll	lm	lm	lm	ll	ll	ll	ll	ll	lm
Chr03_3069229	nnxnp	nn	np	np	nn	np	np	nn	nn	--	np	np	np	np	np	nn	np	nn	np	nn	nn	np	np	np	nn	np	nn	nn	nn	nn	np	nn	np	np	nn	nn	np	np	nn	nn	nn	nn	np	np	nn	np	np	nn	nn
Chr03_3069425	nnxnp	nn	np	np	nn	np	np	nn	nn	--	np	np	np	np	np	nn	np	nn	np	np	nn	np	np	np	nn	np	nn	nn	nn	nn	np	nn	np	np	nn	nn	np	np	nn	nn	nn	nn	np	np	nn	np	np	nn	nn
Chr03_30874415	lmxll	lm	lm	lm	ll	ll	lm	lm	ll	ll	lm	ll	ll	lm	ll	lm	ll	lm	lm	ll	lm	lm	ll	lm	lm	lm	lm	lm	lm	lm	lm	lm	lm	ll	--	ll	lm	lm	lm	lm	ll	lm	ll	ll	lm	lm	lm	ll	lm
Chr03_30874473	lmxll	ll	ll	lm	ll	lm	lm	ll	lm	lm	lm	lm	lm	lm	lm	ll	ll	ll	lm	lm	lm	lm	lm	lm	ll	lm	ll	lm	ll	ll	lm	ll	lm	lm	--	lm	lm	lm	lm	lm	lm	ll	lm	lm	ll	lm	ll	lm	ll
Chr03_31092770	lmxll	ll	lm	lm	ll	lm	lm	lm	ll	ll	ll	lm	lm	ll	ll	lm	ll	--	ll	--	lm	lm	ll	lm	lm	lm	ll	lm	ll	lm	ll	lm	lm	ll	ll	ll	lm	ll	lm	lm	ll	ll	--	ll	ll	lm	ll	lm	lm
Chr03_3109966	nnxnp	nn	np	np	--	np	nn	np	np	--	np	np	nn	nn	np	np	np	np	np	nn	nn	np	nn	nn	--	nn	nn	nn	nn	nn	np	np	nn	nn	nn	np	np	nn	nn	nn	nn	nn	nn	np	np	np	nn	np	nn
Chr03_33220152	lmxll	ll	lm	lm	--	lm	ll	lm	ll	ll	lm	lm	lm	ll	lm	lm	ll	lm	lm	lm	lm	lm	lm	lm	ll	lm	ll	lm	ll	lm	ll	lm	lm	ll	ll	lm	ll	lm	lm	lm	ll	ll	ll	lm	lm	lm	lm	ll	ll
Chr03_33220201	lmxll	ll	lm	lm	--	lm	ll	lm	ll	ll	lm	lm	lm	ll	lm	lm	ll	ll	lm	lm	lm	lm	lm	lm	ll	lm	ll	lm	ll	lm	ll	lm	lm	lm	ll	lm	ll	lm	lm	lm	ll	ll	ll	lm	lm	lm	lm	ll	ll
Chr03_34153715	nnxnp	nn	np	nn	--	np	nn	np	--	nn	nn	np	np	np	np	nn	nn	np	nn	np	nn	nn	nn	nn	nn	np	np	np	nn	nn	nn	nn	nn	np	nn	nn	nn	np	nn	np	np	np	nn	np	np	nn	np	np	np
Chr03_35712579	lmxll	lm	lm	ll	ll	lm	lm	ll	lm	--	lm	lm	lm	lm	lm	lm	lm	lm	ll	lm	lm	lm	lm	lm	lm	lm	lm	ll	ll	lm	lm	lm	ll	lm	ll	lm	ll	lm	ll	ll	ll	lm	lm	ll	ll	ll	lm	lm	ll
Chr03_35712585	lmxll	ll	lm	ll	ll	lm	lm	lm	lm	--	lm	lm	ll	ll	lm	lm	lm	lm	lm	lm	ll	lm	ll	ll	lm	lm	ll	ll	lm	lm	lm	lm	ll	lm	ll	lm	ll	ll	ll	ll	ll	lm	ll	ll	--	lm	lm	lm	ll
Chr03_35712645	nnxnp	nn	np	nn	nn	np	np	nn	np	--	nn	nn	np	nn	nn	nn	nn	np	np	np	nn	nn	np	nn	nn	np	np	nn	nn	nn	np	nn	nn	np	np	nn	np	np	nn	np	--	np	nn	nn	nn	np	np	nn	np
Chr03_35712656	lmxll	ll	lm	ll	ll	ll	lm	ll	lm	--	lm	ll	lm	lm	lm	lm	lm	lm	ll	ll	lm	ll	lm	lm	ll	lm	lm	ll	lm	lm	ll	lm	ll	ll	ll	lm	ll	lm	ll	ll	ll	ll	lm	ll	ll	ll	lm	lm	ll
Chr03_35712674	lmxll	ll	ll	lm	--	lm	ll	ll	lm	--	ll	lm	ll	lm	lm	ll	ll	ll	lm	ll	lm	ll	ll	ll	ll	lm	ll	lm	lm	lm	lm	ll	ll	ll	ll	lm	lm	lm	lm	lm	ll	lm	lm	ll	ll	lm	ll	ll	lm
Chr03_35852414	nnxnp	nn	np	np	--	np	np	nn	nn	np	np	nn	np	np	np	nn	np	nn	np	nn	nn	np	np	np	np	nn	nn	np	np	np	np	nn	np	nn	nn	np	nn	np	--	nn	nn	nn	np	np	nn	np	nn	nn	nn
Chr03_36891577	nnxnp	--	np	nn	--	nn	nn	np	nn	np	np	np	np	nn	np	np	nn	nn	np	nn	np	np	np	nn	nn	np	nn	np	nn	nn	nn	nn	nn	nn	--	nn	nn	np	np	np	nn	np	np	np	nn	np	np	np	nn
Chr03_37192289	nnxnp	--	nn	np	--	nn	np	nn	np	nn	nn	np	np	nn	np	np	nn	nn	nn	np	np	nn	np	np	np	nn	nn	nn	np	nn	nn	nn	np	nn	np	np	nn	np	np	nn	np	np	nn	np	nn	nn	np	np	nn
Chr03_37539504	lmxll	ll	lm	lm	--	lm	ll	ll	lm	ll	lm	ll	ll	ll	lm	lm	ll	ll	lm	ll	ll	lm	ll	ll	ll	lm	ll	ll	lm	ll	ll	lm	lm	lm	ll	ll	lm	lm	lm	lm	lm	ll	lm	ll	ll	lm	lm	ll	ll
Chr03_37539765	lmxll	--	lm	lm	--	ll	ll	lm	lm	ll	lm	ll	lm	lm	ll	ll	ll	ll	ll	ll	ll	lm	lm	ll	lm	lm	ll	lm	lm	lm	lm	lm	lm	ll	lm	lm	lm	ll	ll	lm	ll	ll	ll	lm	ll	lm	lm	lm	lm
Chr03_38479649	hkxhk	--	kk	--	--	hk	hk	hk	kk	--	kk	hk	hk	hk	hk	hk	--	--	hh	--	hk	hk	hk	kk	hh	hh	--	hk	kk	hk	hk	kk	kk	hh	--	hh	hk	hk	--	hk	hk	hh	--	hk	hh	hh	hk	hk	--
Chr03_38499527	lmxll	lm	lm	lm	--	lm	ll	lm	ll	ll	lm	ll	lm	--	lm	lm	lm	ll	lm	lm	lm	lm	ll	ll	lm	ll	lm	ll	lm	ll	lm	lm	lm	lm	ll	ll	ll	ll	lm	lm	ll	lm	lm	lm	lm	ll	lm	lm	lm
Chr03_39376508	lmxll	--	lm	lm	--	ll	lm	ll	lm	ll	lm	ll	lm	ll	lm	ll	lm	ll	lm	lm	lm	ll	lm	lm	lm	lm	ll	lm	ll	lm	ll	lm	ll	lm	lm	ll	lm	lm	lm	lm	lm	ll	lm	lm	ll	lm	lm	lm	ll
Chr03_42370037	nnxnp	np	np	np	--	np	np	nn	np	np	np	np	nn	--	nn	nn	np	nn	nn	np	--	np	np	nn	np	np	nn	nn	nn	np	np	np	nn	np	nn	np	np	np	nn	np	np	np	np	nn	nn	nn	np	nn	nn
Chr03_42544290	hkxhk	--	hk	hk	--	hk	hk	kk	hk	hh	hk	hk	hk	hk	hk	kk	hk	--	hk	kk	kk	kk	kk	hh	hh	hk	--	kk	hk	hk	kk	hk	hk	--	kk	hk	hk	hk	--	hk	hk	hk	hk	hk	--	--	hk	--	kk
Chr03_42661181	lmxll	ll	ll	ll	ll	ll	ll	ll	ll	ll	lm	ll	lm	ll	ll	lm	ll	ll	lm	lm	ll	lm	lm	ll	ll	ll	lm	ll	ll	ll	ll	lm	lm	lm	ll	lm	ll	ll	ll	ll	ll	lm	ll	ll	ll	ll	ll	ll	ll
Chr03_43431047	lmxll	lm	lm	lm	ll	lm	ll	ll	ll	lm	lm	lm	lm	ll	lm	lm	ll	ll	lm	lm	ll	lm	lm	lm	ll	ll	lm	lm	lm	ll	lm	ll	lm	ll	ll	ll	ll	lm	ll	lm	ll	ll	lm	ll	lm	lm	lm	ll	lm
Chr03_4420861	nnxnp	nn	nn	nn	nn	nn	np	np	np	np	nn	np	np	nn	np	nn	nn	np	nn	nn	np	nn	np	nn	nn	nn	nn	np	np	nn	np	np	nn	nn	--	np	np	nn	np	nn	np	np	np	nn	np	--	nn	np	np
Chr03_45310948	lmxll	ll	ll	ll	ll	ll	ll	ll	ll	ll	ll	ll	lm	ll	ll	lm	ll	ll	lm	lm	ll	lm	lm	ll	lm	ll	lm	ll	ll	ll	lm	lm	lm	lm	lm	ll	ll	ll	ll	ll	ll	lm	ll	ll	ll	ll	ll	lm	ll
Chr03_46843899	nnxnp	nn	nn	np	--	np	nn	np	np	nn	np	nn	np	np	nn	nn	np	nn	np	nn	nn	np	np	nn	nn	np	nn	nn	np	np	nn	np	np	np	np	np	nn	np	np	nn	np	nn	nn	nn	nn	np	nn	nn	nn
Chr03_46843974	nnxnp	nn	nn	np	--	np	nn	np	np	nn	nn	nn	np	np	np	nn	np	nn	np	np	nn	nn	np	nn	nn	np	nn	nn	nn	np	nn	np	np	np	np	np	nn	np	np	np	np	nn	np	nn	nn	np	np	nn	nn
Chr03_47547929	nnxnp	nn	np	np	np	np	np	nn	nn	nn	np	np	np	nn	np	nn	nn	np	nn	np	np	np	nn	np	np	np	np	nn	np	np	np	nn	np	nn	nn	nn	np	np	nn	nn	np	nn	np	nn	--	nn	nn	nn	np
Chr03_48868597	lmxll	ll	ll	lm	ll	lm	ll	ll	ll	ll	ll	lm	ll	ll	ll	lm	ll	ll	lm	ll	lm	lm	lm	lm	lm	ll	lm	lm	ll	lm	lm	lm	lm	ll	lm	ll	lm	lm	ll	ll	ll	ll	lm	lm	lm	lm	ll	ll	lm
Chr03_48868607	nnxnp	np	np	np	nn	nn	nn	np	np	nn	nn	nn	np	nn	np	np	np	nn	nn	nn	nn	np	nn	nn	np	np	nn	nn	np	nn	np	np	np	np	nn	np	nn	np	nn	nn	nn	nn	np	nn	np	nn	np	nn	nn
Chr03_48868752	nnxnp	nn	nn	np	nn	nn	nn	nn	np	nn	nn	np	np	nn	nn	np	nn	np	nn	nn	nn	nn	np	nn	nn	np	nn	nn	nn	np	np	nn	nn	np	np	nn	np	nn	nn	np	np	nn	np	np	np	nn	nn	np	np
Chr03_49734809	lmxll	ll	lm	lm	--	lm	lm	ll	--	ll	lm	lm	lm	ll	ll	ll	lm	lm	ll	lm	lm	lm	ll	lm	ll	ll	ll	ll	ll	ll	ll	ll	lm	ll	ll	lm	ll	lm	ll	lm	lm	ll	lm	ll	ll	ll	lm	lm	ll
Chr03_50571189	lmxll	lm	ll	lm	--	ll	ll	ll	lm	ll	ll	lm	ll	ll	lm	lm	lm	ll	ll	ll	ll	lm	lm	ll	ll	lm	ll	lm	ll	lm	lm	ll	ll	ll	--	ll	ll	lm	lm	ll	lm	ll	lm	lm	ll	lm	lm	ll	ll
Chr03_50571210	lmxll	lm	lm	lm	--	ll	lm	ll	lm	ll	ll	ll	ll	ll	lm	ll	ll	ll	--	lm	lm	lm	ll	lm	lm	lm	ll	lm	lm	lm	lm	lm	ll	lm	--	lm	lm	lm	ll	lm	lm	lm	lm	lm	lm	lm	ll	lm	lm
Chr03_50571231	nnxnp	np	nn	np	--	nn	nn	nn	nn	nn	nn	np	np	nn	nn	nn	nn	np	nn	nn	np	np	np	nn	np	np	nn	nn	nn	np	np	nn	nn	np	--	nn	np	nn	nn	np	nn	np	nn	nn	np	nn	nn	np	np
Chr03_5133536	nnxnp	nn	nn	np	--	nn	np	np	np	nn	np	np	np	nn	nn	np	np	np	nn	nn	nn	np	nn	nn	np	np	nn	nn	np	np	np	np	np	np	nn	np	nn	np	nn	nn	nn	nn	np	nn	nn	nn	np	--	nn
Chr03_52134213	lmxll	ll	ll	ll	ll	lm	ll	ll	lm	ll	ll	ll	lm	ll	ll	ll	lm	ll	lm	ll	lm	lm	ll	lm	lm	lm	ll	lm	ll	lm	lm	lm	lm	lm	lm	lm	lm	ll	lm	ll	ll	ll	lm	ll	ll	ll	ll	lm	ll
Chr03_52134493	lmxll	ll	ll	ll	ll	lm	ll	ll	ll	ll	ll	lm	lm	lm	ll	lm	ll	ll	lm	lm	lm	ll	lm	lm	lm	lm	ll	lm	ll	lm	lm	lm	ll	lm	ll	lm	ll	ll	lm	lm	ll	lm	ll	lm	ll	ll	ll	lm	ll
Chr03_53097220	nnxnp	nn	np	nn	nn	np	np	np	nn	nn	np	nn	np	nn	np	nn	nn	np	nn	np	np	np	np	np	nn	nn	nn	nn	np	nn	np	np	np	nn	np	nn	nn	np	nn	nn	nn	nn	np	nn	--	np	np	nn	nn
Chr03_53097248	nnxnp	nn	np	nn	nn	np	np	np	nn	nn	np	nn	np	nn	np	nn	nn	np	nn	np	np	np	np	np	nn	nn	nn	nn	np	nn	np	np	np	nn	np	nn	nn	np	nn	nn	nn	nn	np	np	--	np	np	nn	nn
Chr03_53097275	lmxll	ll	ll	lm	ll	ll	ll	ll	ll	lm	ll	lm	lm	ll	lm	lm	lm	ll	lm	ll	ll	lm	ll	lm	lm	ll	lm	lm	lm	lm	lm	ll	lm	lm	ll	lm	lm	lm	ll	ll	ll	lm	ll	ll	--	ll	ll	lm	lm
Chr03_54880960	lmxll	ll	lm	ll	ll	lm	ll	lm	ll	ll	lm	ll	ll	ll	lm	lm	lm	ll	ll	ll	ll	ll	lm	lm	lm	lm	lm	lm	ll	lm	lm	ll	lm	lm	lm	ll	ll	ll	ll	lm	ll	ll	ll	lm	ll	lm	lm	lm	lm
Chr03_54881181	nnxnp	nn	nn	np	nn	nn	np	nn	np	nn	nn	nn	np	np	nn	np	np	np	np	nn	np	nn	np	nn	np	nn	np	nn	nn	nn	nn	nn	nn	np	nn	np	nn	np	nn	nn	nn	nn	np	nn	nn	np	np	nn	nn
Chr03_55855462	hkxhk	hh	--	hk	kk	hk	hk	kk	hk	kk	hk	hk	hk	kk	hk	--	hk	hk	kk	hk	kk	hh	kk	hh	hk	hk	hk	hk	hh	hk	hh	hh	hk	hk	hk	hk	hk	hh	--	kk	kk	--	hk	kk	--	hk	kk	kk	hk
Chr03_56100063	nnxnp	nn	nn	np	--	np	nn	nn	np	nn	np	np	np	np	np	np	np	nn	np	nn	np	nn	np	np	np	nn	nn	np	nn	nn	np	nn	np	np	nn	nn	nn	np	--	np	nn	nn	np	nn	nn	np	nn	nn	np
Chr03_57715162	nnxnp	nn	np	nn	--	np	nn	nn	np	nn	np	nn	np	nn	np	np	nn	nn	np	nn	nn	np	nn	np	nn	np	nn	nn	np	np	nn	np	nn	nn	nn	np	nn	--	np	np	nn	np	nn	np	nn	np	np	np	np
Chr03_58253041	lmxll	ll	ll	lm	ll	lm	ll	lm	ll	ll	lm	ll	ll	ll	ll	lm	lm	lm	ll	ll	ll	lm	ll	lm	ll	ll	lm	lm	ll	lm	lm	lm	lm	ll	ll	ll	ll	ll	lm	lm	ll	ll	lm	lm	lm	lm	ll	ll	ll
Chr03_58253894	lmxll	ll	lm	lm	ll	ll	--	lm	ll	lm	ll	ll	lm	ll	lm	ll	lm	ll	lm	lm	ll	lm	lm	lm	ll	lm	lm	lm	lm	lm	lm	lm	lm	ll	lm	ll	lm	ll	ll	lm	ll	ll	ll	ll	ll	ll	lm	lm	lm
Chr03_58256273	lmxll	lm	lm	lm	ll	ll	lm	ll	lm	ll	lm	lm	lm	ll	lm	lm	lm	ll	ll	lm	ll	lm	ll	lm	lm	lm	ll	ll	lm	lm	ll	ll	ll	lm	ll	ll	ll	lm	lm	lm	lm	ll	ll	lm	lm	lm	lm	ll	ll
Chr03_58256288	lmxll	lm	ll	ll	ll	ll	ll	lm	lm	ll	lm	ll	lm	ll	lm	ll	lm	lm	lm	ll	lm	ll	lm	ll	ll	lm	ll	ll	ll	lm	ll	lm	lm	lm	ll	lm	lm	lm	ll	lm	lm	ll	ll	lm	ll	lm	lm	ll	ll
Chr03_58256556	nnxnp	nn	np	np	--	nn	np	np	nn	--	np	np	nn	np	nn	np	nn	nn	nn	nn	nn	nn	nn	np	np	nn	np	np	nn	nn	np	np	nn	nn	np	nn	np	nn	nn	nn	nn	np	nn	nn	nn	np	nn	np	nn
Chr03_59245236	hkxhk	kk	--	hk	--	--	hk	hk	kk	hh	hk	--	hk	hk	--	hk	hk	hh	hh	hk	hk	hk	hh	hk	kk	hh	hh	--	hk	hh	hk	hk	kk	kk	kk	hh	hh	hh	hh	hk	hh	hk	hk	hk	hh	--	hk	hk	hk
Chr03_59514654	nnxnp	nn	np	np	--	np	np	np	--	nn	nn	np	np	nn	nn	nn	nn	np	nn	np	nn	np	nn	np	np	np	nn	np	np	np	np	np	nn	nn	nn	np	nn	np	nn	nn	nn	np	np	nn	np	np	nn	np	nn
Chr03_59811469	hkxhk	hh	hk	kk	hh	--	hh	hh	hh	hk	hk	hk	hk	hk	hh	hk	hk	--	--	--	kk	hk	hk	hk	hk	kk	hh	hk	hk	kk	--	kk	--	hk	hh	hk	hk	hk	kk	hk	kk	hk	hk	hh	hk	--	kk	hk	hk
Chr03_59969904	lmxll	ll	ll	ll	--	ll	ll	lm	ll	ll	ll	lm	ll	ll	ll	lm	ll	ll	lm	ll	ll	lm	lm	ll	ll	ll	--	ll	lm	ll	lm	lm	lm	ll	ll	lm	ll	ll	ll	ll	ll	lm	ll	ll	ll	ll	ll	ll	ll
Chr03_59969905	lmxll	lm	lm	lm	--	ll	lm	lm	lm	lm	lm	lm	lm	lm	ll	lm	ll	ll	lm	ll	lm	ll	lm	ll	ll	lm	--	ll	lm	lm	ll	lm	lm	lm	ll	lm	ll	ll	ll	ll	ll	ll	ll	ll	ll	lm	lm	lm	ll
Chr03_59969910	lmxll	ll	ll	ll	--	ll	ll	lm	ll	ll	ll	lm	ll	ll	ll	lm	ll	ll	lm	ll	ll	lm	lm	ll	ll	ll	--	ll	lm	ll	lm	lm	lm	ll	ll	lm	ll	ll	ll	ll	ll	lm	ll	ll	ll	ll	ll	ll	ll
Chr03_60146968	lmxll	ll	lm	lm	--	lm	lm	ll	lm	ll	ll	lm	lm	lm	ll	lm	lm	ll	ll	lm	ll	ll	ll	ll	ll	lm	ll	lm	lm	lm	ll	ll	lm	ll	ll	lm	lm	lm	lm	lm	ll	ll	lm	lm	--	lm	ll	lm	ll
Chr03_60589403	lmxll	lm	ll	ll	lm	lm	lm	ll	ll	lm	ll	lm	lm	lm	ll	lm	lm	ll	lm	ll	lm	lm	lm	lm	ll	lm	ll	ll	ll	lm	lm	lm	ll	lm	ll	ll	lm	lm	ll	lm	ll	lm	ll	ll	--	lm	lm	ll	ll
Chr03_60589432	lmxll	ll	ll	ll	ll	lm	lm	ll	ll	lm	ll	lm	lm	lm	lm	ll	ll	ll	ll	lm	lm	ll	ll	lm	ll	lm	lm	ll	ll	ll	lm	ll	lm	ll	lm	lm	lm	lm	ll	lm	ll	ll	lm	lm	--	ll	ll	ll	lm
Chr03_60589469	lmxll	lm	ll	ll	lm	lm	ll	ll	ll	lm	ll	ll	lm	lm	ll	lm	lm	ll	lm	ll	lm	ll	lm	lm	ll	lm	ll	ll	ll	lm	lm	lm	ll	lm	ll	ll	lm	lm	ll	lm	ll	ll	ll	ll	--	lm	lm	ll	ll
Chr03_60751983	nnxnp	nn	np	np	--	np	nn	nn	np	--	np	np	np	np	np	nn	nn	nn	nn	nn	np	nn	nn	nn	np	np	nn	nn	nn	np	nn	nn	np	nn	np	np	nn	np	nn	np	nn	np	np	np	nn	nn	nn	np	nn
Chr03_6121887	nnxnp	nn	nn	nn	--	np	np	nn	np	nn	np	nn	np	np	nn	nn	np	nn	nn	nn	np	np	nn	np	np	np	nn	nn	np	np	nn	nn	np	np	nn	nn	np	np	nn	nn	nn	nn	np	nn	nn	np	np	nn	nn
Chr03_63964243	nnxnp	nn	np	np	nn	nn	nn	np	nn	--	np	nn	np	np	nn	np	np	np	np	nn	nn	np	nn	nn	nn	nn	nn	np	np	nn	np	nn	np	nn	nn	nn	nn	np	--	np	nn	np	np	nn	np	np	np	nn	np
Chr03_63964252	lmxll	ll	ll	ll	ll	lm	lm	ll	ll	--	lm	ll	lm	lm	ll	lm	ll	ll	lm	ll	lm	lm	ll	ll	ll	ll	lm	ll	lm	lm	lm	lm	lm	ll	lm	ll	ll	ll	--	lm	ll	lm	ll	ll	lm	lm	ll	lm	ll
Chr03_64308426	lmxll	ll	ll	lm	--	lm	lm	lm	ll	ll	lm	ll	lm	ll	ll	lm	lm	ll	lm	ll	lm	lm	ll	ll	--	ll	ll	lm	lm	ll	lm	ll	lm	lm	ll	ll	ll	ll	lm	lm	ll	lm	lm	ll	lm	lm	lm	ll	lm
Chr03_64568778	lmxll	ll	lm	lm	ll	lm	ll	lm	lm	ll	ll	ll	ll	lm	ll	ll	ll	lm	lm	ll	ll	lm	lm	lm	lm	ll	ll	ll	ll	ll	lm	lm	ll	lm	lm	ll	lm	lm	lm	lm	ll	ll	lm	lm	ll	ll	lm	lm	ll
Chr03_64696823	nnxnp	nn	np	nn	nn	np	np	np	np	nn	nn	np	nn	nn	np	np	nn	np	np	nn	nn	nn	nn	nn	np	np	nn	nn	nn	np	np	np	nn	nn	nn	nn	np	np	nn	np	nn	nn	nn	nn	np	np	np	np	np
Chr03_64697002	nnxnp	np	nn	np	nn	np	nn	nn	nn	nn	nn	np	np	nn	nn	np	nn	nn	np	np	np	nn	np	nn	nn	np	nn	nn	nn	nn	nn	nn	nn	np	np	nn	nn	nn	np	nn	np	np	np	nn	nn	np	np	nn	np
Chr03_65861041	lmxll	ll	lm	lm	ll	lm	ll	ll	ll	lm	lm	lm	lm	ll	ll	ll	lm	lm	lm	lm	lm	ll	ll	ll	lm	lm	ll	lm	ll	ll	lm	ll	lm	ll	ll	ll	ll	lm	lm	lm	ll	ll	lm	lm	ll	ll	ll	lm	ll
Chr03_66094391	nnxnp	nn	np	nn	--	nn	np	nn	np	np	np	np	np	np	np	np	np	nn	np	np	nn	nn	nn	nn	nn	nn	nn	--	nn	nn	nn	nn	nn	np	np	np	np	nn	nn	nn	nn	nn	nn	np	nn	np	nn	nn	np
Chr03_66094418	nnxnp	nn	np	nn	--	nn	np	nn	np	np	np	np	np	nn	np	np	np	np	np	np	nn	np	nn	nn	nn	nn	nn	--	nn	nn	nn	nn	nn	np	np	np	np	nn	nn	nn	nn	nn	nn	np	nn	np	nn	nn	--
Chr03_66505735	nnxnp	nn	np	np	--	nn	np	np	nn	--	np	nn	np	nn	nn	nn	np	nn	np	nn	nn	nn	nn	np	nn	np	np	nn	np	nn	np	nn	np	nn	nn	nn	np	nn	nn	np	np	np	nn	np	nn	nn	np	nn	np
Chr03_67583301	hkxhk	--	hk	hk	--	kk	hh	hk	hk	hk	kk	kk	kk	hk	hk	kk	hk	hk	hk	kk	hk	hh	kk	hk	--	hk	kk	hk	kk	hk	--	hh	hk	hk	--	kk	hk	hh	hh	hk	kk	hk	kk	hk	hh	hk	hk	hk	kk
Chr03_68072256	hkxhk	kk	kk	hk	hh	kk	hk	kk	--	hh	--	hh	hk	hk	hh	hk	hk	kk	hk	kk	hh	hh	hk	hk	kk	hk	hk	hk	hh	kk	hh	kk	hk	--	hk	hk	hk	hk	--	hk	kk	hk	kk	kk	hh	hk	hk	kk	hh
Chr03_68072300	hkxhk	kk	kk	hk	hh	kk	hk	kk	--	hh	--	hh	hk	hk	hh	hk	hk	--	hk	kk	hh	hh	hk	hk	kk	hk	hk	hk	hh	kk	hh	kk	hk	hk	hk	hk	hk	hk	hk	hk	kk	hk	kk	kk	hh	hk	hk	kk	hh
Chr03_68072305	hkxhk	kk	kk	hk	hh	kk	hk	kk	--	hh	--	hh	hk	hk	hh	hk	hk	--	hk	kk	hh	hh	hk	hk	kk	hk	hk	hk	hh	kk	hh	kk	hk	hk	hk	hk	hk	hk	hk	hk	kk	hk	kk	kk	hh	hk	hk	kk	hh
Chr03_68968681	lmxll	ll	lm	lm	--	ll	lm	lm	ll	--	ll	ll	ll	lm	lm	ll	lm	ll	lm	ll	ll	ll	ll	lm	lm	lm	ll	ll	ll	ll	ll	lm	ll	lm	ll	lm	lm	lm	--	lm	lm	lm	ll	lm	ll	lm	lm	ll	ll
Chr03_68983646	lmxll	--	ll	lm	ll	lm	lm	lm	ll	ll	lm	ll	lm	ll	ll	lm	lm	ll	lm	ll	ll	lm	ll	ll	ll	ll	ll	lm	lm	lm	lm	lm	lm	ll	ll	ll	ll	lm	lm	lm	ll	ll	ll	ll	lm	lm	lm	ll	lm
Chr03_71231764	nnxnp	np	np	nn	nn	nn	np	nn	nn	--	nn	nn	nn	nn	nn	--	nn	nn	np	np	nn	nn	np	nn	nn	np	nn	np	nn	np	np	nn	np	nn	np	np	nn	np	np	np	nn	np	np	np	np	np	nn	nn	nn
Chr03_72472178	nnxnp	np	nn	np	--	nn	np	nn	np	np	np	np	nn	nn	np	np	nn	np	np	np	nn	nn	nn	nn	nn	np	nn	np	nn	nn	nn	nn	np	np	np	np	nn	nn	nn	nn	np	np	np	nn	nn	--	np	np	nn
Chr03_72675332	nnxnp	nn	np	nn	--	np	np	np	np	nn	np	np	np	np	np	np	nn	nn	np	np	nn	nn	nn	np	np	nn	np	nn	nn	nn	nn	nn	np	np	np	np	np	nn	--	np	np	np	np	nn	np	nn	np	np	np
Chr03_72840163	hkxhk	kk	hh	hh	--	hh	hk	hk	--	hh	hh	hk	hk	hh	--	kk	--	--	hh	kk	kk	kk	hk	hk	--	hk	--	hk	hh	hk	kk	hk	hk	kk	--	kk	hk	hk	kk	hk	hk	hk	--	hh	--	--	hk	hk	kk
Chr03_72959101	lmxll	ll	lm	lm	--	ll	ll	ll	lm	lm	lm	lm	lm	ll	lm	lm	lm	ll	ll	lm	lm	ll	lm	lm	ll	ll	ll	lm	lm	lm	ll	ll	ll	lm	lm	ll	lm	ll	ll	lm	ll	ll	lm	lm	ll	ll	ll	--	ll
Chr03_7312221	nnxnp	nn	nn	np	nn	nn	np	nn	nn	np	np	np	nn	np	nn	nn	np	nn	nn	nn	nn	np	nn	np	np	np	nn	nn	nn	nn	nn	np	np	np	nn	nn	np	np	--	nn	nn	nn	np	nn	--	np	nn	nn	nn
Chr03_73231414	nnxnp	np	np	np	--	nn	np	nn	nn	nn	np	np	np	nn	np	np	np	nn	nn	nn	nn	np	np	np	np	np	np	nn	nn	nn	nn	nn	np	nn	nn	np	nn	np	--	np	np	nn	np	nn	np	nn	np	np	np
Chr03_73231423	nnxnp	np	np	np	--	nn	np	nn	nn	nn	np	np	np	nn	np	np	np	nn	nn	nn	nn	np	np	np	np	np	np	nn	nn	nn	nn	nn	np	nn	nn	np	nn	np	--	np	np	nn	np	nn	np	nn	np	np	np
Chr03_73292444	lmxll	ll	lm	lm	--	ll	lm	lm	lm	lm	ll	ll	ll	lm	lm	ll	ll	lm	ll	ll	lm	ll	ll	lm	--	lm	ll	ll	ll	lm	ll	lm	lm	lm	ll	lm	lm	lm	ll	lm	ll	lm	ll	lm	lm	lm	lm	lm	lm
Chr03_73295220	lmxll	ll	lm	lm	ll	lm	ll	ll	lm	ll	lm	lm	lm	ll	lm	lm	lm	ll	ll	lm	ll	ll	lm	lm	ll	ll	ll	lm	lm	lm	ll	ll	ll	ll	lm	ll	lm	ll	lm	lm	lm	ll	lm	lm	ll	ll	ll	ll	ll
Chr03_73346738	hkxhk	--	hk	hk	kk	hk	hk	--	hk	hh	hk	hk	hk	hk	hh	hk	hk	--	kk	hk	hk	kk	hk	hk	kk	--	hk	hk	hk	hk	hk	kk	hk	--	hh	hk	hk	kk	hk	hk	hk	kk	hk	hh	--	hk	kk	--	hk
Chr03_74096010	lmxll	ll	ll	lm	ll	ll	lm	lm	ll	ll	ll	ll	ll	lm	lm	ll	lm	lm	ll	ll	ll	ll	ll	lm	lm	ll	ll	ll	ll	ll	ll	lm	ll	lm	--	ll	lm	lm	lm	lm	ll	lm	ll	ll	ll	lm	lm	--	ll
Chr03_74282659	nnxnp	nn	np	nn	--	nn	nn	--	nn	nn	nn	np	nn	np	np	nn	nn	np	nn	np	nn	np	nn	np	np	np	--	np	nn	np	np	np	np	nn	nn	np	np	np	np	nn	np	nn	nn	nn	nn	nn	nn	nn	nn
Chr03_74282812	lmxll	ll	lm	lm	ll	ll	lm	lm	ll	lm	ll	ll	ll	lm	lm	ll	ll	lm	lm	ll	lm	ll	ll	lm	ll	lm	ll	ll	ll	ll	ll	lm	ll	lm	lm	ll	ll	lm	ll	lm	ll	lm	ll	lm	ll	lm	lm	ll	ll
Chr03_74426415	nnxnp	np	np	nn	nn	nn	nn	nn	nn	nn	nn	nn	nn	nn	np	nn	nn	nn	nn	nn	nn	np	nn	np	np	np	nn	np	np	np	np	nn	np	nn	--	nn	nn	np	nn	nn	nn	np	nn	nn	nn	np	nn	nn	nn
Chr03_74426423	nnxnp	nn	np	nn	nn	np	np	np	np	np	nn	np	np	np	nn	nn	np	nn	nn	nn	np	nn	np	np	np	np	np	nn	np	np	nn	np	nn	nn	--	np	np	nn	nn	nn	np	np	nn	nn	np	nn	nn	np	nn
Chr03_74637058	lmxll	--	ll	lm	--	lm	lm	lm	lm	ll	lm	lm	ll	lm	ll	lm	ll	ll	lm	ll	lm	lm	ll	ll	ll	lm	lm	lm	ll	lm	ll	lm	lm	ll	ll	lm	ll	lm	ll	lm	ll	ll	lm	ll	ll	ll	lm	lm	ll
Chr03_75051674	lmxll	ll	ll	ll	--	lm	lm	ll	ll	--	lm	ll	lm	lm	ll	lm	lm	ll	lm	lm	lm	lm	lm	ll	ll	lm	lm	lm	lm	ll	ll	lm	lm	ll	lm	ll	ll	lm	ll	lm	ll	ll	ll	ll	ll	lm	lm	ll	lm
Chr03_75324341	nnxnp	nn	nn	nn	--	nn	np	nn	nn	--	nn	np	np	nn	np	np	np	np	np	np	nn	np	np	np	np	np	nn	nn	nn	np	np	nn	nn	np	nn	nn	nn	nn	np	np	nn	nn	np	np	np	np	np	nn	nn
Chr03_76141483	nnxnp	np	nn	nn	--	nn	np	nn	np	nn	nn	np	np	np	np	np	nn	nn	nn	np	np	nn	np	np	nn	nn	np	nn	nn	nn	nn	nn	nn	nn	np	nn	np	nn	nn	np	np	np	nn	nn	--	nn	np	np	np
Chr03_76141776	lmxll	ll	ll	ll	--	lm	ll	lm	ll	ll	lm	ll	lm	lm	ll	lm	lm	ll	lm	ll	lm	lm	ll	ll	ll	ll	ll	lm	lm	ll	lm	ll	lm	ll	ll	lm	ll	lm	lm	lm	ll	ll	lm	ll	--	lm	ll	--	lm
Chr03_76248641	hkxhk	--	kk	hk	--	hh	hh	--	hh	--	hk	hk	hh	kk	hh	hh	--	hk	hk	--	kk	hk	kk	hk	--	hk	kk	hk	hk	hk	hk	hk	hk	--	--	hk	hk	hk	hh	hk	hk	--	hh	hk	--	hh	--	--	hh
Chr03_76690553	nnxnp	nn	np	nn	np	np	np	nn	np	nn	nn	np	np	np	np	np	np	nn	nn	nn	np	nn	np	np	nn	nn	np	nn	np	nn	nn	nn	nn	np	np	np	np	nn	np	np	np	np	nn	np	nn	nn	nn	--	nn
Chr03_775638	nnxnp	np	np	nn	nn	nn	np	np	np	--	np	nn	nn	np	nn	nn	np	nn	nn	nn	np	nn	nn	np	np	nn	np	nn	np	nn	np	nn	nn	np	np	np	np	nn	nn	nn	np	np	nn	np	np	nn	np	nn	nn
Chr03_775692	nnxnp	np	np	np	nn	nn	np	np	np	--	np	nn	nn	np	nn	np	np	nn	nn	nn	np	nn	nn	np	np	nn	np	nn	np	nn	np	nn	nn	np	np	np	np	nn	nn	nn	np	np	nn	np	np	nn	nn	nn	nn
Chr03_775701	nnxnp	np	np	np	nn	nn	np	np	np	--	np	nn	nn	np	nn	np	np	nn	nn	nn	np	nn	nn	np	np	nn	np	nn	np	nn	np	nn	nn	np	np	np	np	nn	nn	nn	np	np	nn	np	np	nn	nn	nn	nn
Chr03_77945264	lmxll	ll	lm	lm	--	lm	ll	ll	lm	--	lm	ll	lm	lm	lm	ll	lm	ll	ll	lm	ll	ll	ll	ll	ll	ll	ll	lm	lm	lm	ll	ll	ll	lm	ll	lm	lm	ll	lm	lm	lm	ll	lm	lm	ll	ll	ll	lm	ll
Chr03_77945476	lmxll	ll	lm	lm	--	lm	ll	ll	lm	--	lm	lm	lm	lm	lm	ll	lm	ll	ll	lm	ll	ll	ll	lm	ll	ll	ll	lm	lm	lm	ll	ll	ll	lm	ll	lm	lm	ll	lm	lm	lm	ll	lm	lm	ll	ll	ll	lm	ll
Chr03_77945477	lmxll	ll	lm	lm	--	lm	ll	ll	lm	--	lm	lm	lm	lm	lm	ll	lm	ll	ll	lm	ll	ll	ll	lm	ll	ll	ll	lm	lm	lm	ll	ll	ll	lm	ll	lm	lm	ll	lm	lm	lm	ll	lm	lm	ll	ll	ll	lm	ll
Chr03_77945492	lmxll	ll	ll	lm	--	ll	ll	lm	lm	--	ll	ll	ll	lm	lm	ll	ll	lm	lm	ll	lm	ll	ll	lm	lm	lm	ll	ll	ll	ll	ll	lm	ll	lm	--	ll	ll	lm	ll	lm	ll	lm	ll	lm	ll	lm	lm	ll	ll
Chr03_78580486	lmxll	ll	lm	lm	--	--	lm	lm	ll	lm	lm	ll	ll	ll	lm	lm	lm	--	lm	ll	ll	ll	ll	ll	lm	ll	ll	lm	ll	ll	ll	ll	lm	lm	lm	lm	ll	lm	lm	lm	lm	lm	lm	lm	lm	lm	lm	ll	ll
Chr03_79256484	nnxnp	np	np	nn	--	np	nn	np	nn	np	np	nn	nn	np	np	nn	nn	np	np	nn	nn	np	nn	nn	np	nn	nn	--	np	np	np	nn	np	nn	nn	nn	nn	np	nn	np	nn	np	np	nn	np	np	nn	np	np
Chr03_79801689	hkxhk	--	hk	hh	kk	hh	hk	--	hk	kk	hk	hk	hk	kk	hh	hk	--	--	hh	--	kk	hh	hk	hh	--	hk	kk	hk	hk	hk	hk	hh	hh	hk	kk	kk	hk	hh	hk	hk	kk	hk	hh	hh	kk	hh	hk	hh	hk
Chr03_79801748	hkxhk	--	hk	hk	hh	kk	hk	--	hk	hh	hk	hk	hk	hh	kk	hk	--	--	kk	--	hk	kk	hk	kk	--	hk	hh	hk	hk	hk	hk	kk	kk	hk	hh	hh	hk	kk	--	hk	hh	hh	--	kk	hh	kk	hk	kk	hk
Chr03_79801749	hkxhk	--	hk	hk	kk	hh	hk	--	hk	kk	hk	hk	hk	kk	hh	hk	--	--	hh	--	hk	hh	hk	hh	--	hk	kk	hk	hk	hk	hk	hh	hh	hk	kk	kk	hk	hh	hh	hk	kk	kk	hh	hh	kk	hh	hk	hh	hk
Chr03_79801787	hkxhk	--	hk	hk	hh	kk	hk	--	hk	hh	hk	hk	hk	hh	kk	hk	--	--	kk	--	hk	kk	hk	kk	--	hk	hh	hk	hk	hk	hk	kk	kk	hk	hh	hh	hk	kk	--	hk	hh	hh	--	kk	hh	kk	hk	kk	hk
Chr03_80701724	lmxll	lm	ll	lm	--	ll	lm	lm	lm	ll	ll	ll	lm	lm	lm	lm	ll	ll	ll	lm	lm	lm	ll	lm	lm	lm	ll	ll	lm	ll	lm	lm	lm	lm	lm	ll	ll	ll	ll	ll	ll	lm	ll	lm	ll	ll	lm	lm	ll
Chr03_80701803	lmxll	lm	ll	lm	--	ll	lm	ll	lm	ll	ll	ll	lm	lm	lm	lm	ll	ll	ll	lm	lm	lm	ll	lm	lm	lm	ll	ll	lm	ll	lm	lm	lm	lm	lm	lm	ll	ll	ll	lm	lm	lm	ll	lm	lm	ll	ll	ll	ll
Chr03_81044667	hkxhk	--	hk	hk	--	hk	hk	hk	hh	--	hk	hh	hk	hk	hk	hk	hk	kk	kk	--	hh	kk	hk	hh	kk	--	hk	hk	hk	hh	hk	--	kk	hk	--	hk	hh	hk	--	hk	hk	hh	hk	hk	--	kk	kk	hk	kk
Chr03_81713871	nnxnp	nn	np	nn	np	nn	nn	np	nn	np	nn	nn	nn	np	np	nn	nn	np	nn	nn	nn	nn	nn	np	nn	np	nn	np	nn	nn	np	np	np	nn	nn	nn	nn	np	np	nn	np	np	nn	nn	np	--	nn	nn	nn
Chr03_81713877	nnxnp	nn	np	np	nn	np	nn	nn	nn	nn	np	nn	nn	nn	np	np	np	np	np	nn	nn	nn	np	nn	np	nn	np	np	nn	nn	np	nn	np	np	nn	np	nn	nn	nn	np	np	nn	np	np	nn	--	np	np	nn
Chr03_81713889	lmxll	ll	lm	lm	ll	lm	ll	ll	lm	ll	ll	lm	lm	ll	lm	lm	lm	--	ll	lm	lm	ll	lm	lm	ll	ll	lm	lm	lm	lm	ll	ll	ll	lm	lm	lm	lm	ll	ll	lm	lm	ll	lm	lm	ll	ll	lm	lm	ll
Chr03_82945743	lmxll	ll	ll	ll	ll	ll	ll	ll	lm	lm	ll	ll	ll	ll	ll	lm	ll	lm	lm	ll	ll	ll	lm	lm	lm	ll	ll	ll	ll	ll	ll	lm	lm	lm	lm	lm	lm	ll	--	lm	lm	lm	lm	lm	ll	ll	lm	lm	lm
Chr03_82945753	lmxll	ll	lm	ll	ll	lm	ll	ll	ll	lm	lm	ll	ll	ll	ll	lm	ll	lm	ll	lm	ll	lm	ll	ll	ll	ll	ll	ll	ll	ll	ll	ll	ll	lm	ll	ll	ll	ll	--	ll	ll	lm	ll	lm	ll	ll	lm	ll	lm
Chr03_82945778	lmxll	ll	ll	lm	--	ll	lm	lm	ll	ll	ll	lm	lm	ll	ll	lm	lm	ll	ll	ll	ll	ll	lm	lm	ll	lm	lm	ll	ll	ll	lm	ll	lm	lm	ll	ll	ll	lm	--	ll	ll	lm	lm	ll	ll	ll	ll	ll	lm
Chr03_83187011	nnxnp	nn	np	np	np	np	np	np	--	nn	np	nn	nn	nn	nn	np	np	np	np	np	nn	nn	np	nn	np	nn	np	nn	np	nn	nn	nn	np	nn	np	np	nn	np	np	np	np	nn	np	np	nn	np	np	nn	nn
Chr03_83187037	lmxll	lm	lm	ll	ll	lm	ll	ll	--	ll	ll	lm	lm	lm	lm	ll	ll	lm	ll	lm	ll	ll	lm	lm	ll	lm	ll	lm	lm	lm	lm	lm	ll	ll	lm	lm	ll	ll	ll	ll	ll	lm	lm	lm	ll	lm	ll	--	lm
Chr03_83616986	lmxll	ll	lm	lm	--	lm	ll	ll	lm	ll	lm	lm	lm	ll	ll	lm	ll	ll	ll	lm	lm	ll	lm	lm	ll	ll	lm	lm	lm	lm	ll	ll	ll	lm	lm	lm	lm	ll	ll	lm	ll	ll	ll	lm	ll	ll	lm	lm	ll
Chr03_83679877	nnxnp	nn	nn	np	--	nn	np	nn	np	nn	nn	np	np	np	np	np	nn	nn	np	np	np	nn	np	np	nn	np	np	nn	np	np	nn	np	nn	np	--	nn	np	nn	nn	np	np	np	nn	nn	nn	nn	np	np	np
Chr03_8516731	nnxnp	nn	nn	np	--	nn	np	nn	np	--	np	np	np	np	nn	nn	np	nn	nn	nn	nn	np	nn	nn	nn	nn	nn	nn	np	np	nn	nn	np	np	nn	nn	np	np	nn	nn	nn	nn	np	nn	np	--	nn	nn	nn
Chr03_8530958	nnxnp	np	nn	np	nn	nn	np	nn	nn	--	np	np	np	nn	nn	nn	np	nn	nn	nn	np	np	nn	np	np	np	nn	nn	nn	nn	nn	np	np	np	nn	nn	np	np	nn	nn	nn	nn	np	nn	np	np	nn	nn	nn
Chr03_85428559	lmxll	--	ll	lm	--	ll	lm	lm	lm	--	ll	ll	ll	lm	lm	ll	lm	ll	lm	ll	ll	lm	ll	lm	lm	lm	ll	ll	ll	lm	ll	lm	ll	lm	ll	ll	lm	lm	--	lm	ll	lm	ll	lm	ll	ll	lm	--	ll
Chr03_85940639	nnxnp	nn	np	np	--	np	nn	np	np	nn	np	nn	nn	nn	np	np	np	--	np	--	np	nn	nn	nn	np	nn	nn	np	nn	nn	np	nn	nn	np	np	nn	nn	np	nn	np	np	nn	np	np	np	--	np	np	nn
Chr03_86970528	lmxll	ll	lm	ll	--	lm	lm	ll	lm	ll	ll	lm	lm	ll	lm	lm	lm	--	ll	ll	lm	ll	ll	lm	ll	ll	ll	lm	--	lm	ll	lm	ll	lm	lm	ll	lm	ll	lm	lm	lm	ll	lm	ll	--	--	lm	lm	ll
Chr03_86970738	lmxll	ll	lm	lm	--	lm	lm	ll	lm	ll	ll	lm	lm	lm	lm	lm	lm	--	ll	ll	lm	lm	lm	lm	ll	ll	ll	lm	lm	lm	ll	lm	ll	lm	lm	ll	lm	ll	lm	lm	lm	ll	lm	lm	--	--	lm	lm	ll
Chr03_87438242	nnxnp	nn	nn	np	--	nn	np	np	np	nn	nn	np	np	nn	np	nn	np	np	nn	np	nn	np	nn	np	np	np	nn	nn	nn	nn	np	nn	np	np	nn	nn	np	np	--	np	nn	np	np	np	nn	nn	nn	nn	np
Chr03_87938776	hkxhk	--	kk	hk	--	hk	hk	--	hk	--	hk	hk	hk	hh	hk	kk	hk	hk	hk	hk	--	hk	kk	hk	hk	hh	kk	kk	hh	hk	hk	hk	hk	--	--	hk	--	hk	--	hk	kk	--	hk	hk	kk	hk	hk	--	kk
Chr03_87938839	hkxhk	--	kk	hk	--	hk	hh	hk	hk	--	hh	kk	hk	hh	hk	kk	hh	hk	hk	hk	--	hk	kk	hk	hk	hh	kk	kk	hh	hk	hk	hk	--	--	--	hk	--	hk	--	hk	--	--	hk	hk	kk	--	hk	--	kk
Chr03_87938911	hkxhk	--	kk	hk	--	hk	hh	hk	hk	--	hk	hk	hk	hh	hk	kk	--	hk	hk	hk	--	hk	kk	hk	hk	hh	kk	kk	hh	hk	hk	hk	--	--	--	kk	--	hk	--	hk	--	--	hk	hk	kk	hk	hk	--	kk
Chr03_87938961	hkxhk	--	kk	hk	--	hk	hk	hk	hk	--	hk	hk	hk	hh	hk	kk	--	hk	hk	hk	--	hk	kk	hk	hk	hh	kk	kk	hh	hk	hk	hk	--	--	--	kk	--	hk	--	hk	--	--	hk	hk	kk	hk	hk	--	kk
Chr03_8801803	lmxll	ll	lm	lm	--	ll	lm	ll	ll	ll	lm	ll	ll	ll	ll	lm	lm	ll	lm	lm	ll	lm	lm	lm	ll	lm	ll	ll	lm	lm	lm	lm	lm	lm	ll	ll	ll	ll	--	ll	lm	ll	lm	lm	lm	--	lm	ll	ll
Chr03_88643518	nnxnp	np	nn	nn	nn	np	np	np	np	np	nn	np	np	nn	np	np	nn	--	nn	nn	np	np	nn	--	nn	np	np	nn	np	nn	np	np	np	np	np	nn	np	nn	--	nn	nn	np	nn	np	nn	--	np	np	nn
Chr03_88643694	nnxnp	nn	nn	np	nn	np	nn	nn	nn	nn	np	np	np	np	np	nn	np	np	nn	np	np	nn	np	nn	np	nn	nn	np	nn	nn	np	np	nn	nn	nn	nn	nn	np	nn	np	nn	nn	np	np	nn	--	nn	np	np
Chr03_89256841	lmxll	ll	ll	ll	--	lm	lm	ll	ll	--	lm	ll	lm	lm	ll	lm	lm	ll	lm	ll	lm	lm	ll	ll	ll	ll	lm	lm	lm	ll	lm	ll	lm	ll	ll	ll	ll	lm	lm	lm	ll	ll	lm	ll	lm	lm	ll	ll	lm
Chr03_89256863	nnxnp	nn	nn	np	--	np	np	nn	nn	--	np	np	np	nn	nn	nn	np	nn	nn	np	nn	np	nn	np	np	np	np	nn	nn	nn	np	nn	np	nn	nn	nn	nn	np	nn	nn	nn	nn	np	nn	np	nn	nn	nn	np
Chr03_89993313	lmxll	lm	lm	ll	--	ll	lm	lm	lm	lm	ll	lm	lm	ll	ll	ll	ll	lm	ll	ll	ll	ll	lm	ll	ll	lm	lm	ll	ll	lm	ll	lm	lm	ll	--	ll	ll	ll	ll	ll	ll	lm	lm	lm	ll	ll	lm	lm	lm
Chr03_89993335	lmxll	lm	lm	ll	--	ll	lm	lm	lm	lm	ll	lm	lm	ll	ll	ll	ll	lm	ll	ll	ll	ll	lm	ll	ll	lm	lm	ll	ll	lm	ll	lm	lm	ll	--	ll	ll	ll	ll	ll	ll	lm	lm	lm	ll	ll	lm	lm	lm
Chr03_92114841	lmxll	--	lm	lm	--	lm	ll	lm	ll	ll	lm	ll	ll	ll	ll	lm	ll	lm	lm	lm	ll	lm	lm	ll	ll	lm	ll	ll	lm	lm	lm	lm	lm	lm	ll	ll	ll	lm	ll	ll	ll	lm	lm	ll	ll	lm	ll	ll	ll
Chr03_92810666	lmxll	--	lm	lm	--	ll	ll	ll	lm	ll	lm	lm	ll	ll	lm	lm	lm	ll	lm	ll	lm	ll	lm	lm	ll	ll	ll	lm	ll	lm	ll	ll	ll	lm	ll	ll	ll	lm	lm	lm	lm	ll	ll	ll	ll	ll	lm	ll	ll
Chr03_92810779	lmxll	--	lm	lm	--	ll	ll	ll	lm	ll	ll	lm	ll	ll	lm	lm	lm	ll	lm	ll	lm	ll	lm	lm	ll	ll	ll	lm	ll	lm	ll	ll	ll	lm	ll	ll	ll	lm	lm	lm	lm	ll	ll	lm	ll	lm	ll	ll	ll
Chr03_93269134	nnxnp	np	nn	np	--	--	nn	nn	nn	nn	nn	np	np	np	np	nn	nn	np	np	nn	np	np	np	np	nn	np	nn	nn	nn	nn	nn	nn	np	nn	nn	nn	np	np	nn	nn	nn	np	nn	np	--	np	np	nn	np
Chr03_94030941	lmxll	lm	lm	ll	--	lm	lm	lm	lm	--	ll	lm	ll	ll	lm	ll	ll	ll	ll	ll	lm	ll	lm	ll	lm	ll	lm	lm	lm	ll	ll	ll	ll	lm	--	ll	lm	lm	ll	lm	lm	lm	lm	ll	--	lm	ll	lm	lm
Chr03_94432801	lmxll	lm	ll	ll	ll	ll	ll	lm	ll	ll	ll	ll	ll	lm	lm	ll	lm	lm	lm	ll	lm	lm	lm	lm	lm	lm	ll	ll	ll	ll	ll	ll	ll	lm	ll	ll	lm	lm	lm	lm	ll	ll	ll	lm	ll	lm	lm	ll	ll
Chr03_9451133	lmxll	ll	lm	lm	--	ll	ll	lm	lm	lm	lm	ll	lm	ll	ll	ll	ll	ll	lm	ll	ll	lm	lm	ll	ll	ll	lm	ll	ll	ll	ll	lm	lm	lm	ll	ll	lm	lm	ll	lm	ll	ll	lm	lm	ll	ll	lm	lm	ll
Chr03_9451213	nnxnp	np	np	nn	--	nn	nn	np	nn	nn	nn	nn	nn	np	nn	np	np	nn	np	np	nn	np	nn	nn	nn	np	nn	np	nn	nn	np	nn	nn	np	np	nn	nn	np	np	nn	nn	np	nn	np	nn	nn	np	nn	nn
Chr03_94582521	lmxll	lm	ll	ll	--	ll	ll	lm	ll	ll	ll	ll	ll	lm	ll	ll	lm	lm	lm	ll	lm	lm	lm	lm	ll	lm	ll	ll	ll	lm	ll	lm	ll	ll	ll	ll	lm	lm	lm	lm	ll	ll	ll	lm	ll	lm	lm	ll	ll
Chr03_94582525	lmxll	lm	ll	ll	--	ll	ll	lm	ll	ll	ll	ll	ll	lm	ll	ll	lm	lm	lm	ll	lm	lm	lm	lm	ll	lm	ll	ll	ll	ll	ll	ll	ll	ll	ll	ll	lm	lm	lm	lm	ll	ll	ll	lm	ll	lm	lm	ll	ll
Chr03_94582530	lmxll	lm	ll	ll	--	ll	ll	lm	ll	ll	ll	ll	ll	lm	ll	ll	lm	lm	lm	ll	lm	lm	lm	lm	ll	lm	ll	ll	ll	ll	ll	ll	ll	ll	ll	ll	lm	lm	lm	lm	ll	ll	ll	lm	ll	lm	lm	ll	ll
Chr03_95192657	lmxll	ll	ll	ll	--	lm	lm	lm	ll	ll	lm	ll	lm	ll	ll	ll	lm	ll	ll	ll	ll	lm	ll	ll	ll	ll	lm	lm	lm	ll	lm	ll	lm	ll	ll	lm	ll	lm	lm	lm	ll	ll	lm	ll	ll	ll	ll	ll	lm
Chr03_96198641	lmxll	ll	lm	ll	--	ll	ll	lm	lm	lm	ll	ll	ll	lm	lm	ll	lm	lm	lm	ll	ll	lm	lm	lm	lm	lm	--	ll	lm	lm	ll	ll	lm	ll	lm	ll	lm	lm	ll	ll	ll	ll	lm	lm	--	--	lm	ll	lm
Chr03_97771896	nnxnp	--	nn	np	--	np	nn	nn	np	nn	np	np	np	np	np	np	nn	nn	np	np	nn	np	nn	np	nn	nn	nn	np	nn	np	np	np	nn	np	nn	np	np	np	nn	np	nn	nn	np	np	nn	nn	np	np	nn
Chr03_97772213	lmxll	--	lm	lm	--	lm	ll	ll	ll	ll	lm	lm	lm	ll	lm	ll	ll	ll	ll	lm	lm	lm	lm	lm	ll	lm	ll	lm	lm	lm	lm	lm	ll	lm	lm	ll	lm	lm	lm	ll	lm	lm	ll	ll	ll	lm	ll	lm	ll
Chr03_98038390	lmxll	ll	lm	lm	--	lm	lm	ll	lm	lm	ll	lm	ll	ll	lm	ll	--	ll	ll	lm	lm	ll	ll	lm	ll	ll	ll	ll	lm	ll	ll	ll	ll	lm	--	lm	lm	ll	ll	lm	lm	ll	ll	lm	ll	ll	lm	lm	ll
Chr03_98038427	lmxll	ll	lm	lm	--	lm	lm	ll	lm	lm	ll	lm	ll	ll	lm	ll	--	ll	ll	lm	lm	ll	ll	lm	ll	ll	ll	lm	lm	ll	ll	ll	ll	lm	--	lm	lm	ll	ll	lm	lm	ll	ll	lm	ll	ll	lm	lm	ll
Chr03_98460382	lmxll	ll	lm	ll	ll	ll	lm	lm	lm	--	ll	lm	lm	lm	ll	lm	ll	lm	lm	ll	lm	ll	lm	ll	ll	lm	lm	ll	lm	lm	ll	lm	lm	ll	lm	ll	ll	ll	ll	ll	ll	ll	ll	lm	ll	ll	lm	lm	lm
Chr03_98460393	lmxll	ll	lm	ll	ll	ll	lm	lm	lm	--	ll	lm	lm	lm	ll	lm	ll	lm	lm	ll	lm	ll	lm	ll	ll	lm	lm	ll	lm	lm	ll	lm	lm	ll	lm	ll	ll	ll	ll	ll	ll	ll	ll	lm	ll	ll	lm	lm	lm
Chr03_98460466	lmxll	ll	lm	ll	ll	ll	lm	lm	lm	--	ll	lm	lm	lm	ll	lm	ll	lm	lm	ll	lm	ll	lm	ll	ll	lm	lm	ll	lm	lm	ll	lm	lm	ll	lm	ll	ll	ll	ll	ll	ll	ll	ll	lm	ll	ll	lm	lm	lm
Chr03_99075493	lmxll	--	lm	ll	ll	lm	lm	lm	ll	lm	ll	ll	lm	ll	ll	lm	ll	ll	ll	ll	lm	lm	lm	lm	ll	lm	ll	lm	ll	lm	lm	ll	lm	ll	--	lm	lm	lm	lm	ll	ll	lm	lm	ll	ll	ll	ll	ll	ll
Chr03_99145650	nnxnp	nn	np	nn	--	np	np	nn	nn	nn	np	nn	np	nn	nn	nn	nn	nn	nn	nn	nn	np	nn	np	nn	np	nn	np	nn	np	np	np	np	nn	nn	nn	nn	np	nn	np	nn	np	np	nn	nn	nn	nn	nn	nn
Chr03_99428321	lmxll	ll	lm	lm	--	ll	ll	ll	ll	ll	lm	lm	lm	ll	ll	lm	lm	ll	ll	lm	ll	lm	lm	lm	ll	lm	ll	lm	ll	lm	lm	lm	lm	ll	ll	lm	ll	lm	lm	ll	lm	lm	lm	ll	ll	ll	ll	ll	ll
Chr03_99477485	lmxll	ll	lm	lm	--	ll	ll	lm	ll	--	lm	ll	ll	lm	ll	lm	ll	lm	lm	lm	lm	ll	lm	ll	lm	ll	lm	lm	lm	lm	lm	lm	lm	ll	lm	lm	ll	ll	ll	ll	lm	lm	lm	ll	lm	lm	ll	lm	ll
Chr04_101809103	nnxnp	nn	np	nn	--	np	np	np	np	--	nn	np	nn	np	nn	np	np	nn	nn	nn	np	np	np	nn	nn	nn	np	nn	np	np	nn	np	nn	np	nn	nn	np	nn	nn	nn	nn	np	np	np	np	nn	np	np	nn
Chr04_101809127	nnxnp	nn	np	nn	--	np	np	np	np	--	nn	np	nn	np	nn	np	np	nn	nn	nn	np	np	np	nn	nn	nn	np	nn	np	np	nn	np	nn	nn	nn	nn	np	nn	nn	nn	nn	np	np	np	np	nn	np	np	nn
Chr04_101809136	nnxnp	nn	nn	np	--	nn	nn	nn	nn	nn	np	nn	nn	nn	np	np	np	np	nn	nn	nn	nn	np	nn	nn	nn	nn	nn	nn	nn	np	nn	np	nn	np	nn	nn	np	np	nn	np	nn	nn	nn	nn	np	nn	nn	np
Chr04_101809178	lmxll	ll	ll	lm	--	lm	lm	lm	lm	ll	lm	lm	--	ll	ll	ll	lm	lm	lm	lm	ll	lm	ll	ll	ll	ll	lm	ll	lm	lm	--	ll	lm	lm	ll	ll	ll	lm	lm	ll	ll	lm	lm	ll	ll	lm	ll	lm	ll
Chr04_101809181	lmxll	lm	ll	ll	--	ll	lm	lm	lm	ll	lm	ll	ll	ll	ll	ll	ll	ll	lm	ll	lm	ll	lm	ll	ll	ll	ll	ll	lm	ll	ll	lm	lm	lm	ll	lm	lm	ll	ll	ll	lm	ll	lm	lm	lm	lm	ll	ll	lm
Chr04_101921421	lmxll	ll	lm	ll	ll	lm	lm	ll	--	lm	ll	lm	lm	lm	ll	lm	ll	--	ll	ll	lm	lm	ll	lm	ll	ll	ll	ll	ll	ll	lm	ll	ll	lm	--	lm	ll	lm	--	lm	ll	lm	lm	lm	lm	ll	lm	lm	ll
Chr04_102133945	nnxnp	nn	np	np	--	nn	nn	np	np	nn	np	nn	np	nn	np	nn	nn	nn	np	np	np	nn	np	nn	np	np	np	np	nn	nn	nn	nn	np	np	nn	nn	np	np	np	np	np	np	nn	np	nn	nn	nn	np	np
Chr04_103428138	lmxll	ll	lm	lm	ll	lm	lm	ll	ll	ll	lm	lm	ll	lm	lm	ll	ll	lm	lm	lm	ll	lm	lm	lm	lm	lm	lm	lm	--	ll	ll	lm	lm	lm	ll	lm	lm	ll	ll	lm	lm	lm	ll	lm	ll	lm	ll	ll	ll
Chr04_103428235	lmxll	lm	lm	ll	ll	ll	lm	lm	lm	lm	ll	lm	ll	ll	ll	lm	lm	ll	ll	ll	ll	lm	ll	ll	ll	lm	ll	ll	ll	ll	lm	ll	ll	lm	lm	ll	ll	ll	lm	lm	ll	lm	lm	ll	ll	ll	lm	ll	ll
Chr04_103614356	hkxhk	--	kk	hk	--	hk	hk	--	hh	--	--	hk	kk	hk	hk	hk	--	--	hk	hk	hk	hk	hk	hk	hk	hk	hh	hk	hk	hk	kk	kk	--	--	--	hk	hk	hk	--	hk	--	--	kk	hk	--	hh	kk	hk	hk
Chr04_103614619	hkxhk	--	kk	--	hk	hk	hk	--	hh	--	kk	--	kk	--	hk	hk	--	hh	--	hk	--	kk	hk	hk	hk	kk	hh	hk	hh	hh	kk	hk	hk	kk	--	hh	kk	kk	--	kk	hh	hk	hk	hh	hk	kk	--	hk	hk
Chr04_103614677	hkxhk	--	kk	--	hk	hk	hk	--	hh	--	kk	kk	kk	--	hk	hk	--	hh	--	hk	hh	kk	hk	hk	hk	kk	hh	hk	hh	hh	kk	hk	hk	kk	--	hk	kk	kk	--	kk	hh	hk	hk	--	hk	kk	--	hk	hh
Chr04_103966707	lmxll	--	ll	ll	ll	lm	ll	lm	ll	--	ll	lm	lm	lm	ll	ll	ll	lm	ll	ll	ll	lm	lm	lm	ll	ll	lm	lm	ll	lm	ll	lm	ll	ll	lm	lm	ll	ll	lm	ll	lm	ll	lm	lm	ll	ll	ll	lm	lm
Chr04_103966774	lmxll	--	ll	ll	ll	lm	ll	lm	ll	--	ll	lm	lm	lm	ll	ll	ll	lm	ll	ll	lm	lm	lm	lm	ll	ll	lm	lm	ll	lm	ll	lm	ll	ll	lm	lm	ll	ll	lm	ll	lm	ll	lm	lm	ll	ll	ll	lm	lm
Chr04_105364746	lmxll	--	lm	ll	ll	lm	ll	lm	lm	--	lm	lm	lm	ll	ll	lm	lm	lm	ll	ll	lm	ll	lm	lm	lm	ll	lm	ll	ll	ll	ll	lm	ll	--	--	ll	ll	lm	lm	ll	ll	ll	ll	lm	lm	lm	lm	lm	lm
Chr04_10560012	nnxnp	nn	np	np	nn	nn	nn	np	nn	nn	np	np	nn	nn	nn	nn	nn	np	nn	np	nn	nn	np	np	np	np	nn	np	nn	nn	np	nn	np	nn	np	nn	np	np	nn	np	nn	nn	np	nn	--	np	nn	np	np
Chr04_108041895	nnxnp	nn	np	np	--	np	np	nn	--	nn	nn	np	np	nn	nn	nn	--	nn	nn	nn	np	np	nn	nn	np	np	nn	np	nn	np	np	np	np	np	--	nn	np	nn	nn	np	np	nn	np	np	--	nn	nn	nn	nn
Chr04_10917478	nnxnp	nn	np	np	--	np	np	nn	np	nn	nn	np	np	nn	np	np	np	nn	nn	nn	nn	np	np	nn	np	np	np	nn	nn	nn	nn	nn	np	np	nn	nn	np	nn	--	nn	nn	np	np	np	--	nn	np	nn	np
Chr04_10964535	lmxll	ll	lm	ll	--	ll	lm	ll	lm	ll	ll	lm	lm	lm	lm	lm	ll	ll	lm	ll	lm	lm	--	lm	ll	ll	lm	ll	ll	lm	lm	ll	lm	lm	lm	ll	ll	ll	ll	lm	lm	lm	ll	lm	ll	lm	lm	lm	lm
Chr04_110579383	lmxll	ll	lm	lm	--	lm	ll	ll	lm	lm	lm	ll	lm	ll	lm	ll	lm	lm	lm	lm	lm	lm	ll	lm	ll	lm	ll	ll	ll	lm	lm	lm	lm	lm	lm	ll	ll	ll	ll	lm	lm	lm	ll	ll	lm	ll	lm	lm	ll
Chr04_110579392	lmxll	ll	lm	lm	--	lm	ll	ll	lm	ll	lm	lm	lm	ll	ll	ll	ll	lm	lm	ll	ll	lm	lm	lm	ll	lm	ll	lm	ll	lm	ll	lm	lm	ll	lm	ll	ll	lm	lm	lm	ll	lm	ll	lm	ll	lm	ll	ll	lm
Chr04_110579417	lmxll	lm	lm	lm	--	lm	ll	lm	ll	ll	ll	ll	ll	ll	ll	ll	ll	lm	lm	lm	ll	ll	ll	ll	ll	ll	lm	lm	lm	ll	ll	lm	ll	ll	lm	ll	ll	lm	lm	lm	lm	ll	lm	lm	ll	lm	lm	ll	lm
Chr04_110579440	lmxll	ll	lm	lm	--	lm	lm	ll	lm	ll	ll	lm	lm	ll	ll	ll	ll	lm	lm	ll	lm	lm	lm	lm	ll	lm	ll	lm	ll	lm	lm	lm	lm	lm	lm	ll	ll	lm	lm	lm	ll	lm	ll	lm	lm	lm	lm	ll	lm
Chr04_111000846	lmxll	lm	lm	lm	--	ll	ll	lm	lm	ll	ll	lm	lm	ll	lm	lm	ll	lm	lm	ll	lm	lm	lm	lm	ll	lm	lm	lm	lm	lm	lm	lm	lm	--	--	ll	ll	lm	ll	ll	ll	ll	lm	lm	ll	lm	ll	ll	ll
Chr04_111001167	nnxnp	np	np	nn	--	nn	np	np	nn	nn	np	nn	nn	np	np	np	nn	np	np	nn	nn	np	np	np	nn	nn	nn	nn	nn	nn	np	np	nn	--	--	np	nn	np	np	np	np	nn	np	nn	nn	np	nn	nn	np
Chr04_111051620	lmxll	--	lm	ll	--	ll	ll	lm	ll	lm	lm	lm	ll	ll	ll	lm	ll	--	ll	ll	ll	ll	lm	lm	lm	lm	ll	lm	ll	lm	ll	lm	lm	lm	ll	ll	ll	ll	ll	ll	ll	lm	ll	ll	ll	lm	lm	ll	ll
Chr04_111070507	hkxhk	--	hk	hh	--	hk	hh	hk	kk	--	hh	hk	hk	hk	kk	hk	kk	--	hk	hk	hk	hk	hh	hk	--	hk	--	hk	--	hh	hk	hk	hk	kk	kk	hk	hk	hk	--	hk	--	hk	hk	hk	hk	--	hk	hh	--
Chr04_111112458	nnxnp	nn	np	np	nn	nn	nn	np	nn	nn	np	np	nn	nn	nn	nn	nn	nn	nn	np	nn	nn	nn	nn	np	nn	np	nn	nn	nn	np	nn	np	nn	--	np	nn	np	nn	np	nn	np	nn	nn	np	np	nn	--	np
Chr04_111375321	lmxll	ll	lm	lm	--	lm	ll	ll	ll	ll	ll	ll	lm	ll	ll	lm	ll	--	lm	lm	ll	lm	ll	ll	ll	lm	ll	lm	lm	ll	lm	lm	lm	ll	--	ll	ll	lm	lm	ll	ll	ll	ll	lm	lm	lm	lm	ll	ll
Chr04_112313839	nnxnp	nn	nn	np	nn	np	np	np	nn	--	nn	np	nn	nn	nn	np	np	nn	nn	nn	nn	np	np	np	nn	np	np	nn	np	nn	nn	np	nn	nn	nn	nn	--	nn	nn	np	nn	np	--	nn	np	nn	np	nn	nn
Chr04_112608620	nnxnp	--	np	nn	--	nn	np	nn	nn	nn	np	nn	np	np	nn	nn	nn	nn	np	np	nn	np	np	np	nn	np	nn	nn	nn	nn	np	nn	nn	np	nn	nn	nn	np	nn	np	np	nn	np	np	nn	np	nn	nn	np
Chr04_112608628	lmxll	--	ll	lm	--	ll	ll	ll	ll	lm	lm	ll	lm	ll	lm	ll	lm	ll	lm	lm	ll	lm	ll	ll	ll	ll	lm	ll	lm	lm	ll	ll	ll	ll	ll	lm	lm	lm	ll	lm	ll	ll	lm	ll	ll	lm	ll	ll	lm
Chr04_112764642	lmxll	ll	ll	lm	--	lm	ll	ll	ll	ll	lm	ll	ll	lm	lm	lm	ll	lm	ll	lm	lm	ll	lm	ll	ll	ll	lm	lm	lm	lm	lm	ll	ll	ll	ll	lm	ll	ll	ll	ll	lm	ll	lm	lm	lm	ll	lm	ll	ll
Chr04_112764860	nnxnp	np	nn	nn	--	nn	np	np	np	nn	nn	nn	nn	nn	np	--	np	--	nn	nn	nn	nn	nn	np	np	nn	nn	nn	np	nn	np	nn	nn	np	np	np	np	nn	nn	nn	np	np	nn	np	np	nn	nn	np	np
Chr04_114558966	nnxnp	np	np	np	np	np	nn	nn	nn	nn	np	np	np	np	np	np	np	np	np	np	np	np	np	np	--	np	np	np	nn	nn	nn	nn	np	np	np	np	np	np	nn	nn	np	np	np	nn	np	nn	np	np	nn
Chr04_115423760	lmxll	lm	ll	ll	--	lm	lm	ll	lm	lm	lm	lm	ll	ll	ll	ll	ll	ll	lm	ll	ll	ll	lm	lm	lm	ll	ll	ll	ll	lm	lm	lm	lm	lm	lm	lm	ll	lm	ll	lm	lm	ll	lm	lm	ll	ll	ll	ll	ll
Chr04_115437492	lmxll	ll	ll	ll	ll	ll	ll	lm	lm	lm	ll	lm	ll	lm	lm	lm	ll	lm	ll	ll	lm	ll	lm	ll	lm	lm	lm	lm	lm	lm	ll	lm	lm	ll	lm	ll	lm	ll	lm	lm	ll	lm	ll	ll	ll	lm	lm	lm	lm
Chr04_116154583	lmxll	ll	lm	lm	ll	ll	lm	lm	ll	lm	lm	ll	lm	ll	lm	ll	ll	ll	lm	lm	ll	lm	ll	ll	ll	lm	ll	lm	lm	lm	lm	ll	lm	ll	ll	lm	lm	lm	lm	ll	lm	ll	lm	lm	ll	ll	ll	ll	lm
Chr04_11716538	lmxll	ll	ll	lm	ll	lm	lm	ll	ll	ll	ll	ll	ll	ll	ll	lm	lm	ll	lm	lm	lm	lm	ll	lm	ll	lm	lm	lm	lm	lm	lm	ll	lm	lm	lm	ll	lm	lm	ll	lm	ll	lm	ll	ll	--	lm	lm	--	lm
Chr04_117288785	lmxll	--	lm	lm	--	ll	lm	lm	lm	ll	ll	lm	ll	ll	lm	lm	ll	ll	ll	ll	ll	lm	lm	ll	lm	lm	ll	lm	lm	ll	ll	lm	ll	ll	ll	ll	lm	ll	ll	lm	ll	lm	ll	lm	ll	ll	lm	lm	ll
Chr04_118361577	nnxnp	nn	nn	nn	nn	nn	np	np	np	nn	np	nn	nn	np	nn	nn	nn	np	np	nn	np	np	np	np	np	np	nn	np	nn	nn	np	np	nn	np	nn	np	nn	np	nn	nn	np	np	np	np	nn	nn	np	np	np
Chr04_119718766	nnxnp	--	nn	np	--	np	np	np	np	nn	nn	nn	np	np	nn	nn	np	nn	np	nn	np	np	np	np	nn	np	np	nn	nn	nn	np	nn	np	np	nn	np	nn	np	np	np	np	nn	np	nn	nn	nn	np	nn	np
Chr04_119741215	nnxnp	--	nn	nn	--	nn	np	nn	nn	np	--	np	np	np	nn	nn	nn	np	np	np	np	np	np	np	nn	np	nn	nn	nn	nn	np	nn	np	np	np	np	np	np	np	np	--	nn	np	np	np	np	nn	--	nn
Chr04_120398622	lmxll	ll	ll	ll	--	lm	lm	ll	ll	lm	lm	lm	ll	ll	ll	ll	ll	ll	lm	ll	ll	ll	ll	lm	lm	ll	ll	--	ll	lm	lm	lm	lm	lm	ll	lm	ll	lm	--	lm	ll	ll	lm	lm	ll	ll	ll	lm	ll
Chr04_120398634	lmxll	ll	ll	ll	--	lm	lm	ll	ll	lm	lm	lm	ll	ll	ll	ll	ll	ll	lm	ll	ll	ll	ll	lm	lm	ll	ll	--	ll	lm	lm	lm	lm	lm	lm	lm	ll	lm	--	lm	ll	ll	lm	lm	ll	ll	ll	lm	ll
Chr04_120561345	nnxnp	np	np	nn	nn	--	nn	nn	nn	np	np	np	nn	np	nn	np	np	nn	nn	nn	np	np	np	np	nn	np	np	nn	nn	np	np	np	np	np	nn	np	nn	np	nn	nn	nn	np	np	np	nn	nn	nn	nn	nn
Chr04_120561357	nnxnp	np	np	nn	nn	--	nn	nn	nn	np	np	np	nn	np	nn	np	np	nn	nn	nn	np	np	np	np	nn	np	np	nn	nn	np	np	np	np	np	nn	np	nn	np	nn	nn	nn	np	np	np	nn	nn	nn	nn	nn
Chr04_120561402	lmxll	ll	lm	lm	ll	--	lm	lm	ll	ll	lm	ll	lm	ll	lm	ll	lm	ll	ll	lm	ll	ll	lm	lm	ll	ll	lm	lm	lm	ll	ll	lm	lm	lm	ll	lm	lm	lm	lm	lm	ll	lm	lm	lm	lm	lm	ll	ll	ll
Chr04_120561406	nnxnp	np	np	nn	nn	--	nn	nn	nn	np	np	np	nn	nn	nn	np	nn	nn	nn	nn	np	np	np	np	nn	np	np	nn	nn	np	np	np	np	np	nn	np	nn	np	nn	nn	nn	np	np	np	nn	nn	nn	nn	nn
Chr04_120780381	lmxll	--	lm	lm	--	ll	lm	ll	ll	ll	ll	lm	ll	ll	ll	ll	ll	lm	ll	ll	ll	ll	lm	lm	lm	ll	ll	ll	lm	ll	ll	lm	ll	ll	ll	ll	lm	ll	ll	lm	ll	lm	ll	ll	ll	ll	lm	lm	lm
Chr04_120780385	lmxll	--	lm	lm	--	ll	lm	ll	ll	ll	ll	lm	ll	ll	ll	ll	ll	lm	ll	ll	ll	ll	lm	lm	lm	ll	ll	ll	lm	ll	ll	lm	ll	ll	ll	ll	lm	ll	ll	lm	ll	lm	ll	ll	ll	ll	lm	lm	lm
Chr04_121780532	hkxhk	hk	hk	--	--	hk	hk	kk	--	kk	hh	kk	hh	kk	hh	hh	--	--	--	hk	--	hk	hk	hk	--	--	hk	kk	hk	hk	kk	hk	hh	kk	--	hh	kk	hk	hk	hh	--	--	kk	hk	hh	--	kk	--	hk
Chr04_124769300	lmxll	--	lm	lm	--	lm	ll	lm	lm	ll	ll	ll	lm	lm	lm	lm	ll	ll	lm	ll	lm	lm	lm	lm	lm	lm	ll	lm	lm	ll	lm	ll	lm	ll	lm	ll	ll	lm	ll	ll	lm	lm	lm	ll	ll	ll	lm	lm	lm
Chr04_125382791	lmxll	ll	lm	lm	ll	ll	lm	lm	lm	--	lm	lm	lm	ll	lm	ll	lm	ll	ll	ll	lm	ll	lm	ll	ll	ll	ll	lm	lm	lm	ll	ll	ll	lm	lm	lm	ll	lm	ll	ll	lm	lm	lm	ll	ll	ll	ll	ll	ll
Chr04_126765531	lmxll	ll	lm	lm	--	lm	lm	ll	ll	ll	ll	ll	lm	ll	ll	ll	--	ll	lm	ll	lm	lm	lm	ll	ll	ll	ll	ll	lm	ll	lm	lm	lm	ll	ll	lm	lm	ll	ll	lm	lm	ll	lm	ll	--	ll	ll	ll	lm
Chr04_128063558	lmxll	ll	lm	lm	--	ll	ll	ll	ll	ll	lm	lm	lm	ll	ll	ll	ll	ll	ll	ll	ll	ll	ll	ll	ll	lm	lm	lm	ll	ll	lm	lm	lm	ll	lm	ll	lm	ll	ll	ll	lm	ll	lm	lm	ll	ll	ll	lm	lm
Chr04_128898341	nnxnp	nn	nn	np	nn	nn	np	np	np	nn	nn	nn	nn	np	np	np	np	nn	nn	nn	np	nn	nn	nn	np	np	nn	--	np	np	nn	nn	nn	nn	np	nn	nn	nn	--	nn	nn	np	np	np	nn	nn	np	nn	nn
Chr04_128898523	hkxhk	hh	hk	hh	kk	kk	hh	--	hk	kk	kk	hk	hk	hk	hh	hh	hk	kk	hk	kk	hk	hk	hh	hk	hh	hk	kk	--	hk	hk	hk	hk	hh	hk	hk	hk	kk	hk	hk	kk	hk	hk	hh	hk	kk	kk	hk	hk	kk
Chr04_128898549	hkxhk	hh	hk	hh	kk	kk	hh	--	hk	kk	kk	hk	hk	hk	hh	hh	hk	kk	kk	kk	hk	hk	hh	hk	hh	hk	kk	--	hk	kk	hk	hk	hh	hk	hk	hk	kk	hk	hk	kk	hk	hk	hh	hk	kk	kk	hk	hk	kk
Chr04_128898681	lmxll	lm	lm	ll	--	lm	ll	ll	ll	ll	lm	lm	lm	ll	lm	lm	ll	lm	ll	--	ll	ll	ll	ll	ll	lm	lm	ll	ll	ll	lm	lm	lm	lm	ll	lm	lm	lm	ll	lm	ll	lm	ll	lm	lm	lm	ll	ll	ll
Chr04_128898715	nnxnp	np	np	np	--	np	np	np	nn	np	np	np	np	nn	np	np	np	nn	np	nn	np	np	np	np	np	nn	nn	--	nn	nn	np	nn	np	np	nn	np	nn	np	nn	nn	np	np	np	nn	nn	nn	np	np	nn
Chr04_12947272	nnxnp	nn	np	nn	nn	np	np	np	nn	nn	nn	nn	np	np	nn	nn	np	np	nn	np	np	np	np	np	np	nn	nn	np	np	np	nn	np	np	np	np	np	np	nn	--	np	nn	nn	nn	np	nn	np	np	np	np
Chr04_130694904	lmxll	ll	lm	ll	ll	lm	ll	lm	ll	ll	ll	ll	ll	lm	ll	ll	lm	ll	lm	ll	lm	ll	ll	ll	lm	ll	lm	ll	ll	ll	ll	ll	lm	lm	ll	ll	lm	lm	--	lm	lm	lm	ll	lm	ll	ll	ll	lm	lm
Chr04_131567288	lmxll	lm	lm	ll	--	lm	ll	ll	lm	--	ll	ll	lm	lm	lm	lm	lm	lm	ll	lm	lm	ll	ll	lm	ll	lm	ll	lm	ll	ll	ll	lm	lm	lm	ll	lm	ll	lm	ll	ll	lm	lm	ll	lm	ll	lm	lm	ll	ll
Chr04_131692128	lmxll	--	ll	lm	--	ll	ll	ll	ll	lm	lm	ll	lm	ll	ll	ll	lm	ll	ll	lm	ll	lm	ll	ll	ll	ll	lm	ll	lm	lm	lm	ll	ll	ll	ll	ll	lm	lm	lm	lm	ll	ll	lm	ll	lm	ll	ll	ll	ll
Chr04_132145039	nnxnp	nn	np	np	--	nn	nn	np	nn	nn	np	np	nn	nn	nn	nn	nn	np	nn	np	nn	nn	np	np	np	np	np	nn	nn	nn	nn	nn	np	nn	np	np	nn	np	np	np	nn	np	np	nn	np	np	nn	np	np
Chr04_132622673	nnxnp	nn	np	nn	nn	np	nn	nn	np	nn	nn	np	np	nn	np	nn	nn	nn	np	np	nn	nn	nn	nn	nn	np	np	np	np	nn	nn	nn	nn	nn	np	nn	np	nn	np	np	nn	np	nn	np	--	np	np	nn	nn
Chr04_133302398	nnxnp	--	np	nn	--	np	np	np	nn	nn	np	np	np	np	np	np	np	nn	np	np	nn	nn	np	--	nn	nn	nn	np	nn	nn	np	nn	np	np	--	np	nn	np	nn	nn	np	nn	np	nn	nn	nn	np	nn	np
Chr04_133302651	nnxnp	--	np	np	--	np	np	np	nn	np	np	nn	nn	np	np	np	--	nn	np	np	nn	np	np	np	nn	np	nn	np	nn	nn	np	nn	np	np	--	nn	np	nn	nn	nn	np	nn	np	np	nn	np	np	np	np
Chr04_13335873	lmxll	ll	lm	lm	ll	ll	lm	lm	lm	--	ll	ll	lm	ll	lm	ll	lm	lm	ll	ll	lm	lm	ll	lm	lm	ll	ll	lm	lm	lm	lm	lm	lm	ll	lm	ll	ll	lm	ll	lm	ll	ll	lm	lm	ll	ll	lm	ll	ll
Chr04_133408608	lmxll	ll	ll	lm	--	ll	ll	ll	ll	ll	ll	ll	lm	ll	ll	ll	lm	--	ll	ll	lm	lm	ll	ll	ll	ll	ll	ll	lm	lm	lm	ll	ll	ll	ll	lm	lm	lm	lm	ll	lm	ll	ll	ll	ll	ll	ll	ll	ll
Chr04_133408659	lmxll	--	lm	lm	--	lm	lm	ll	ll	ll	lm	lm	ll	ll	lm	lm	ll	--	lm	lm	lm	lm	ll	lm	lm	lm	ll	ll	ll	lm	lm	lm	lm	lm	ll	ll	ll	lm	lm	lm	lm	ll	lm	lm	ll	ll	ll	lm	ll
Chr04_133989185	nnxnp	nn	nn	np	nn	nn	np	nn	np	nn	np	nn	np	np	nn	np	nn	np	np	nn	np	np	np	nn	np	nn	nn	np	np	np	nn	np	nn	np	np	np	nn	np	np	np	np	nn	np	np	nn	np	nn	nn	np
Chr04_133989248	nnxnp	nn	np	nn	np	nn	nn	nn	np	nn	nn	np	np	np	np	nn	np	nn	np	np	nn	nn	nn	nn	nn	np	np	nn	nn	nn	nn	nn	nn	np	nn	nn	nn	nn	np	np	nn	np	nn	nn	np	nn	np	nn	nn
Chr04_133989255	lmxll	ll	ll	lm	ll	ll	lm	lm	lm	ll	ll	lm	ll	ll	ll	ll	ll	lm	ll	ll	ll	ll	lm	lm	lm	ll	ll	ll	lm	ll	ll	ll	ll	ll	lm	ll	lm	ll	ll	ll	ll	lm	ll	ll	ll	ll	lm	ll	lm
Chr04_134008840	lmxll	lm	lm	lm	lm	lm	lm	lm	ll	ll	ll	lm	ll	ll	ll	ll	lm	lm	ll	lm	ll	ll	lm	lm	lm	lm	lm	ll	lm	ll	lm	ll	ll	ll	--	ll	lm	ll	ll	lm	ll	lm	ll	lm	ll	ll	lm	lm	lm
Chr04_134008896	nnxnp	--	np	np	nn	nn	nn	nn	nn	np	np	nn	np	nn	nn	nn	np	nn	nn	np	nn	nn	np	np	nn	np	np	np	nn	nn	nn	nn	nn	nn	--	nn	np	np	np	np	nn	nn	np	np	np	nn	np	np	nn
Chr04_134041042	nnxnp	nn	nn	nn	--	nn	np	nn	np	--	nn	nn	np	np	nn	np	nn	np	np	nn	np	nn	np	np	nn	nn	nn	nn	np	np	np	np	nn	np	np	np	nn	np	np	np	np	nn	np	np	nn	np	nn	np	np
Chr04_134041216	lmxll	ll	ll	lm	--	ll	ll	ll	ll	--	lm	ll	lm	ll	ll	ll	ll	ll	lm	lm	ll	lm	ll	ll	ll	ll	lm	ll	ll	lm	lm	ll	ll	ll	ll	ll	lm	lm	lm	lm	ll	ll	lm	ll	ll	ll	ll	ll	lm
Chr04_134231925	lmxll	ll	lm	ll	--	lm	lm	ll	ll	--	ll	lm	ll	ll	lm	ll	ll	ll	lm	ll	lm	lm	lm	ll	lm	lm	lm	lm	lm	lm	lm	lm	lm	ll	--	ll	lm	ll	ll	ll	ll	ll	ll	lm	--	ll	lm	lm	lm
Chr04_134350842	lmxll	--	lm	lm	--	ll	ll	lm	lm	ll	ll	lm	ll	ll	ll	ll	ll	lm	ll	ll	ll	ll	lm	lm	lm	ll	ll	ll	lm	ll	lm	ll	ll	ll	ll	lm	ll	ll	ll	ll	ll	lm	ll	ll	ll	ll	lm	lm	lm
Chr04_134814628	lmxll	lm	ll	ll	--	lm	ll	ll	ll	--	lm	lm	lm	ll	lm	ll	ll	ll	ll	lm	ll	ll	ll	ll	lm	ll	lm	lm	ll	lm	ll	lm	lm	lm	ll	lm	lm	ll	ll	lm	lm	ll	lm	lm	ll	ll	ll	lm	ll
Chr04_134853573	nnxnp	--	np	nn	--	np	nn	np	nn	--	nn	np	np	nn	np	np	np	nn	np	np	np	nn	nn	np	np	nn	nn	nn	nn	nn	nn	nn	np	np	np	np	np	np	nn	nn	np	np	nn	np	nn	nn	np	nn	np
Chr04_134853597	lmxll	ll	ll	lm	--	lm	lm	ll	ll	--	ll	ll	lm	lm	ll	ll	ll	lm	lm	lm	lm	ll	lm	ll	lm	lm	ll	ll	ll	ll	lm	lm	lm	ll	lm	lm	lm	lm	lm	lm	lm	lm	lm	lm	lm	lm	ll	lm	ll
Chr04_137255153	hkxhk	--	hk	hk	kk	kk	hh	--	--	--	hk	hh	hk	hk	hk	hk	hk	--	hk	hk	hk	hk	hk	kk	kk	hk	--	kk	hk	hk	kk	hk	hk	hh	--	kk	hk	kk	hk	hk	kk	hk	hk	hk	kk	hk	hk	--	hh
Chr04_138396448	lmxll	ll	ll	ll	ll	ll	lm	lm	lm	ll	lm	lm	ll	lm	lm	lm	ll	--	ll	ll	lm	lm	lm	lm	lm	lm	ll	lm	ll	lm	lm	lm	lm	ll	lm	ll	ll	lm	ll	lm	lm	lm	lm	ll	ll	lm	lm	--	ll
Chr04_138396672	lmxll	ll	ll	ll	ll	ll	lm	lm	lm	ll	lm	lm	ll	lm	lm	lm	ll	--	ll	ll	lm	lm	lm	lm	lm	lm	ll	lm	ll	lm	lm	lm	lm	ll	lm	ll	ll	lm	ll	lm	lm	lm	lm	ll	ll	lm	lm	--	ll
Chr04_141407064	nnxnp	nn	nn	np	--	np	np	np	np	np	np	nn	np	np	nn	np	np	np	nn	nn	np	np	np	nn	nn	np	nn	nn	nn	nn	nn	nn	nn	nn	nn	np	np	np	np	nn	nn	nn	np	np	nn	np	np	nn	np
Chr04_142789530	nnxnp	nn	nn	np	--	np	nn	nn	nn	np	nn	np	nn	np	nn	nn	nn	np	np	np	nn	np	np	np	np	nn	nn	nn	nn	nn	np	nn	nn	nn	--	nn	np	nn	np	np	np	nn	np	nn	nn	np	nn	np	np
Chr04_142884395	lmxll	lm	ll	ll	--	lm	lm	ll	ll	ll	lm	lm	ll	ll	lm	ll	ll	ll	ll	ll	ll	ll	ll	lm	lm	ll	ll	lm	ll	lm	lm	lm	lm	ll	--	lm	ll	lm	ll	lm	lm	lm	lm	lm	lm	ll	ll	ll	ll
Chr04_143732007	nnxnp	np	np	nn	--	np	nn	nn	np	nn	np	np	np	nn	np	nn	np	nn	nn	np	nn	nn	nn	nn	nn	np	np	np	nn	nn	nn	nn	nn	np	np	nn	np	nn	np	np	np	np	nn	np	--	nn	np	nn	nn
Chr04_144111393	lmxll	lm	lm	ll	--	ll	lm	lm	ll	ll	ll	ll	lm	ll	lm	lm	ll	ll	ll	ll	ll	ll	lm	ll	ll	lm	lm	ll	ll	ll	lm	lm	ll	ll	lm	ll	lm	ll	ll	lm	lm	lm	ll	ll	lm	ll	lm	ll	lm
Chr04_144500400	nnxnp	nn	np	nn	np	np	nn	nn	np	nn	nn	np	np	np	np	nn	np	--	nn	np	np	nn	nn	nn	nn	np	nn	np	nn	nn	nn	nn	nn	np	nn	nn	np	nn	--	nn	np	np	nn	np	np	nn	np	nn	nn
Chr04_145158664	nnxnp	np	np	nn	np	np	nn	nn	np	nn	np	np	np	nn	np	nn	--	nn	nn	np	np	nn	nn	nn	nn	np	np	np	nn	nn	nn	nn	nn	np	np	np	np	nn	nn	nn	np	np	nn	np	np	nn	np	nn	nn
Chr04_145365807	lmxll	ll	lm	lm	--	ll	lm	ll	lm	ll	ll	lm	ll	ll	ll	ll	--	--	ll	ll	ll	ll	lm	ll	lm	ll	ll	ll	lm	lm	lm	lm	ll	lm	lm	lm	lm	ll	ll	ll	ll	lm	ll	ll	ll	ll	ll	ll	lm
Chr04_145499370	lmxll	lm	ll	lm	--	ll	lm	lm	ll	ll	lm	lm	lm	ll	lm	lm	lm	ll	lm	ll	ll	lm	lm	ll	ll	ll	lm	ll	lm	lm	ll	lm	ll	ll	ll	ll	lm	lm	ll	lm	lm	ll	ll	ll	ll	lm	ll	ll	ll
Chr04_146861690	lmxll	lm	lm	ll	--	lm	ll	ll	lm	ll	ll	ll	ll	lm	lm	lm	lm	ll	lm	lm	lm	lm	ll	lm	ll	ll	ll	lm	lm	ll	ll	lm	lm	ll	lm	lm	ll	ll	lm	ll	ll	lm	lm	lm	ll	ll	lm	lm	ll
Chr04_149270332	lmxll	ll	lm	ll	--	ll	lm	ll	ll	ll	lm	lm	lm	ll	ll	lm	ll	--	ll	ll	lm	lm	lm	lm	ll	lm	ll	ll	lm	lm	lm	lm	lm	ll	lm	lm	lm	ll	ll	ll	lm	lm	ll	lm	--	lm	lm	lm	ll
Chr04_15091490	lmxll	ll	lm	lm	ll	ll	lm	ll	lm	--	lm	lm	ll	ll	ll	ll	ll	ll	lm	lm	ll	lm	lm	lm	lm	ll	ll	lm	ll	lm	lm	ll	lm	lm	ll	ll	lm	lm	lm	ll	ll	ll	lm	lm	ll	ll	ll	lm	lm
Chr04_152837563	lmxll	--	lm	ll	--	lm	ll	ll	lm	ll	ll	ll	ll	lm	lm	lm	ll	ll	lm	lm	lm	lm	lm	lm	lm	lm	lm	lm	lm	lm	ll	lm	lm	lm	lm	lm	ll	lm	lm	ll	ll	lm	lm	lm	lm	lm	lm	lm	lm
Chr04_152837565	nnxnp	--	nn	np	nn	np	nn	nn	np	np	np	np	np	np	nn	nn	np	nn	np	np	nn	nn	nn	np	nn	np	np	np	nn	nn	np	nn	np	np	nn	np	np	np	np	np	nn	nn	nn	np	nn	nn	np	np	nn
Chr04_152837574	lmxll	--	lm	ll	ll	ll	ll	lm	lm	ll	ll	ll	ll	lm	lm	lm	ll	lm	ll	ll	lm	lm	lm	ll	lm	lm	ll	lm	lm	ll	ll	lm	lm	lm	ll	lm	lm	ll	lm	ll	ll	lm	lm	ll	ll	ll	lm	ll	lm
Chr04_154596303	nnxnp	nn	np	np	np	nn	nn	np	nn	nn	nn	nn	nn	nn	np	nn	nn	np	np	np	nn	nn	np	nn	np	np	nn	np	np	np	np	nn	np	nn	--	np	nn	nn	nn	np	np	np	nn	nn	nn	nn	nn	nn	nn
Chr04_154596322	lmxll	lm	lm	ll	ll	ll	ll	lm	ll	lm	ll	lm	lm	ll	ll	lm	ll	lm	lm	ll	lm	lm	ll	lm	lm	ll	ll	lm	lm	lm	ll	ll	ll	ll	--	ll	lm	lm	lm	ll	ll	ll	ll	lm	lm	ll	lm	ll	ll
Chr04_155133257	hkxhk	--	kk	--	--	hk	hk	hk	hk	--	--	hk	hh	hk	hk	hk	--	hk	hk	hk	hk	--	hh	hk	--	hh	hh	kk	hh	hk	--	hk	hk	hh	hh	hh	--	hk	hk	hk	hk	hk	kk	kk	hk	kk	hk	hk	hk
Chr04_156784802	nnxnp	nn	nn	np	--	np	nn	nn	nn	nn	nn	np	np	nn	nn	nn	nn	nn	nn	nn	np	nn	np	np	nn	np	nn	np	np	nn	np	nn	nn	np	np	nn	np	np	nn	np	np	nn	np	nn	--	nn	nn	np	nn
Chr04_156785080	nnxnp	nn	np	np	--	nn	np	np	nn	nn	np	np	nn	np	np	nn	np	nn	nn	nn	nn	np	np	np	np	np	np	np	np	np	np	--	nn	np	np	nn	np	nn	np	nn	nn	nn	nn	np	--	np	nn	nn	nn
Chr04_157484764	lmxll	ll	ll	lm	--	ll	lm	ll	ll	ll	lm	ll	lm	ll	lm	lm	lm	ll	ll	ll	lm	lm	lm	ll	ll	lm	lm	ll	lm	lm	ll	lm	ll	ll	ll	lm	lm	ll	lm	lm	ll	ll	ll	lm	ll	lm	ll	lm	lm
Chr04_15750737	nnxnp	nn	np	np	nn	np	np	nn	np	nn	nn	np	np	nn	np	np	np	nn	np	np	nn	np	np	nn	--	nn	nn	np	nn	nn	np	nn	np	nn	nn	np	nn	nn	np	nn	np	np	nn	np	nn	np	np	nn	nn
Chr04_15750748	nnxnp	nn	np	np	nn	np	np	nn	np	nn	nn	np	np	nn	np	np	np	nn	np	np	nn	np	np	nn	--	nn	nn	np	nn	nn	np	nn	np	nn	nn	np	nn	nn	np	nn	np	np	nn	np	nn	np	np	nn	nn
Chr04_157712505	nnxnp	--	np	np	nn	nn	np	np	np	--	nn	nn	nn	np	np	np	np	np	np	nn	np	np	np	nn	nn	nn	np	np	np	np	nn	np	nn	nn	--	nn	nn	nn	nn	nn	nn	nn	--	nn	nn	np	nn	np	np
Chr04_158113183	lmxll	ll	ll	lm	--	ll	ll	lm	ll	ll	lm	ll	lm	lm	ll	ll	lm	ll	lm	ll	lm	ll	ll	ll	ll	ll	lm	ll	lm	lm	lm	ll	ll	lm	ll	lm	ll	lm	--	lm	lm	ll	lm	ll	--	ll	ll	ll	lm
Chr04_16041308	hkxhk	kk	kk	hk	hk	hk	--	hk	hk	hk	hk	--	hh	hk	--	hk	hk	hh	hk	--	--	hk	kk	hk	kk	hh	hk	kk	hk	--	hk	hh	--	hk	hk	hh	hk	--	hk	--	hh	--	hk	hk	--	--	kk	kk	--
Chr04_16041327	hkxhk	kk	kk	hk	hk	hk	--	hk	hk	hk	hk	--	hh	hk	--	hk	hk	hh	hk	--	hh	hk	kk	hk	kk	hk	hk	kk	hh	hh	hk	hh	--	hk	hk	hh	hk	hh	hk	--	hh	--	hk	hk	hh	--	kk	kk	--
Chr04_16041408	hkxhk	kk	kk	hk	hk	hk	hk	hk	hk	kk	hk	hk	hk	hk	hk	hk	hk	hh	hk	kk	kk	hk	kk	hk	kk	hk	hk	kk	hh	hk	hk	hh	hk	hk	hk	hk	hk	hh	hk	--	hk	--	hk	hk	kk	--	kk	kk	--
Chr04_162188269	lmxll	ll	lm	ll	ll	lm	lm	ll	lm	--	ll	lm	ll	ll	ll	ll	ll	ll	ll	lm	ll	lm	lm	--	lm	lm	ll	ll	lm	lm	lm	lm	ll	lm	lm	ll	ll	ll	--	ll	ll	lm	ll	ll	ll	ll	lm	lm	lm
Chr04_162356660	nnxnp	np	nn	nn	--	np	np	nn	nn	nn	np	np	np	nn	np	nn	np	nn	np	nn	np	np	nn	nn	nn	np	nn	np	nn	nn	nn	nn	nn	np	np	nn	nn	nn	nn	np	nn	nn	np	np	np	nn	nn	np	np
Chr04_162356705	nnxnp	nn	np	np	--	np	nn	nn	nn	nn	np	nn	nn	np	nn	np	np	nn	nn	nn	np	nn	np	np	np	np	nn	np	nn	nn	np	np	nn	np	np	np	np	np	np	np	np	np	np	np	nn	np	np	nn	nn
Chr04_162386537	hkxhk	kk	hk	hk	--	--	hh	--	kk	--	--	hk	hk	hh	--	hk	--	--	hh	--	hh	--	--	hk	hk	kk	hh	hk	hh	hh	hk	hk	hk	--	hk	hh	hh	hk	--	hh	hk	hk	hk	--	kk	hk	kk	--	hh
Chr04_163637576	nnxnp	nn	nn	np	nn	nn	nn	nn	nn	nn	np	np	nn	nn	nn	np	np	nn	nn	np	np	nn	np	np	np	nn	nn	np	nn	nn	np	nn	np	nn	nn	nn	nn	nn	nn	np	np	np	nn	np	np	np	np	np	nn
Chr04_164158904	lmxll	--	ll	ll	--	lm	lm	ll	ll	ll	lm	lm	ll	ll	lm	ll	ll	--	ll	ll	ll	ll	ll	lm	lm	ll	ll	lm	ll	lm	ll	lm	lm	ll	ll	lm	ll	lm	ll	lm	lm	lm	lm	lm	lm	lm	ll	ll	--
Chr04_165125592	hkxhk	hk	hh	hk	--	hh	hk	hk	hk	--	--	kk	hk	kk	hk	hh	kk	--	hk	hh	hh	hh	hh	hk	hk	hk	hk	hh	hk	kk	hk	kk	hk	--	--	hk	hh	kk	--	hk	--	hh	hk	kk	--	--	hh	hh	hk
Chr04_165695860	lmxll	ll	ll	ll	--	ll	lm	ll	lm	ll	ll	ll	lm	ll	ll	ll	ll	lm	lm	lm	ll	lm	lm	lm	ll	lm	ll	ll	lm	lm	ll	lm	ll	lm	ll	ll	ll	lm	ll	lm	lm	lm	lm	ll	--	ll	lm	ll	ll
Chr04_166989290	lmxll	ll	lm	ll	--	lm	lm	ll	lm	--	lm	lm	lm	lm	lm	lm	ll	ll	ll	ll	ll	ll	ll	lm	lm	ll	ll	lm	ll	lm	lm	lm	lm	ll	ll	lm	lm	lm	ll	lm	lm	lm	lm	lm	ll	ll	lm	ll	ll
Chr04_167331639	nnxnp	nn	np	nn	--	np	nn	nn	nn	--	np	np	np	nn	np	nn	np	nn	nn	np	np	nn	nn	nn	nn	np	--	np	np	nn	nn	nn	nn	np	nn	nn	nn	nn	nn	np	np	np	np	np	np	nn	np	nn	nn
Chr04_167331690	nnxnp	np	nn	np	--	nn	np	nn	nn	--	nn	nn	np	np	nn	np	nn	nn	np	nn	np	np	np	np	nn	nn	--	nn	nn	np	nn	nn	nn	nn	np	nn	nn	np	np	np	np	nn	nn	np	nn	np	nn	nn	np
Chr04_167388440	hkxhk	kk	hk	--	--	hk	hk	--	hk	hk	hh	hk	hk	kk	hk	hk	hh	hk	hk	kk	hk	hk	kk	hk	--	hh	--	hk	hk	hk	hk	hk	hk	hk	hk	--	--	hk	hk	kk	--	kk	hk	kk	--	hk	hk	hk	kk
Chr04_168410382	nnxnp	nn	nn	np	--	nn	np	nn	nn	--	np	np	np	np	np	np	nn	np	nn	nn	np	np	np	np	np	np	np	np	nn	nn	np	nn	np	np	np	np	nn	np	--	nn	np	nn	np	nn	nn	--	np	np	np
Chr04_169506349	nnxnp	--	np	np	--	np	nn	np	np	nn	np	np	np	np	np	np	np	np	np	np	np	np	np	nn	np	nn	np	nn	np	np	nn	np	nn	nn	nn	np	np	nn	--	np	np	np	np	np	nn	nn	nn	nn	nn
Chr04_169506385	lmxll	--	lm	lm	--	lm	ll	ll	lm	lm	ll	lm	lm	ll	lm	ll	ll	ll	ll	ll	ll	lm	lm	ll	ll	lm	ll	ll	lm	lm	lm	ll	lm	lm	ll	ll	lm	ll	--	ll	lm	lm	ll	lm	ll	lm	lm	ll	ll
Chr04_169506523	nnxnp	--	np	nn	--	np	nn	np	np	nn	np	np	np	np	np	nn	np	--	np	np	nn	np	np	nn	np	np	np	nn	np	np	nn	np	nn	nn	nn	np	nn	nn	--	np	nn	nn	np	np	nn	nn	np	nn	nn
Chr04_169871124	nnxnp	nn	nn	nn	--	nn	nn	nn	np	nn	np	np	np	nn	np	np	np	nn	nn	np	np	np	nn	nn	nn	np	np	nn	nn	nn	nn	nn	nn	np	np	np	np	nn	np	nn	np	np	np	np	--	nn	np	nn	nn
Chr04_169871126	lmxll	ll	ll	lm	--	ll	ll	lm	lm	ll	lm	ll	lm	lm	ll	ll	lm	lm	lm	ll	lm	lm	lm	lm	ll	lm	ll	lm	ll	lm	lm	ll	lm	lm	lm	lm	lm	lm	ll	lm	lm	ll	lm	ll	--	ll	lm	lm	lm
Chr04_169871151	nnxnp	nn	nn	np	--	nn	nn	nn	nn	nn	np	np	np	np	nn	nn	nn	nn	np	np	np	nn	nn	np	nn	np	np	nn	nn	nn	np	nn	np	np	np	np	nn	np	np	nn	np	nn	np	nn	--	nn	nn	nn	nn
Chr04_170582158	lmxll	lm	lm	lm	lm	--	lm	ll	lm	ll	ll	lm	lm	lm	lm	lm	lm	lm	lm	lm	ll	lm	lm	ll	lm	lm	lm	ll	lm	lm	ll	lm	ll	ll	lm	ll	lm	ll	lm	lm	ll	ll	lm	lm	--	ll	lm	lm	ll
Chr04_170974997	nnxnp	np	np	nn	nn	--	nn	nn	nn	nn	np	nn	nn	nn	np	nn	nn	--	np	nn	nn	nn	nn	nn	np	nn	nn	np	np	nn	nn	nn	nn	np	np	np	nn	np	nn	nn	np	np	np	np	nn	nn	nn	nn	nn
Chr04_17541088	nnxnp	--	np	nn	--	nn	np	np	np	np	nn	np	np	np	np	np	nn	np	nn	np	nn	np	np	nn	np	np	np	nn	nn	nn	np	nn	np	nn	nn	nn	np	np	nn	nn	nn	np	np	np	np	np	nn	np	nn
Chr04_19230893	hkxhk	kk	hk	hh	--	hk	--	hk	kk	hh	hh	hk	hk	kk	--	hk	--	hk	hk	hk	kk	hh	hk	hh	--	hk	kk	hk	hk	hk	hk	hh	hk	hk	--	hk	hk	hh	hk	hk	kk	hk	hk	hh	kk	hk	kk	kk	hk
Chr04_19230910	hkxhk	hh	hk	kk	--	hk	hh	hk	hh	kk	kk	hk	hk	hh	hh	hk	--	hk	hk	hk	hh	kk	hk	kk	--	hk	hh	hk	--	hk	hk	hk	hk	hk	--	hk	hk	kk	hk	hk	hh	hk	hk	kk	hh	hk	hh	hk	hk
Chr04_19230933	hkxhk	hh	hk	kk	--	hk	hh	hk	hh	kk	kk	hk	hk	hh	hh	hk	--	hk	hk	hk	hh	kk	hk	kk	--	hk	hh	hk	hh	hk	hk	hk	hk	hk	--	hk	hk	kk	hk	hk	hh	hk	hk	kk	hh	hk	hh	hk	hk
Chr04_1928866	lmxll	--	ll	ll	--	ll	lm	lm	lm	ll	lm	lm	ll	lm	ll	--	ll	lm	lm	lm	ll	lm	lm	lm	ll	lm	ll	lm	lm	ll	lm	ll	ll	ll	ll	ll	lm	lm	lm	lm	ll	ll	lm	lm	--	lm	ll	ll	ll
Chr04_19526718	lmxll	ll	ll	ll	--	ll	lm	lm	lm	lm	lm	lm	ll	ll	lm	lm	lm	lm	ll	ll	ll	lm	lm	ll	ll	ll	lm	lm	lm	ll	lm	lm	lm	ll	lm	lm	ll	lm	ll	lm	lm	lm	ll	ll	--	ll	lm	lm	ll
Chr04_19605575	lmxll	--	ll	lm	--	lm	lm	lm	ll	ll	lm	ll	lm	lm	lm	lm	lm	lm	ll	ll	ll	lm	ll	ll	ll	lm	ll	ll	lm	ll	ll	ll	ll	lm	lm	ll	lm	ll	ll	ll	lm	ll	lm	lm	lm	lm	ll	ll	ll
Chr04_20141237	nnxnp	--	np	nn	nn	np	nn	nn	np	nn	np	np	np	nn	np	nn	nn	nn	nn	np	nn	nn	np	np	np	nn	nn	nn	nn	np	np	--	np	np	np	nn	nn	nn	np	np	nn	np	nn	np	--	nn	np	nn	nn
Chr04_2037630	lmxll	lm	ll	lm	--	lm	lm	ll	ll	ll	lm	ll	lm	ll	lm	lm	lm	lm	lm	ll	lm	ll	lm	ll	ll	lm	lm	ll	lm	lm	lm	ll	lm	lm	lm	lm	lm	lm	ll	ll	ll	ll	ll	lm	ll	ll	ll	ll	ll
Chr04_20824465	nnxnp	nn	nn	nn	--	nn	nn	np	np	--	np	np	np	nn	np	np	nn	nn	np	nn	np	np	np	nn	nn	np	nn	np	nn	np	np	nn	np	np	np	nn	np	np	--	np	np	np	nn	np	--	np	np	np	nn
Chr04_20909300	lmxll	lm	lm	lm	--	lm	ll	lm	ll	ll	lm	lm	ll	ll	ll	ll	ll	ll	lm	ll	ll	ll	lm	lm	ll	ll	ll	lm	lm	lm	lm	lm	lm	lm	ll	ll	ll	lm	ll	lm	ll	ll	ll	lm	ll	ll	ll	lm	ll
Chr04_21116783	nnxnp	nn	np	nn	--	nn	nn	nn	nn	nn	nn	np	np	np	np	nn	np	nn	np	np	np	nn	np	np	np	nn	nn	np	nn	nn	np	nn	nn	nn	--	nn	nn	nn	np	nn	nn	np	nn	np	nn	np	np	nn	nn
Chr04_2117377	hkxhk	--	--	hk	--	kk	hk	kk	--	kk	hk	hk	hk	--	--	kk	--	--	--	kk	--	hk	hk	hk	--	hk	kk	hk	--	hk	hk	hk	hk	hk	hh	kk	hk	hk	--	kk	hk	hk	--	hk	--	--	hk	--	hk
Chr04_21785955	lmxll	lm	lm	lm	--	ll	ll	lm	lm	ll	ll	lm	lm	lm	ll	lm	lm	lm	lm	lm	lm	lm	lm	lm	lm	lm	lm	ll	ll	ll	lm	lm	lm	lm	lm	ll	ll	lm	ll	ll	ll	ll	lm	lm	ll	ll	ll	ll	ll
Chr04_24342083	hkxhk	--	hk	hk	--	hk	hk	kk	hh	--	hh	hk	hh	kk	--	kk	kk	hk	hh	kk	--	hk	kk	hk	--	hh	kk	hk	hh	hh	--	hk	hk	hh	--	hk	--	--	--	kk	hk	hh	hh	hh	hh	--	hk	kk	--
Chr04_25045051	lmxll	ll	ll	ll	--	ll	ll	ll	lm	lm	ll	lm	ll	lm	lm	lm	ll	ll	ll	ll	lm	ll	lm	ll	ll	lm	lm	ll	lm	lm	ll	ll	lm	ll	lm	ll	ll	ll	lm	ll	ll	lm	ll	ll	ll	lm	lm	ll	ll
Chr04_2522509	nnxnp	np	np	np	nn	np	np	nn	--	np	nn	np	np	np	np	np	np	np	np	np	nn	np	np	np	nn	nn	np	nn	nn	nn	np	nn	np	np	nn	np	nn	nn	nn	np	np	np	np	nn	nn	nn	np	nn	np
Chr04_2522522	lmxll	ll	lm	lm	ll	ll	ll	ll	--	ll	ll	lm	lm	lm	ll	lm	ll	lm	lm	lm	ll	lm	ll	lm	ll	ll	ll	lm	lm	--	lm	lm	lm	ll	ll	ll	ll	lm	ll	lm	ll	ll	lm	ll	ll	ll	ll	ll	ll
Chr04_26376105	hkxhk	hk	hh	hh	--	hh	kk	hk	hk	--	hk	hh	--	hh	hk	kk	hk	hk	hh	--	hh	--	hk	hh	hk	--	kk	--	hk	--	hk	hh	--	hk	--	kk	kk	--	--	--	kk	hk	kk	--	--	hk	hk	kk	--
Chr04_26758586	lmxll	lm	ll	lm	ll	ll	lm	ll	ll	lm	ll	ll	ll	ll	ll	ll	ll	ll	lm	lm	ll	lm	lm	lm	lm	ll	lm	--	ll	ll	ll	ll	ll	lm	ll	ll	lm	lm	ll	ll	lm	ll	lm	lm	lm	lm	ll	lm	lm
Chr04_27068403	lmxll	--	ll	lm	--	lm	ll	ll	lm	ll	lm	lm	ll	ll	lm	lm	ll	lm	lm	ll	ll	lm	ll	lm	ll	ll	ll	lm	ll	lm	lm	lm	lm	ll	--	lm	lm	lm	lm	lm	lm	ll	lm	lm	ll	lm	ll	lm	ll
Chr04_27464263	lmxll	ll	ll	ll	--	ll	lm	lm	ll	ll	ll	ll	ll	lm	ll	lm	lm	lm	lm	ll	ll	ll	ll	lm	lm	lm	lm	ll	lm	ll	ll	ll	ll	ll	lm	lm	ll	ll	ll	lm	lm	ll	lm	ll	ll	ll	lm	lm	ll
Chr04_28327646	hkxhk	kk	hk	hh	--	hk	hh	hk	hk	hh	hk	hh	hh	--	--	hh	kk	hk	hh	hk	hk	--	hh	hk	hk	kk	kk	hh	kk	hh	hh	hk	hh	hk	hh	--	hk	hh	hk	hh	hk	hk	hk	hh	--	hk	kk	hh	kk
Chr04_28700358	nnxnp	nn	nn	np	--	nn	nn	np	nn	nn	nn	np	nn	np	nn	nn	nn	np	np	np	np	nn	nn	np	nn	np	np	nn	nn	nn	np	nn	np	np	nn	np	np	np	np	np	np	np	nn	nn	np	nn	np	nn	np
Chr04_28700411	nnxnp	nn	np	np	--	nn	np	np	nn	nn	nn	np	nn	nn	nn	np	nn	np	np	nn	np	np	nn	nn	np	nn	np	nn	np	nn	np	nn	np	np	nn	np	np	np	np	nn	np	nn	np	nn	np	np	np	--	np
Chr04_28700412	nnxnp	nn	np	np	--	nn	np	np	nn	nn	nn	np	nn	nn	nn	np	nn	np	np	nn	np	np	nn	nn	np	nn	np	nn	np	nn	np	nn	np	np	nn	np	np	np	np	nn	np	nn	np	nn	np	np	np	--	np
Chr04_3220863	nnxnp	np	nn	nn	--	nn	np	nn	nn	nn	np	nn	np	nn	nn	np	nn	np	np	nn	nn	np	np	np	np	np	nn	np	nn	nn	nn	nn	np	nn	nn	np	np	np	np	np	np	nn	np	np	nn	np	nn	np	nn
Chr04_32325978	nnxnp	nn	nn	np	np	np	np	np	np	--	np	np	np	np	np	np	np	nn	np	np	np	np	nn	nn	np	np	np	nn	nn	nn	nn	nn	nn	np	nn	np	nn	np	nn	np	np	nn	np	np	nn	np	np	np	nn
Chr04_34812507	lmxll	ll	lm	ll	ll	ll	ll	lm	ll	--	ll	lm	lm	ll	lm	ll	ll	ll	lm	ll	lm	ll	lm	ll	ll	ll	lm	lm	ll	ll	ll	lm	ll	lm	lm	lm	lm	lm	--	ll	lm	ll	lm	lm	lm	lm	lm	ll	lm
Chr04_34812553	nnxnp	nn	np	np	nn	nn	nn	np	nn	--	np	nn	np	nn	nn	nn	np	nn	np	nn	nn	np	np	nn	np	np	nn	nn	nn	nn	np	nn	np	nn	np	nn	np	np	nn	np	nn	nn	nn	nn	nn	nn	nn	np	np
Chr04_3506378	hkxhk	--	--	kk	--	kk	hk	hk	hh	hh	hk	hh	hk	--	hk	hk	kk	hk	hk	kk	--	hk	hh	hk	--	hk	hk	--	kk	hh	hk	kk	hh	hk	hk	hk	hk	hk	--	hk	hk	hh	hk	hk	--	--	hh	hh	hh
Chr04_3803506	lmxll	ll	lm	ll	--	lm	ll	ll	ll	ll	ll	lm	lm	lm	lm	lm	lm	ll	ll	lm	ll	lm	lm	lm	lm	lm	lm	lm	ll	lm	lm	lm	lm	lm	ll	lm	ll	lm	lm	ll	lm	lm	lm	ll	ll	ll	lm	ll	ll
Chr04_3803528	nnxnp	nn	np	np	--	np	nn	nn	nn	nn	np	np	np	np	nn	nn	np	np	nn	nn	nn	np	nn	np	nn	np	nn	np	nn	nn	np	nn	np	np	nn	np	nn	np	np	np	np	np	nn	nn	nn	np	np	nn	np
Chr04_38990276	lmxll	ll	ll	ll	--	ll	ll	ll	ll	ll	ll	ll	ll	--	lm	lm	ll	lm	lm	ll	ll	lm	lm	ll	ll	ll	ll	lm	ll	ll	lm	lm	lm	lm	ll	ll	lm	lm	lm	ll	ll	lm	ll	ll	ll	lm	ll	ll	ll
Chr04_39217134	hkxhk	--	kk	hk	--	hh	hk	hk	hh	--	hk	hk	hk	hk	hh	hk	hh	hk	hk	hh	hk	hk	hk	--	--	hk	--	kk	hk	kk	kk	kk	hk	--	--	hh	hk	kk	hh	--	hh	hk	--	hh	--	hk	hk	--	--
Chr04_39238009	hkxhk	kk	hk	hk	kk	hk	hh	hk	kk	kk	--	hk	hk	hk	hk	hh	kk	hk	hk	hk	hk	hk	hk	hk	kk	hk	--	hk	hk	hk	hk	hk	hk	--	--	kk	hh	hk	hk	hk	hk	--	kk	hk	kk	hk	hh	hk	hk
Chr04_39240060	lmxll	ll	ll	lm	ll	lm	ll	lm	ll	ll	lm	ll	lm	lm	ll	lm	ll	lm	lm	ll	ll	lm	ll	ll	lm	lm	lm	lm	ll	ll	ll	ll	ll	lm	lm	lm	lm	ll	ll	lm	lm	lm	lm	ll	ll	lm	lm	ll	lm
Chr04_39240076	lmxll	ll	ll	lm	ll	lm	ll	lm	ll	ll	lm	ll	lm	lm	ll	lm	lm	lm	lm	ll	ll	lm	ll	ll	lm	lm	lm	lm	lm	lm	ll	ll	ll	lm	lm	lm	lm	ll	ll	lm	lm	ll	lm	ll	ll	lm	lm	ll	lm
Chr04_39240398	nnxnp	nn	np	np	--	np	np	np	np	nn	nn	np	nn	np	np	np	np	nn	nn	nn	np	np	np	nn	nn	nn	np	np	nn	nn	nn	nn	nn	nn	nn	nn	np	nn	nn	nn	nn	np	nn	np	nn	nn	np	nn	nn
Chr04_39240415	nnxnp	nn	np	np	--	np	np	np	np	nn	nn	np	nn	np	np	np	np	nn	nn	nn	np	np	np	nn	nn	nn	np	np	nn	nn	nn	nn	nn	nn	nn	nn	np	nn	nn	nn	nn	np	nn	np	nn	nn	np	nn	nn
Chr04_39515152	lmxll	lm	ll	ll	--	lm	lm	lm	ll	lm	lm	ll	ll	ll	lm	ll	lm	ll	lm	ll	lm	lm	ll	lm	lm	ll	lm	ll	lm	ll	lm	ll	ll	lm	ll	lm	lm	ll	lm	ll	lm	lm	ll	lm	lm	ll	lm	ll	ll
Chr04_40284946	hkxhk	hk	hh	--	--	kk	kk	--	hh	hh	hk	--	hk	kk	hk	hk	hk	hh	hk	hh	--	hk	hk	hh	kk	hh	kk	hh	hk	hk	--	hk	hk	hk	hk	kk	hk	--	hh	--	hk	hk	hk	hk	hk	hk	kk	--	kk
Chr04_42596578	nnxnp	--	nn	nn	--	nn	nn	nn	np	--	nn	np	nn	nn	np	np	nn	np	np	np	nn	nn	nn	nn	nn	np	--	nn	nn	nn	nn	nn	np	nn	np	nn	np	nn	np	np	np	np	nn	np	np	nn	nn	nn	nn
Chr04_42669431	lmxll	ll	ll	ll	--	lm	lm	lm	ll	ll	lm	ll	lm	lm	ll	ll	ll	lm	ll	ll	ll	lm	lm	lm	ll	lm	lm	ll	lm	ll	lm	ll	ll	lm	--	ll	ll	ll	ll	lm	ll	lm	ll	lm	ll	lm	lm	ll	ll
Chr04_42669458	lmxll	lm	lm	ll	--	lm	lm	lm	ll	ll	lm	ll	lm	lm	ll	ll	ll	lm	ll	ll	ll	lm	ll	lm	ll	lm	lm	ll	ll	ll	lm	ll	ll	ll	--	lm	ll	ll	ll	lm	ll	lm	lm	lm	ll	lm	lm	ll	ll
Chr04_42850379	hkxhk	hh	hk	--	--	kk	kk	hk	hk	kk	hk	hh	kk	--	kk	hk	kk	--	--	--	--	hk	--	hh	kk	hk	hk	hh	hk	hk	hh	hk	hh	hk	hk	kk	hk	--	--	hk	kk	kk	hk	hk	--	--	kk	hk	kk
Chr04_43097899	lmxll	ll	ll	ll	--	ll	ll	ll	ll	ll	ll	lm	ll	lm	ll	lm	ll	lm	ll	lm	lm	lm	ll	lm	lm	ll	ll	lm	ll	lm	ll	lm	ll	ll	ll	ll	lm	ll	lm	lm	ll	ll	ll	lm	ll	ll	lm	lm	ll
Chr04_43097944	lmxll	ll	ll	ll	--	ll	ll	ll	ll	ll	ll	lm	ll	lm	ll	lm	ll	lm	ll	lm	lm	lm	ll	lm	lm	ll	ll	lm	ll	lm	lm	lm	ll	ll	ll	ll	lm	ll	lm	lm	ll	ll	ll	lm	ll	ll	lm	lm	ll
Chr04_43097960	lmxll	ll	ll	ll	--	lm	ll	ll	ll	ll	ll	lm	ll	lm	ll	lm	ll	lm	lm	lm	lm	lm	ll	lm	lm	ll	ll	lm	ll	lm	lm	lm	ll	ll	ll	lm	lm	lm	lm	lm	lm	ll	lm	lm	ll	ll	lm	lm	ll
Chr04_43220502	nnxnp	np	nn	np	--	nn	np	nn	np	--	np	np	np	nn	np	np	np	nn	np	nn	nn	np	nn	nn	np	nn	np	nn	nn	nn	np	nn	np	np	np	np	np	nn	nn	nn	np	np	np	nn	nn	np	np	nn	np
Chr04_43322959	nnxnp	nn	np	nn	--	np	np	nn	nn	nn	np	nn	nn	np	np	np	nn	nn	np	nn	nn	nn	np	np	np	nn	np	np	np	np	np	np	nn	np	nn	np	np	np	np	np	np	nn	nn	nn	nn	nn	nn	nn	np
Chr04_43323255	lmxll	ll	ll	lm	--	ll	ll	ll	ll	ll	ll	lm	lm	ll	lm	lm	ll	lm	ll	lm	ll	lm	lm	lm	lm	lm	lm	lm	ll	lm	lm	lm	lm	ll	ll	ll	lm	ll	lm	lm	lm	lm	lm	lm	ll	ll	lm	lm	lm
Chr04_4355976	lmxll	ll	ll	lm	--	ll	lm	ll	ll	lm	ll	ll	lm	lm	lm	ll	lm	ll	lm	lm	lm	lm	ll	ll	ll	ll	lm	ll	lm	lm	lm	ll	ll	ll	ll	lm	lm	lm	ll	lm	lm	ll	lm	ll	ll	lm	ll	ll	lm
Chr04_43879191	nnxnp	np	nn	np	--	np	np	nn	nn	nn	nn	np	np	np	np	np	np	--	np	np	np	np	nn	np	np	np	nn	nn	nn	nn	np	nn	np	nn	nn	np	nn	np	nn	nn	np	np	np	np	nn	np	np	nn	np
Chr04_44900745	lmxll	ll	lm	lm	--	ll	ll	ll	lm	ll	ll	ll	lm	ll	lm	ll	lm	lm	ll	ll	ll	lm	lm	lm	lm	lm	ll	ll	lm	lm	ll	lm	lm	ll	ll	ll	ll	lm	ll	ll	ll	lm	lm	lm	ll	ll	ll	ll	lm
Chr04_44938600	lmxll	lm	lm	lm	--	ll	ll	lm	lm	ll	lm	lm	lm	ll	lm	ll	ll	ll	lm	ll	ll	lm	lm	lm	lm	lm	ll	lm	lm	lm	ll	lm	lm	lm	--	ll	ll	lm	ll	ll	ll	lm	lm	lm	ll	ll	ll	ll	ll
Chr04_44938669	lmxll	lm	lm	lm	--	ll	ll	lm	lm	ll	lm	lm	lm	ll	lm	ll	ll	ll	lm	ll	ll	lm	lm	lm	lm	ll	ll	lm	lm	lm	ll	lm	lm	lm	--	ll	ll	lm	--	ll	ll	lm	lm	lm	ll	ll	ll	ll	ll
Chr04_44938939	nnxnp	nn	nn	nn	--	np	nn	np	nn	nn	nn	np	np	np	nn	nn	np	nn	np	nn	np	nn	nn	np	np	np	nn	nn	nn	nn	np	nn	np	nn	--	nn	nn	np	nn	np	nn	np	nn	nn	nn	np	np	nn	nn
Chr04_44938942	lmxll	lm	lm	lm	--	ll	ll	lm	lm	ll	lm	lm	ll	ll	lm	ll	ll	ll	lm	ll	ll	lm	lm	lm	lm	lm	ll	lm	lm	lm	ll	lm	lm	lm	--	ll	ll	lm	ll	ll	ll	lm	lm	lm	ll	ll	ll	ll	ll
Chr04_44938950	lmxll	lm	lm	lm	--	ll	ll	lm	lm	ll	lm	lm	ll	ll	lm	ll	ll	ll	lm	ll	ll	lm	lm	lm	lm	lm	ll	lm	lm	lm	ll	lm	lm	lm	--	ll	ll	lm	ll	ll	ll	lm	lm	lm	ll	ll	ll	ll	ll
Chr04_44939292	nnxnp	nn	nn	np	--	np	nn	np	nn	nn	nn	np	nn	np	nn	nn	np	nn	np	np	np	nn	nn	nn	nn	np	nn	np	nn	nn	np	nn	np	np	nn	nn	nn	nn	nn	nn	nn	np	nn	np	nn	nn	np	nn	nn
Chr04_45484797	lmxll	ll	ll	ll	ll	ll	lm	ll	ll	ll	ll	lm	lm	lm	lm	ll	ll	lm	ll	lm	lm	lm	ll	lm	lm	ll	ll	lm	ll	ll	ll	ll	ll	ll	ll	lm	lm	lm	lm	ll	lm	lm	ll	ll	ll	lm	lm	ll	lm
Chr04_46659471	hkxhk	--	--	hk	--	--	kk	hk	--	kk	hk	hh	hk	hk	kk	hh	hk	--	hh	hk	hk	hk	hk	hk	--	kk	--	hk	hk	hk	hk	hh	hh	--	--	kk	kk	hk	hk	hk	hk	kk	kk	--	hh	hk	--	hk	kk
Chr04_47298460	nnxnp	np	nn	nn	nn	nn	nn	nn	nn	np	np	nn	nn	nn	np	np	nn	nn	nn	nn	nn	nn	np	nn	nn	nn	np	nn	nn	nn	np	nn	np	nn	np	np	np	np	np	np	np	nn	nn	np	nn	np	nn	nn	nn
Chr04_48071211	lmxll	ll	lm	ll	ll	ll	lm	lm	ll	lm	ll	lm	ll	lm	ll	lm	ll	lm	ll	lm	ll	lm	ll	ll	ll	ll	lm	ll	ll	lm	ll	lm	ll	ll	ll	lm	lm	ll	ll	lm	lm	ll	ll	lm	--	ll	lm	lm	lm
Chr04_48123918	lmxll	ll	lm	lm	ll	lm	lm	ll	lm	ll	lm	ll	lm	ll	lm	lm	lm	lm	ll	ll	lm	lm	lm	lm	lm	lm	ll	ll	lm	ll	ll	lm	lm	lm	ll	ll	ll	ll	ll	lm	ll	ll	ll	lm	ll	lm	ll	ll	ll
Chr04_48428799	lmxll	ll	ll	lm	--	lm	lm	ll	ll	ll	lm	ll	lm	ll	ll	ll	lm	ll	ll	lm	ll	ll	ll	ll	ll	lm	ll	lm	ll	lm	lm	ll	ll	ll	ll	ll	ll	lm	lm	lm	ll	ll	ll	ll	ll	lm	ll	ll	ll
Chr04_48705601	nnxnp	nn	np	np	--	np	np	np	np	np	nn	np	nn	np	nn	np	--	nn	nn	nn	np	np	np	nn	nn	nn	nn	nn	nn	np	nn	np	nn	np	nn	nn	np	nn	nn	nn	nn	np	np	nn	np	nn	np	np	nn
Chr04_49488156	nnxnp	--	nn	np	nn	nn	nn	np	nn	nn	np	np	np	nn	np	np	nn	nn	nn	np	np	np	np	np	np	np	nn	nn	nn	np	np	np	np	nn	np	np	nn	np	np	nn	nn	nn	np	np	nn	np	np	np	np
Chr04_51778008	nnxnp	nn	np	np	--	nn	np	nn	np	nn	np	nn	nn	nn	np	nn	nn	np	np	nn	np	nn	np	nn	np	np	np	nn	np	nn	nn	np	nn	np	nn	nn	np	np	nn	np	np	nn	np	nn	np	nn	np	np	np
Chr04_51778290	lmxll	lm	ll	lm	--	lm	lm	ll	ll	ll	ll	lm	lm	ll	ll	lm	ll	lm	ll	lm	ll	lm	lm	lm	ll	lm	ll	ll	lm	lm	ll	lm	lm	ll	ll	ll	lm	lm	ll	ll	ll	ll	lm	ll	ll	ll	lm	ll	ll
Chr04_52380081	lmxll	lm	lm	lm	--	lm	lm	ll	lm	--	ll	lm	ll	lm	ll	ll	ll	lm	lm	ll	ll	ll	ll	ll	ll	lm	lm	lm	ll	lm	ll	lm	lm	ll	--	ll	lm	lm	lm	lm	lm	ll	ll	lm	ll	ll	lm	lm	ll
Chr04_54480718	nnxnp	nn	nn	np	--	nn	nn	nn	nn	np	nn	nn	np	np	np	nn	nn	nn	np	np	nn	nn	np	np	nn	np	nn	np	nn	np	np	nn	nn	np	np	np	nn	np	np	nn	nn	np	np	nn	nn	nn	nn	nn	nn
Chr04_54801576	nnxnp	nn	nn	nn	--	nn	nn	nn	nn	np	np	nn	nn	nn	np	np	nn	--	nn	nn	nn	nn	np	np	nn	nn	np	nn	nn	nn	np	nn	np	nn	np	np	np	np	np	np	np	nn	nn	nn	nn	np	nn	nn	nn
Chr04_54801622	nnxnp	nn	np	np	--	nn	np	np	np	nn	nn	np	nn	np	nn	np	np	--	nn	nn	np	np	np	nn	nn	nn	np	nn	nn	np	nn	np	nn	np	nn	nn	np	nn	nn	nn	nn	np	np	np	nn	nn	np	np	nn
Chr04_54801681	nnxnp	nn	np	np	--	nn	np	np	np	nn	nn	np	nn	np	nn	np	np	--	nn	nn	np	np	np	nn	nn	nn	np	nn	nn	np	nn	np	nn	np	nn	nn	np	nn	nn	nn	nn	np	np	np	nn	nn	np	np	nn
Chr04_5517173	lmxll	ll	ll	ll	--	ll	lm	ll	ll	--	lm	ll	lm	lm	lm	ll	lm	ll	lm	lm	ll	lm	ll	ll	ll	ll	lm	ll	ll	lm	lm	ll	ll	ll	ll	ll	lm	ll	--	lm	lm	ll	lm	ll	--	ll	ll	ll	ll
Chr04_55704836	hkxhk	--	hk	hk	kk	hk	hk	hk	kk	hk	hk	hk	kk	hk	hk	hk	--	hk	hh	hk	hk	hk	--	hk	hk	kk	hk	hh	--	--	hh	hh	--	hk	hk	hk	--	hh	hk	kk	kk	hh	kk	--	hk	kk	hk	hh	kk
Chr04_56664313	lmxll	ll	lm	lm	ll	ll	ll	lm	lm	ll	lm	lm	ll	lm	ll	lm	ll	ll	lm	ll	ll	lm	lm	ll	lm	ll	ll	lm	lm	lm	ll	lm	lm	ll	lm	ll	lm	lm	ll	lm	lm	ll	lm	ll	ll	ll	ll	lm	lm
Chr04_5835689	lmxll	ll	ll	lm	--	ll	ll	ll	lm	ll	ll	ll	lm	lm	ll	ll	ll	ll	lm	lm	ll	lm	ll	ll	lm	lm	ll	ll	ll	lm	ll	ll	ll	ll	ll	ll	lm	lm	--	ll	ll	ll	ll	lm	ll	ll	ll	ll	lm
Chr04_5835884	nnxnp	nn	np	nn	--	nn	np	np	np	np	np	nn	np	nn	nn	np	np	nn	nn	nn	np	nn	np	nn	nn	np	nn	np	np	np	nn	nn	np	nn	nn	np	np	np	np	np	np	nn	--	nn	np	np	np	np	nn
Chr04_58593	lmxll	ll	ll	lm	--	lm	ll	lm	ll	ll	lm	lm	ll	lm	ll	ll	lm	ll	lm	lm	lm	ll	ll	lm	ll	lm	ll	ll	ll	ll	ll	lm	lm	lm	ll	lm	ll	lm	ll	lm	ll	lm	ll	lm	lm	lm	lm	ll	ll
Chr04_59859603	nnxnp	--	np	nn	nn	np	nn	np	np	nn	np	np	np	nn	nn	nn	np	nn	np	np	nn	nn	nn	np	nn	nn	np	--	np	np	nn	np	np	np	--	nn	nn	nn	np	np	np	np	np	np	nn	np	nn	np	np
Chr04_59859625	nnxnp	--	np	nn	nn	np	nn	np	np	nn	nn	np	np	nn	nn	nn	np	nn	np	np	nn	nn	nn	np	nn	nn	np	--	np	np	nn	np	np	np	--	nn	nn	nn	np	np	np	np	np	np	nn	np	nn	np	np
Chr04_59859626	nnxnp	--	nn	np	nn	nn	nn	nn	nn	np	np	nn	nn	nn	np	np	nn	np	nn	nn	nn	nn	nn	nn	nn	nn	np	nn	nn	nn	np	nn	np	nn	--	np	np	np	np	np	np	nn	nn	nn	np	nn	nn	nn	np
Chr04_60273722	lmxll	ll	lm	lm	ll	lm	lm	lm	ll	ll	lm	ll	lm	lm	ll	lm	ll	lm	ll	lm	ll	--	ll	ll	lm	ll	lm	ll	lm	ll	lm	lm	lm	ll	lm	ll	lm	ll	lm	ll	ll	ll	lm	lm	ll	--	lm	lm	ll
Chr04_60273829	lmxll	ll	lm	lm	ll	lm	lm	lm	ll	ll	lm	ll	lm	lm	lm	lm	ll	lm	lm	lm	lm	lm	ll	ll	ll	lm	ll	ll	lm	lm	ll	lm	lm	ll	lm	ll	lm	ll	ll	lm	ll	ll	ll	ll	ll	lm	ll	lm	ll
Chr04_60279732	lmxll	ll	lm	lm	--	ll	lm	lm	ll	ll	lm	ll	lm	lm	lm	ll	ll	lm	lm	ll	lm	lm	ll	ll	ll	lm	lm	ll	lm	lm	ll	lm	lm	ll	lm	ll	lm	ll	ll	lm	ll	ll	ll	ll	ll	lm	ll	lm	ll
Chr04_60333732	nnxnp	np	np	np	nn	np	nn	np	np	nn	nn	nn	np	nn	np	np	np	nn	nn	np	np	np	np	np	np	np	np	np	np	nn	np	np	np	np	nn	np	nn	np	nn	nn	nn	np	np	np	np	nn	np	nn	nn
Chr04_60436206	nnxnp	nn	np	np	--	--	nn	nn	nn	nn	nn	nn	nn	nn	np	nn	np	nn	nn	nn	nn	nn	nn	nn	nn	np	nn	nn	--	--	nn	np	np	nn	nn	nn	nn	np	nn	np	np	np	nn	nn	nn	np	np	np	nn
Chr04_60436209	lmxll	ll	ll	ll	--	--	ll	lm	ll	ll	ll	lm	ll	lm	ll	lm	ll	lm	ll	ll	ll	lm	ll	lm	ll	lm	lm	lm	ll	lm	lm	lm	lm	ll	ll	lm	ll	ll	ll	ll	lm	ll	ll	lm	ll	ll	lm	ll	ll
Chr04_60436277	nnxnp	nn	nn	np	--	--	nn	np	nn	nn	nn	np	nn	nn	np	np	nn	nn	nn	nn	np	np	nn	np	np	nn	np	nn	nn	np	np	np	np	nn	nn	nn	np	np	nn	np	np	nn	np	np	nn	np	np	np	nn
Chr04_60436435	nnxnp	nn	nn	nn	--	--	nn	np	np	np	nn	np	nn	nn	nn	np	nn	nn	nn	nn	np	np	nn	np	np	np	np	np	nn	np	np	np	np	np	nn	np	np	nn	nn	np	nn	nn	np	nn	np	nn	np	np	nn
Chr04_61196896	lmxll	ll	lm	ll	ll	lm	ll	lm	lm	ll	lm	ll	lm	lm	ll	ll	lm	ll	lm	lm	lm	ll	lm	ll	ll	lm	ll	lm	ll	--	lm	lm	ll	lm	ll	lm	lm	lm	lm	lm	lm	ll	lm	lm	lm	lm	lm	lm	lm
Chr04_61924423	lmxll	lm	ll	lm	lm	ll	ll	lm	lm	lm	ll	lm	ll	ll	ll	ll	lm	ll	ll	ll	ll	ll	lm	ll	ll	ll	ll	lm	lm	ll	ll	lm	ll	lm	lm	lm	lm	lm	--	lm	lm	lm	lm	lm	--	ll	ll	lm	ll
Chr04_62202565	nnxnp	nn	nn	np	--	--	nn	np	nn	--	nn	np	np	nn	np	np	nn	nn	nn	np	np	np	nn	np	np	np	nn	np	nn	nn	np	nn	np	nn	nn	np	nn	nn	--	np	np	nn	np	nn	nn	nn	np	nn	nn
Chr04_62526186	nnxnp	nn	nn	nn	nn	nn	nn	nn	nn	--	np	np	nn	np	np	nn	nn	nn	np	np	np	nn	nn	nn	np	nn	nn	nn	nn	nn	nn	nn	np	np	nn	nn	np	np	nn	np	nn	nn	nn	np	nn	np	nn	nn	np
Chr04_62526213	lmxll	ll	lm	lm	ll	lm	lm	lm	ll	--	lm	ll	lm	ll	ll	lm	ll	lm	lm	lm	ll	lm	lm	ll	lm	lm	ll	lm	lm	lm	lm	lm	ll	ll	ll	lm	ll	lm	ll	lm	lm	ll	ll	ll	ll	lm	lm	lm	ll
Chr04_62678873	lmxll	ll	lm	lm	--	lm	lm	ll	lm	--	lm	lm	lm	lm	lm	lm	ll	ll	lm	lm	lm	ll	ll	ll	lm	lm	lm	lm	lm	ll	ll	ll	ll	ll	ll	ll	lm	ll	ll	ll	ll	ll	lm	ll	lm	lm	lm	lm	ll
Chr04_62932630	lmxll	--	ll	lm	--	ll	ll	lm	lm	ll	lm	lm	ll	ll	ll	lm	lm	ll	lm	ll	ll	ll	lm	ll	ll	ll	ll	lm	lm	lm	lm	lm	lm	lm	--	lm	ll	lm	lm	lm	lm	ll	lm	lm	ll	lm	ll	ll	lm
Chr04_64092850	nnxnp	nn	np	nn	--	nn	np	nn	np	nn	np	nn	np	nn	np	nn	nn	np	np	np	nn	np	nn	nn	np	np	np	np	nn	np	nn	np	nn	np	np	np	np	np	--	np	nn	np	nn	np	--	np	nn	nn	nn
Chr04_6419998	lmxll	ll	lm	lm	ll	lm	ll	lm	lm	lm	lm	lm	ll	ll	ll	ll	ll	ll	lm	lm	ll	ll	lm	lm	ll	ll	ll	ll	ll	lm	lm	lm	lm	lm	lm	lm	ll	lm	--	lm	ll	ll	lm	lm	ll	ll	ll	lm	ll
Chr04_64532373	nnxnp	nn	nn	np	nn	np	np	nn	--	nn	nn	np	np	nn	nn	nn	nn	nn	nn	np	nn	np	nn	nn	nn	np	nn	np	np	nn	np	nn	np	nn	--	np	nn	np	np	np	nn	np	nn	nn	np	np	nn	nn	np
Chr04_64532629	nnxnp	nn	nn	np	nn	nn	np	nn	--	nn	nn	np	np	nn	nn	np	nn	nn	nn	np	nn	np	nn	nn	nn	np	nn	np	np	nn	np	nn	nn	nn	--	nn	nn	nn	nn	np	nn	np	nn	nn	np	np	nn	nn	np
Chr04_6456789	nnxnp	np	np	np	--	np	np	nn	np	nn	nn	np	np	nn	np	np	np	np	np	np	nn	np	nn	nn	np	np	nn	np	nn	nn	np	np	np	np	nn	np	nn	np	--	nn	np	np	np	np	np	nn	np	nn	np
Chr04_6456887	lmxll	ll	lm	lm	--	lm	ll	ll	lm	lm	lm	lm	ll	ll	ll	ll	ll	ll	lm	lm	ll	ll	lm	lm	ll	ll	ll	lm	ll	lm	lm	ll	lm	lm	lm	ll	ll	lm	--	lm	ll	ll	lm	lm	lm	ll	ll	lm	ll
Chr04_65465606	nnxnp	--	np	nn	nn	np	np	np	nn	nn	nn	np	np	np	np	nn	nn	nn	np	np	nn	nn	nn	nn	np	np	nn	nn	nn	nn	nn	nn	np	np	np	np	nn	nn	nn	nn	nn	nn	np	np	np	np	np	nn	nn
Chr04_65465794	nnxnp	--	nn	nn	nn	np	np	np	nn	nn	nn	np	np	np	np	nn	nn	nn	np	np	nn	nn	nn	np	np	np	nn	np	nn	nn	np	nn	nn	np	np	nn	nn	nn	nn	nn	nn	nn	np	np	np	nn	np	nn	nn
Chr04_65465822	nnxnp	--	nn	np	nn	nn	np	nn	nn	nn	np	nn	np	nn	np	np	np	np	nn	np	nn	np	np	np	np	np	nn	np	nn	np	nn	np	np	nn	np	np	np	np	nn	np	np	nn	nn	np	nn	nn	nn	nn	np
Chr04_65516560	nnxnp	np	np	nn	nn	nn	nn	np	--	nn	nn	np	nn	np	nn	np	nn	np	np	nn	nn	nn	nn	nn	nn	np	np	np	nn	nn	nn	nn	np	np	np	nn	nn	nn	nn	np	np	nn	nn	nn	np	nn	np	nn	np
Chr04_65516632	lmxll	ll	ll	lm	--	lm	lm	lm	--	ll	lm	lm	lm	ll	ll	ll	lm	lm	lm	lm	ll	--	ll	lm	ll	lm	lm	lm	ll	lm	lm	ll	ll	lm	ll	ll	lm	lm	ll	lm	ll	lm	lm	ll	lm	lm	lm	lm	lm
Chr04_66209165	nnxnp	nn	nn	np	nn	nn	nn	nn	nn	np	np	nn	nn	nn	np	np	np	np	nn	nn	nn	nn	np	nn	nn	nn	np	nn	np	nn	np	np	np	nn	np	np	np	np	np	np	np	nn	nn	nn	nn	np	nn	nn	np
Chr04_66470421	nnxnp	--	nn	np	--	nn	nn	nn	nn	nn	np	nn	nn	nn	np	np	nn	np	nn	nn	nn	nn	np	np	nn	nn	nn	nn	np	nn	np	np	np	nn	--	np	np	np	np	np	np	nn	nn	nn	--	nn	nn	nn	np
Chr04_66711496	nnxnp	nn	np	nn	--	nn	nn	np	np	np	np	np	nn	np	np	nn	np	nn	nn	nn	np	nn	nn	nn	nn	nn	nn	nn	np	nn	nn	nn	nn	np	np	np	np	nn	np	np	nn	np	nn	np	--	--	nn	nn	np
Chr04_66711555	nnxnp	nn	np	nn	--	nn	nn	np	np	np	np	np	nn	np	np	nn	nn	nn	nn	nn	np	nn	nn	nn	nn	nn	nn	nn	np	nn	nn	nn	nn	np	np	np	np	nn	np	np	--	np	nn	np	--	--	nn	nn	np
Chr04_66747309	lmxll	ll	lm	lm	lm	lm	lm	ll	lm	ll	lm	lm	lm	lm	ll	ll	ll	--	lm	ll	lm	ll	lm	lm	lm	ll	ll	lm	lm	lm	lm	lm	ll	ll	ll	ll	ll	lm	ll	lm	lm	ll	lm	lm	lm	ll	lm	lm	lm
Chr04_67548933	lmxll	lm	ll	lm	ll	lm	ll	ll	ll	ll	lm	ll	lm	ll	ll	ll	ll	ll	ll	ll	ll	lm	ll	lm	lm	lm	lm	ll	lm	lm	ll	lm	lm	ll	ll	lm	lm	lm	ll	ll	ll	lm	ll	lm	ll	lm	ll	ll	ll
Chr04_67552834	lmxll	ll	ll	ll	--	lm	ll	lm	--	lm	ll	lm	lm	lm	ll	lm	lm	ll	ll	ll	lm	ll	lm	lm	lm	lm	ll	lm	ll	ll	lm	ll	ll	lm	lm	ll	lm	ll	ll	lm	ll	lm	ll	ll	ll	ll	lm	ll	ll
Chr04_676422	hkxhk	hh	--	hk	--	hk	hk	hk	kk	hk	hh	hk	hk	hk	hh	kk	--	kk	hk	hh	hh	hk	kk	kk	hh	hk	kk	hh	hk	hk	hk	kk	hk	kk	hh	hk	kk	hk	hh	hk	hk	hk	hk	--	--	--	hk	kk	--
Chr04_69392272	nnxnp	nn	nn	np	--	np	nn	np	nn	nn	np	nn	nn	np	np	nn	np	np	np	np	np	nn	nn	nn	nn	nn	np	nn	np	np	nn	nn	nn	nn	np	np	nn	np	nn	nn	np	np	nn	nn	nn	np	nn	np	nn
Chr04_69392306	nnxnp	np	np	np	--	nn	np	np	nn	nn	np	np	nn	nn	np	np	nn	np	np	np	np	np	np	np	nn	np	nn	np	nn	np	np	nn	np	nn	nn	nn	nn	np	np	nn	np	nn	nn	nn	np	np	nn	nn	np
Chr04_69392310	nnxnp	nn	nn	np	--	np	nn	np	nn	nn	np	nn	nn	np	np	nn	np	np	np	np	np	nn	nn	nn	nn	nn	np	nn	nn	nn	nn	nn	nn	nn	np	np	nn	np	nn	nn	np	np	nn	nn	nn	np	nn	np	nn
Chr04_70416235	nnxnp	nn	nn	np	nn	nn	nn	nn	--	np	np	nn	nn	nn	np	np	np	np	nn	nn	nn	nn	np	nn	nn	nn	np	nn	np	nn	np	np	np	nn	--	np	nn	np	nn	np	np	np	nn	nn	np	np	nn	nn	np
Chr04_71010522	lmxll	ll	lm	ll	--	ll	lm	lm	ll	ll	ll	lm	lm	lm	lm	ll	ll	ll	ll	ll	ll	lm	ll	ll	lm	ll	--	ll	lm	lm	lm	ll	ll	ll	ll	ll	ll	lm	lm	ll	ll	ll	ll	lm	lm	ll	ll	ll	lm
Chr04_71302466	hkxhk	--	hk	hk	--	hk	hk	--	--	--	kk	hk	hh	hh	--	kk	--	--	hk	hk	hh	hk	hk	hk	--	hk	kk	hk	kk	kk	hk	hk	hh	hk	--	kk	hk	hh	kk	kk	kk	--	hk	hh	--	hk	hh	hh	--
Chr04_71302475	hkxhk	--	hk	hk	--	hk	hk	--	--	--	kk	hk	hh	hh	--	kk	--	--	hk	hk	hh	hk	hk	hk	--	hk	kk	hk	kk	kk	hk	hk	hh	hk	--	kk	hk	hh	kk	kk	kk	--	hk	hh	--	hk	hh	hh	--
Chr04_71890158	lmxll	ll	ll	ll	--	ll	ll	lm	ll	lm	ll	lm	ll	lm	ll	ll	ll	lm	ll	lm	lm	lm	lm	lm	lm	ll	ll	lm	ll	lm	lm	lm	ll	ll	lm	ll	lm	ll	lm	ll	lm	ll	lm	ll	ll	ll	lm	lm	ll
Chr04_72226176	nnxnp	nn	np	np	nn	np	np	np	np	nn	np	nn	nn	np	nn	nn	np	np	np	np	np	nn	np	nn	nn	np	np	nn	nn	nn	np	nn	np	np	--	np	np	nn	np	np	np	nn	np	np	nn	nn	np	np	nn
Chr04_72226178	nnxnp	np	nn	np	nn	nn	nn	np	nn	np	nn	np	np	np	nn	nn	np	nn	nn	nn	nn	np	nn	np	nn	nn	nn	np	np	np	np	nn	np	nn	--	nn	nn	nn	np	np	nn	np	np	np	nn	nn	nn	np	np
Chr04_72226219	lmxll	ll	lm	lm	ll	ll	lm	lm	ll	ll	lm	lm	ll	lm	ll	lm	ll	ll	lm	lm	ll	ll	lm	ll	ll	ll	ll	ll	lm	lm	ll	lm	lm	ll	--	ll	ll	ll	ll	lm	lm	ll	lm	lm	lm	ll	ll	ll	ll
Chr04_72387566	hkxhk	kk	hh	hk	--	hh	hh	hh	hk	--	hk	hh	hk	hk	kk	hk	hk	--	hk	hk	hk	hh	hk	hk	kk	hk	hk	hk	hk	kk	hk	kk	kk	hk	hh	kk	hh	hk	hh	hk	kk	hk	hh	hh	hh	--	hk	hk	hh
Chr04_73407217	hkxhk	--	hk	kk	--	hk	hk	hk	kk	kk	hk	kk	hk	kk	kk	hh	hk	hk	hk	hk	--	hk	hk	hk	hk	hk	hh	kk	hk	hh	--	hk	hk	hk	--	hk	kk	hk	hk	hk	hk	hk	--	hk	hh	hk	hk	--	kk
Chr04_73455969	lmxll	ll	ll	ll	ll	ll	ll	lm	ll	ll	ll	lm	ll	ll	ll	lm	ll	lm	ll	lm	lm	lm	lm	ll	ll	ll	ll	lm	ll	lm	lm	lm	ll	ll	ll	lm	lm	ll	ll	ll	lm	ll	lm	lm	ll	ll	ll	lm	lm
Chr04_73456265	nnxnp	nn	np	nn	nn	nn	np	nn	nn	nn	np	nn	np	nn	np	nn	nn	np	np	np	nn	np	nn	nn	np	np	nn	np	np	np	nn	np	nn	np	nn	np	np	np	np	np	np	np	nn	np	--	np	nn	np	nn
Chr04_73902980	lmxll	ll	ll	lm	--	lm	ll	ll	ll	--	lm	ll	lm	lm	ll	ll	lm	ll	lm	ll	lm	ll	lm	lm	lm	lm	ll	lm	ll	ll	lm	lm	lm	lm	--	ll	ll	lm	--	ll	lm	lm	ll	ll	ll	lm	lm	ll	ll
Chr04_73903038	nnxnp	nn	nn	np	--	nn	nn	nn	nn	--	np	nn	nn	nn	np	np	np	np	nn	nn	nn	nn	np	nn	nn	nn	nn	nn	np	np	nn	np	np	nn	--	np	nn	np	--	np	np	nn	nn	nn	nn	nn	nn	nn	np
Chr04_73903258	lmxll	ll	ll	lm	--	lm	ll	ll	ll	--	lm	ll	lm	lm	ll	ll	ll	ll	lm	ll	lm	ll	lm	lm	lm	lm	ll	lm	ll	ll	lm	lm	ll	lm	--	ll	ll	lm	--	ll	lm	lm	ll	ll	ll	lm	lm	ll	ll
Chr04_74024832	lmxll	ll	ll	ll	--	ll	ll	lm	ll	lm	ll	lm	ll	lm	ll	lm	ll	lm	ll	lm	ll	lm	lm	lm	lm	ll	ll	ll	lm	lm	lm	lm	ll	ll	ll	lm	lm	ll	lm	ll	lm	ll	lm	lm	ll	ll	lm	ll	ll
Chr04_74024841	lmxll	ll	ll	ll	--	ll	ll	lm	ll	lm	ll	lm	ll	lm	ll	lm	ll	lm	ll	lm	ll	lm	lm	lm	lm	ll	ll	ll	lm	lm	lm	lm	ll	ll	ll	lm	lm	ll	lm	ll	lm	ll	lm	lm	ll	ll	lm	ll	ll
Chr04_74024908	nnxnp	np	np	nn	--	nn	np	np	nn	nn	nn	np	nn	np	np	nn	nn	nn	nn	np	np	nn	nn	np	np	np	nn	np	nn	nn	np	nn	np	np	nn	np	nn	nn	nn	nn	np	nn	nn	nn	np	nn	np	nn	nn
Chr04_7427228	lmxll	--	ll	ll	ll	lm	ll	lm	lm	ll	lm	lm	ll	lm	ll	lm	ll	ll	ll	ll	ll	lm	lm	ll	ll	lm	ll	lm	ll	ll	ll	ll	lm	ll	--	lm	lm	ll	ll	ll	lm	lm	lm	ll	lm	ll	lm	lm	ll
Chr04_75151737	hkxhk	--	hk	hk	kk	hk	kk	--	--	hk	hk	hk	hk	hh	--	--	--	--	--	hk	kk	--	hk	hk	hk	kk	hh	hk	hh	hk	hh	hh	hk	hk	--	hk	--	hk	--	hk	hk	hk	hh	hk	kk	--	hk	--	hk
Chr04_75151771	hkxhk	--	hk	hk	kk	hk	kk	--	hh	hk	hk	hk	hk	kk	--	hh	--	--	--	kk	kk	--	hk	kk	hk	hk	hh	hk	hh	hk	hh	hh	hk	hk	--	hk	--	hk	--	hh	hk	kk	kk	hk	kk	--	hk	--	hk
Chr04_76058927	hkxhk	--	--	hk	--	hk	hk	--	hh	--	hk	hk	kk	kk	hh	hh	hk	--	kk	kk	--	kk	hk	--	kk	hk	--	kk	hk	hk	hk	hk	hk	kk	--	hk	kk	hk	hh	hh	hk	hk	hk	--	kk	--	hk	--	hk
Chr04_76221257	hkxhk	--	hk	kk	--	hk	hk	kk	kk	--	--	kk	hk	hh	hk	hk	--	--	hk	--	hk	hk	hk	hk	hh	hk	kk	hh	hk	hk	hh	kk	hk	hh	hh	kk	hk	hk	hh	hk	hk	--	hk	kk	--	--	kk	hk	hh
Chr04_77292063	lmxll	ll	lm	lm	--	ll	ll	lm	ll	ll	lm	ll	ll	lm	lm	lm	ll	lm	lm	lm	ll	lm	lm	lm	ll	ll	lm	lm	lm	lm	lm	lm	lm	ll	lm	ll	ll	ll	lm	lm	ll	ll	lm	ll	ll	lm	lm	lm	ll
Chr04_77292079	nnxnp	nn	nn	nn	--	np	nn	np	np	nn	nn	nn	nn	np	nn	np	np	nn	nn	nn	np	nn	nn	np	nn	np	np	np	nn	nn	np	nn	np	np	nn	nn	np	nn	nn	nn	nn	np	nn	np	nn	nn	nn	np	nn
Chr04_77743405	lmxll	ll	lm	lm	ll	ll	ll	ll	lm	ll	ll	ll	lm	lm	lm	lm	lm	lm	lm	lm	lm	lm	ll	lm	lm	ll	lm	ll	lm	--	ll	lm	ll	ll	--	ll	lm	lm	ll	lm	ll	lm	ll	lm	ll	--	ll	ll	lm
Chr04_77743434	lmxll	ll	lm	lm	ll	ll	ll	ll	lm	ll	ll	ll	lm	lm	lm	lm	lm	lm	lm	lm	lm	lm	ll	lm	lm	ll	lm	ll	lm	lm	ll	ll	ll	ll	--	ll	lm	lm	ll	lm	ll	lm	ll	lm	ll	--	ll	ll	lm
Chr04_78079887	lmxll	ll	lm	ll	ll	lm	ll	lm	ll	ll	ll	lm	lm	--	lm	lm	ll	ll	ll	ll	ll	ll	ll	lm	lm	lm	--	lm	ll	lm	lm	lm	ll	lm	lm	ll	ll	lm	--	lm	ll	ll	lm	ll	lm	ll	lm	lm	ll
Chr04_79644757	lmxll	lm	ll	ll	ll	ll	lm	ll	lm	ll	ll	lm	ll	ll	ll	ll	ll	ll	lm	ll	ll	ll	lm	ll	ll	ll	ll	lm	lm	ll	ll	--	lm	lm	ll	ll	lm	ll	ll	ll	lm	lm	lm	lm	lm	lm	ll	ll	lm
Chr04_7988208	lmxll	lm	lm	ll	ll	ll	ll	ll	lm	ll	lm	lm	lm	lm	lm	ll	ll	ll	lm	lm	ll	lm	lm	ll	ll	ll	lm	ll	lm	lm	lm	lm	ll	lm	ll	ll	lm	ll	ll	ll	lm	lm	lm	lm	ll	ll	ll	ll	ll
Chr04_80439865	lmxll	ll	ll	ll	ll	lm	ll	ll	lm	ll	lm	ll	ll	lm	lm	ll	lm	ll	lm	lm	lm	lm	lm	ll	lm	lm	ll	lm	lm	lm	lm	lm	lm	lm	ll	lm	ll	ll	lm	ll	ll	lm	lm	ll	lm	lm	ll	ll	ll
Chr04_80439928	lmxll	ll	ll	lm	ll	lm	lm	ll	ll	ll	ll	lm	ll	ll	lm	lm	lm	lm	ll	lm	ll	lm	ll	ll	ll	lm	lm	lm	ll	lm	lm	ll	ll	ll	ll	ll	ll	lm	lm	lm	ll	lm	lm	lm	ll	ll	lm	lm	lm
Chr04_80840259	lmxll	ll	ll	ll	--	ll	lm	lm	ll	ll	lm	lm	ll	ll	ll	ll	ll	ll	lm	ll	ll	ll	lm	ll	lm	ll	ll	lm	lm	ll	ll	lm	lm	lm	--	ll	lm	ll	ll	ll	lm	lm	lm	lm	ll	lm	ll	--	lm
Chr04_81340205	lmxll	ll	ll	lm	--	ll	lm	lm	ll	ll	lm	lm	lm	ll	ll	lm	ll	lm	ll	lm	ll	ll	lm	lm	lm	lm	--	lm	lm	ll	lm	ll	ll	lm	--	ll	lm	lm	--	--	ll	ll	lm	ll	ll	ll	lm	ll	lm
Chr04_82831880	nnxnp	nn	nn	np	--	nn	nn	nn	nn	--	np	nn	nn	nn	np	np	np	np	nn	nn	nn	nn	np	nn	nn	nn	np	nn	np	nn	np	np	np	nn	np	nn	nn	np	np	np	np	nn	nn	nn	nn	np	nn	nn	np
Chr04_83273407	nnxnp	nn	nn	np	--	nn	nn	nn	nn	np	np	nn	nn	nn	np	np	np	nn	nn	nn	nn	nn	np	nn	nn	nn	nn	nn	np	nn	np	np	np	nn	--	np	nn	np	np	np	nn	nn	nn	nn	nn	np	nn	nn	nn
Chr04_84574106	lmxll	ll	lm	lm	--	lm	ll	ll	lm	ll	ll	lm	lm	lm	lm	lm	lm	ll	lm	ll	lm	lm	lm	lm	--	lm	lm	lm	ll	lm	ll	ll	ll	lm	ll	ll	ll	lm	ll	lm	ll	lm	lm	lm	--	ll	lm	lm	lm
Chr04_85885185	nnxnp	nn	np	nn	nn	nn	np	np	nn	nn	np	nn	np	nn	np	nn	nn	nn	np	np	nn	np	nn	nn	np	np	nn	np	nn	nn	nn	nn	nn	np	nn	nn	np	np	np	np	nn	nn	nn	np	nn	np	nn	np	nn
Chr04_85901145	lmxll	ll	lm	lm	--	ll	ll	ll	ll	ll	ll	ll	lm	lm	lm	lm	ll	lm	lm	lm	lm	lm	ll	lm	lm	ll	--	ll	lm	lm	ll	lm	ll	ll	--	ll	lm	--	lm	lm	ll	ll	ll	ll	ll	ll	ll	ll	lm
Chr04_85901361	lmxll	ll	lm	lm	--	ll	ll	ll	ll	ll	ll	ll	lm	lm	lm	lm	ll	lm	lm	lm	ll	lm	ll	lm	lm	ll	--	ll	lm	lm	ll	lm	ll	ll	--	ll	lm	lm	lm	lm	ll	ll	ll	ll	ll	ll	ll	ll	lm
Chr04_85901367	lmxll	ll	lm	lm	--	ll	ll	ll	ll	ll	ll	ll	lm	lm	lm	lm	ll	lm	lm	lm	ll	lm	ll	lm	lm	ll	--	ll	lm	lm	ll	lm	ll	ll	--	ll	lm	lm	lm	lm	ll	ll	ll	ll	ll	ll	ll	ll	lm
Chr04_86062685	lmxll	ll	ll	lm	--	lm	lm	lm	lm	ll	lm	lm	ll	ll	lm	ll	ll	lm	lm	ll	ll	lm	lm	ll	ll	ll	lm	lm	ll	ll	ll	lm	lm	ll	ll	ll	lm	lm	ll	ll	ll	ll	lm	lm	lm	lm	lm	ll	lm
Chr04_86246396	lmxll	ll	ll	lm	ll	lm	ll	ll	ll	lm	lm	ll	lm	ll	ll	ll	lm	ll	lm	lm	ll	ll	lm	lm	ll	lm	ll	ll	ll	ll	ll	lm	lm	lm	ll	ll	ll	lm	--	ll	ll	lm	lm	lm	lm	lm	lm	lm	lm
Chr04_86246457	lmxll	ll	lm	lm	ll	lm	lm	ll	lm	ll	ll	lm	lm	ll	lm	lm	lm	ll	lm	lm	ll	lm	ll	lm	lm	lm	ll	ll	lm	lm	ll	ll	ll	lm	lm	ll	ll	lm	--	lm	lm	ll	lm	ll	ll	ll	lm	ll	ll
Chr04_86246503	nnxnp	np	np	np	--	np	np	np	np	nn	nn	np	np	nn	np	nn	nn	np	np	np	np	np	nn	nn	np	np	nn	np	nn	np	np	nn	nn	np	nn	--	nn	np	nn	nn	np	np	np	np	nn	nn	np	np	np
Chr04_86328628	lmxll	ll	ll	lm	--	ll	lm	lm	ll	ll	lm	ll	ll	lm	ll	lm	ll	lm	ll	lm	lm	lm	ll	lm	ll	lm	lm	ll	ll	ll	ll	ll	ll	lm	ll	ll	lm	ll	ll	ll	ll	lm	lm	lm	ll	ll	lm	lm	ll
Chr04_86328635	lmxll	ll	ll	lm	--	ll	lm	lm	ll	ll	lm	ll	ll	lm	ll	lm	ll	lm	ll	lm	lm	lm	ll	lm	ll	lm	lm	ll	lm	ll	ll	ll	ll	lm	ll	ll	lm	ll	ll	ll	ll	lm	lm	lm	ll	ll	lm	lm	ll
Chr04_866841	nnxnp	--	nn	np	--	np	nn	nn	np	nn	np	np	np	nn	nn	np	nn	nn	np	np	nn	np	nn	np	np	np	np	nn	nn	nn	np	nn	nn	nn	nn	nn	np	np	nn	nn	np	nn	nn	nn	--	np	nn	np	nn
Chr04_866880	nnxnp	--	nn	np	nn	nn	nn	nn	np	nn	nn	np	np	np	nn	nn	np	np	np	np	np	np	np	np	np	nn	np	np	nn	np	np	np	np	nn	--	np	np	np	nn	np	nn	np	nn	nn	nn	nn	np	np	np
Chr04_86788416	hkxhk	hh	hh	kk	--	kk	hh	hk	hh	hh	--	hk	hk	hk	hh	hh	hk	hk	hk	kk	hk	hk	kk	hk	hk	hk	hk	--	hh	hk	hk	hk	hk	hh	hk	hk	hk	hh	--	hh	kk	kk	hk	kk	hk	kk	hk	hk	--
Chr04_87791554	nnxnp	--	nn	np	--	np	np	np	np	nn	np	np	nn	np	np	nn	np	nn	np	np	np	np	np	np	np	nn	nn	nn	np	np	np	np	nn	nn	np	np	np	np	np	np	np	np	np	np	--	nn	nn	nn	np
Chr04_88272969	lmxll	ll	ll	ll	--	lm	ll	ll	ll	ll	ll	ll	lm	ll	ll	ll	ll	ll	lm	lm	ll	lm	ll	lm	ll	lm	lm	lm	ll	lm	ll	lm	lm	ll	lm	lm	ll	lm	lm	ll	lm	ll	ll	lm	--	ll	lm	ll	ll
Chr04_88590931	lmxll	--	lm	lm	lm	lm	lm	lm	ll	ll	lm	ll	lm	ll	lm	lm	ll	lm	ll	lm	ll	lm	ll	ll	ll	lm	lm	ll	lm	lm	ll	ll	lm	ll	lm	ll	ll	ll	ll	lm	ll	lm	ll	ll	ll	lm	lm	lm	ll
Chr04_88905937	lmxll	--	ll	lm	--	lm	lm	lm	lm	--	lm	lm	ll	lm	ll	lm	ll	ll	lm	ll	ll	lm	lm	ll	lm	lm	ll	ll	ll	lm	lm	lm	lm	lm	ll	ll	ll	lm	lm	lm	lm	ll	ll	ll	ll	lm	lm	lm	ll
Chr04_88906092	lmxll	--	lm	lm	--	lm	lm	lm	lm	--	lm	lm	ll	lm	ll	lm	ll	ll	lm	ll	ll	lm	lm	ll	lm	lm	ll	ll	ll	lm	lm	ll	ll	lm	ll	ll	ll	lm	lm	lm	lm	ll	ll	ll	ll	lm	lm	lm	ll
Chr04_89829618	lmxll	ll	ll	ll	--	lm	lm	ll	lm	--	lm	lm	lm	lm	lm	lm	ll	ll	ll	ll	lm	ll	ll	lm	lm	ll	ll	ll	ll	ll	lm	ll	lm	lm	--	lm	ll	lm	ll	lm	lm	lm	lm	lm	ll	lm	lm	lm	lm
Chr04_90069425	lmxll	--	ll	ll	--	lm	lm	ll	lm	ll	lm	ll	ll	ll	lm	lm	ll	lm	ll	ll	lm	lm	ll	ll	lm	lm	lm	ll	lm	lm	lm	lm	lm	lm	--	ll	ll	ll	ll	ll	ll	ll	lm	ll	ll	ll	lm	ll	lm
Chr04_90069434	nnxnp	nn	nn	np	--	np	nn	nn	np	nn	np	np	np	nn	nn	nn	np	np	np	nn	np	np	np	nn	nn	nn	nn	np	nn	nn	nn	nn	nn	nn	--	np	np	nn	nn	nn	nn	nn	np	nn	nn	np	np	np	nn
Chr04_90995625	lmxll	ll	lm	lm	ll	lm	lm	lm	ll	--	lm	ll	lm	ll	lm	lm	ll	lm	lm	lm	ll	lm	ll	ll	ll	lm	lm	ll	ll	lm	ll	ll	lm	ll	lm	ll	ll	ll	--	lm	ll	lm	ll	ll	--	ll	lm	ll	ll
Chr04_91752896	nnxnp	nn	np	nn	--	nn	nn	np	--	nn	nn	nn	nn	nn	np	np	nn	nn	nn	nn	np	np	nn	nn	--	np	nn	nn	np	np	np	nn	nn	np	nn	nn	np	np	nn	np	nn	nn	nn	nn	nn	nn	nn	nn	np
Chr04_91887470	nnxnp	--	np	np	--	nn	np	nn	nn	nn	np	nn	nn	np	np	np	np	np	nn	nn	np	np	nn	np	nn	np	nn	np	np	nn	np	nn	np	np	nn	np	nn	np	nn	np	np	nn	np	np	np	np	np	np	nn
Chr04_91887476	nnxnp	--	nn	nn	--	nn	nn	nn	nn	np	np	np	nn	np	nn	np	nn	np	nn	np	nn	np	np	nn	nn	np	nn	nn	np	nn	nn	nn	np	np	nn	np	nn	np	nn	np	nn	np	np	np	nn	nn	np	np	nn
Chr04_91887485	lmxll	--	ll	lm	--	ll	lm	lm	lm	lm	lm	ll	ll	lm	ll	ll	ll	lm	ll	ll	lm	ll	lm	lm	lm	ll	lm	lm	ll	lm	lm	lm	lm	lm	ll	ll	lm	ll	lm	lm	lm	ll	lm	ll	lm	ll	ll	lm	ll
Chr04_91887818	lmxll	--	ll	lm	--	lm	lm	ll	ll	lm	ll	lm	ll	lm	ll	ll	lm	ll	ll	lm	ll	lm	lm	lm	lm	lm	lm	ll	ll	ll	lm	lm	lm	ll	--	ll	lm	lm	ll	ll	lm	ll	ll	ll	lm	ll	lm	ll	lm
Chr04_94346865	nnxnp	np	np	nn	np	nn	np	np	np	np	np	np	nn	nn	np	np	np	--	nn	nn	np	nn	nn	nn	np	nn	np	np	np	nn	nn	nn	nn	np	nn	np	np	nn	--	nn	nn	np	np	nn	np	nn	np	nn	np
Chr04_94346872	nnxnp	np	np	nn	np	nn	np	np	np	np	np	np	nn	nn	np	np	np	--	nn	nn	np	nn	nn	nn	np	nn	np	np	np	nn	nn	nn	nn	np	nn	np	np	nn	--	nn	nn	nn	np	nn	np	nn	np	nn	nn
Chr04_94349824	lmxll	ll	ll	ll	--	lm	lm	ll	lm	ll	lm	ll	lm	ll	ll	lm	ll	--	lm	ll	ll	lm	lm	ll	ll	lm	lm	lm	ll	lm	ll	lm	lm	lm	ll	ll	ll	lm	ll	lm	ll	ll	ll	lm	ll	ll	lm	ll	lm
Chr04_95585516	lmxll	ll	ll	ll	--	lm	lm	ll	ll	ll	ll	lm	lm	ll	ll	lm	ll	lm	lm	ll	ll	lm	ll	lm	ll	lm	ll	ll	lm	ll	ll	lm	lm	ll	--	ll	lm	lm	ll	lm	ll	lm	ll	lm	ll	lm	ll	lm	ll
Chr04_95660505	nnxnp	nn	nn	np	--	nn	nn	nn	nn	nn	np	nn	nn	nn	np	np	nn	np	nn	nn	nn	nn	np	nn	nn	nn	np	nn	nn	nn	np	nn	np	nn	np	np	nn	np	np	nn	np	nn	nn	nn	np	np	--	nn	np
Chr04_96097315	nnxnp	nn	nn	nn	np	np	nn	nn	np	nn	np	nn	np	np	nn	nn	nn	nn	np	np	np	nn	np	np	np	nn	np	nn	nn	nn	nn	nn	np	nn	nn	np	nn	np	nn	np	np	np	np	np	nn	np	np	np	np
Chr04_98738400	nnxnp	nn	np	np	nn	np	nn	nn	np	np	nn	np	nn	nn	np	nn	np	nn	nn	nn	np	np	np	nn	nn	nn	nn	nn	nn	nn	np	np	nn	np	--	nn	np	nn	np	nn	nn	np	nn	np	np	nn	np	nn	np
Chr04_98833244	nnxnp	nn	np	nn	--	nn	np	np	np	--	nn	np	nn	nn	nn	np	np	nn	nn	nn	nn	np	nn	np	nn	np	np	np	nn	nn	nn	nn	np	np	nn	nn	np	nn	nn	np	nn	np	np	np	np	--	np	np	nn
Chr04_99175898	nnxnp	nn	nn	nn	--	np	nn	nn	nn	nn	np	nn	np	np	np	nn	np	nn	np	np	np	np	np	nn	nn	nn	np	np	nn	nn	np	nn	nn	nn	nn	nn	nn	nn	np	nn	np	nn	np	nn	nn	nn	np	np	np
Chr04_99176048	lmxll	lm	lm	lm	--	lm	lm	lm	lm	ll	ll	lm	lm	ll	lm	lm	ll	ll	lm	ll	lm	lm	lm	lm	ll	lm	lm	ll	lm	ll	lm	ll	ll	lm	ll	ll	ll	lm	ll	ll	ll	lm	lm	ll	ll	lm	lm	lm	lm
Chr04_99176056	lmxll	lm	lm	lm	--	ll	lm	ll	lm	ll	lm	ll	lm	lm	lm	lm	ll	ll	lm	lm	ll	lm	ll	ll	ll	lm	lm	lm	lm	lm	ll	lm	ll	ll	ll	ll	lm	lm	--	lm	ll	ll	ll	ll	ll	ll	ll	lm	lm
Chr04_99496888	lmxll	ll	lm	lm	ll	lm	ll	ll	ll	--	lm	lm	ll	lm	ll	lm	lm	ll	lm	lm	lm	lm	lm	lm	lm	lm	lm	lm	lm	lm	ll	lm	lm	ll	ll	lm	ll	lm	ll	lm	lm	lm	ll	lm	ll	ll	lm	ll	ll
Chr04_99496944	lmxll	--	ll	ll	ll	ll	lm	ll	lm	--	lm	ll	ll	ll	ll	ll	lm	ll	lm	ll	ll	ll	lm	ll	ll	ll	ll	lm	lm	ll	lm	ll	lm	ll	ll	lm	lm	ll	ll	ll	ll	lm	lm	lm	lm	ll	ll	lm	lm
Chr04_99882606	lmxll	lm	ll	lm	--	lm	ll	ll	ll	--	lm	lm	lm	ll	ll	ll	ll	ll	ll	ll	lm	ll	lm	ll	ll	lm	ll	ll	ll	ll	lm	lm	lm	ll	ll	lm	ll	lm	--	ll	lm	lm	ll	lm	ll	ll	lm	ll	ll
Chr04_99882633	nnxnp	nn	np	nn	--	nn	np	np	np	--	nn	np	np	np	np	np	np	nn	nn	nn	np	np	np	np	nn	np	nn	nn	nn	np	np	nn	nn	np	np	nn	nn	np	--	np	nn	np	np	np	np	nn	np	np	nn
Chr05_100047371	lmxll	ll	lm	lm	ll	ll	lm	ll	lm	--	lm	lm	ll	ll	lm	ll	lm	ll	lm	ll	lm	lm	ll	lm	ll	lm	ll	lm	lm	ll	lm	ll	lm	ll	lm	ll	lm	lm	--	lm	ll	lm	lm	ll	--	ll	lm	lm	ll
Chr05_100047405	nnxnp	nn	nn	np	nn	nn	np	nn	nn	--	nn	np	np	np	np	np	np	np	np	nn	nn	nn	np	np	nn	np	nn	np	nn	nn	nn	nn	nn	np	nn	np	np	np	--	nn	np	nn	nn	nn	--	nn	nn	nn	np
Chr05_100254876	lmxll	--	lm	lm	ll	ll	ll	ll	--	ll	lm	ll	lm	ll	lm	lm	lm	ll	lm	ll	ll	ll	lm	ll	lm	lm	ll	lm	ll	lm	lm	lm	ll	ll	--	ll	ll	lm	ll	ll	ll	ll	lm	lm	lm	ll	lm	lm	lm
Chr05_100257019	nnxnp	--	np	np	--	nn	nn	nn	nn	nn	nn	np	np	nn	nn	np	np	nn	np	np	nn	np	np	np	nn	np	nn	nn	nn	nn	nn	nn	np	nn	np	nn	nn	np	nn	np	nn	nn	nn	nn	nn	np	np	np	nn
Chr05_100718343	hkxhk	--	--	hk	--	hk	--	--	kk	--	--	hk	hk	kk	kk	hk	hk	--	--	hk	hk	hh	kk	hk	--	hk	hh	--	--	--	hk	hh	hk	hk	hk	kk	hk	hk	--	hk	hh	hk	hk	hk	--	--	hk	--	kk
Chr05_100718636	nnxnp	np	np	nn	--	nn	np	np	nn	np	nn	nn	np	np	np	nn	np	nn	nn	nn	np	np	nn	nn	--	np	nn	np	np	nn	nn	nn	np	np	np	nn	nn	np	np	nn	nn	nn	np	nn	np	nn	nn	nn	np
Chr05_100718652	nnxnp	np	np	nn	--	nn	np	np	nn	np	nn	nn	np	np	np	nn	np	nn	nn	nn	np	np	nn	nn	--	np	nn	np	np	nn	nn	nn	np	np	np	nn	nn	np	np	nn	nn	nn	np	nn	np	nn	nn	nn	np
Chr05_100718654	nnxnp	nn	nn	np	--	nn	np	nn	nn	nn	nn	np	np	np	np	np	np	--	nn	nn	np	nn	np	np	nn	np	np	np	nn	nn	nn	np	np	nn	nn	np	np	np	nn	np	nn	np	nn	np	nn	nn	np	np	np
Chr05_100830846	hkxhk	kk	hk	hk	--	hk	kk	--	hh	kk	hk	hk	hk	kk	hk	hk	hk	hh	hk	hk	--	hk	hh	hk	hk	kk	hk	hh	hk	hk	hk	hk	kk	hk	hh	kk	hk	kk	hh	hk	--	--	--	hk	kk	hk	hk	hk	hh
Chr05_102059322	nnxnp	nn	np	np	--	nn	np	np	np	np	np	nn	nn	nn	np	np	np	nn	nn	np	np	np	np	nn	nn	np	nn	nn	np	nn	np	np	nn	np	np	nn	np	nn	nn	nn	nn	nn	np	nn	np	np	nn	np	nn
Chr05_102060734	lmxll	lm	lm	lm	--	ll	lm	lm	ll	ll	lm	lm	ll	ll	lm	lm	ll	lm	ll	ll	ll	lm	ll	lm	ll	lm	ll	--	ll	lm	lm	ll	lm	lm	ll	lm	lm	lm	ll	ll	ll	lm	lm	lm	ll	lm	lm	lm	lm
Chr05_102819446	nnxnp	--	np	np	--	nn	nn	nn	nn	nn	np	nn	nn	nn	nn	nn	nn	np	np	np	nn	nn	nn	nn	np	nn	nn	np	np	np	np	nn	nn	np	nn	np	nn	np	np	np	np	np	nn	np	nn	np	np	np	nn
Chr05_102823785	lmxll	ll	lm	ll	ll	ll	ll	lm	lm	ll	ll	lm	lm	ll	lm	ll	lm	ll	lm	ll	ll	ll	lm	ll	lm	ll	lm	ll	lm	lm	ll	ll	ll	ll	ll	ll	ll	ll	--	ll	ll	ll	lm	ll	lm	lm	lm	lm	ll
Chr05_105388814	hkxhk	kk	hk	hk	--	hk	hh	--	hh	--	--	hh	hh	hh	hh	hh	--	--	hk	--	hh	hk	kk	--	hk	hk	hh	hh	hk	kk	hk	kk	--	hk	--	hk	hk	--	--	hh	hk	hh	hk	hk	hk	hk	hk	hh	kk
Chr05_107026944	nnxnp	--	np	nn	--	nn	nn	np	nn	--	nn	np	np	np	np	np	nn	np	np	np	nn	np	np	nn	nn	np	nn	np	np	np	np	nn	np	np	nn	nn	nn	np	np	np	nn	nn	np	nn	nn	np	np	nn	np
Chr05_107167708	nnxnp	np	np	np	--	nn	nn	np	nn	nn	np	np	nn	nn	np	np	np	nn	nn	nn	np	np	nn	nn	--	np	nn	nn	np	nn	nn	np	np	np	nn	np	nn	np	np	np	np	nn	np	np	nn	nn	nn	nn	nn
Chr05_107820202	lmxll	ll	ll	ll	--	ll	lm	ll	ll	--	lm	ll	lm	ll	lm	lm	ll	ll	lm	lm	ll	lm	ll	lm	ll	lm	ll	lm	lm	ll	ll	ll	lm	ll	ll	lm	ll	lm	ll	lm	lm	lm	ll	ll	--	ll	ll	ll	lm
Chr05_107843409	lmxll	ll	ll	ll	--	lm	lm	ll	lm	--	ll	lm	lm	lm	lm	ll	ll	lm	lm	lm	lm	lm	ll	ll	ll	lm	lm	lm	lm	ll	ll	lm	ll	ll	ll	ll	ll	ll	ll	ll	lm	ll	ll	lm	lm	ll	ll	lm	lm
Chr05_108671802	lmxll	ll	lm	ll	ll	ll	lm	ll	ll	ll	lm	ll	lm	lm	lm	lm	ll	ll	ll	lm	ll	lm	ll	lm	ll	ll	ll	ll	lm	lm	ll	lm	lm	ll	lm	lm	lm	lm	ll	lm	lm	lm	ll	lm	lm	ll	ll	ll	lm
Chr05_108671834	lmxll	ll	lm	ll	ll	ll	lm	ll	ll	ll	lm	ll	lm	lm	lm	lm	ll	ll	ll	lm	lm	lm	ll	lm	ll	ll	ll	ll	ll	ll	ll	lm	lm	ll	lm	lm	lm	lm	ll	lm	--	lm	ll	lm	lm	ll	ll	ll	--
Chr05_108671972	nnxnp	nn	nn	np	np	np	np	nn	np	nn	nn	np	nn	np	np	np	nn	np	np	nn	nn	np	np	np	np	nn	nn	np	nn	nn	nn	nn	np	np	nn	np	np	nn	nn	nn	np	np	nn	np	nn	nn	nn	nn	np
Chr05_109210550	lmxll	lm	lm	lm	--	lm	ll	lm	lm	ll	--	ll	lm	lm	ll	lm	ll	--	lm	ll	lm	lm	ll	ll	lm	lm	ll	lm	lm	lm	lm	ll	ll	lm	lm	lm	lm	ll	ll	lm	lm	ll	lm	lm	ll	lm	ll	lm	lm
Chr05_109730383	lmxll	--	lm	ll	--	ll	lm	lm	ll	ll	lm	ll	lm	ll	lm	lm	ll	ll	lm	lm	ll	lm	ll	lm	ll	lm	ll	ll	lm	ll	ll	ll	lm	ll	ll	ll	ll	lm	lm	lm	lm	lm	lm	ll	ll	--	lm	lm	lm
Chr05_110678421	nnxnp	nn	nn	np	--	nn	nn	np	np	nn	np	np	nn	nn	np	nn	np	np	np	np	np	np	nn	nn	nn	np	np	nn	np	np	np	np	np	np	np	nn	np	nn	np	np	nn	np	np	np	nn	np	nn	nn	nn
Chr05_111009169	lmxll	lm	ll	lm	--	--	lm	lm	lm	ll	lm	ll	ll	lm	ll	lm	ll	ll	ll	lm	ll	lm	lm	lm	ll	lm	ll	lm	lm	lm	ll	lm	lm	lm	lm	lm	lm	lm	ll	ll	lm	ll	lm	lm	ll	ll	ll	ll	lm
Chr05_111158605	lmxll	lm	lm	lm	--	lm	ll	lm	ll	ll	ll	ll	ll	ll	ll	ll	ll	lm	lm	lm	ll	lm	lm	ll	--	ll	ll	ll	lm	lm	lm	lm	lm	lm	lm	lm	ll	ll	lm	ll	lm	lm	lm	lm	ll	lm	lm	ll	ll
Chr05_1123899	nnxnp	nn	np	np	--	np	nn	nn	nn	nn	np	nn	np	nn	nn	np	nn	--	nn	nn	nn	nn	nn	nn	np	nn	np	np	nn	nn	np	nn	np	nn	nn	nn	np	np	np	nn	np	nn	np	nn	nn	nn	np	nn	nn
Chr05_1123985	lmxll	ll	ll	ll	--	ll	lm	lm	lm	ll	ll	ll	lm	lm	lm	lm	lm	ll	lm	ll	lm	lm	ll	lm	lm	ll	ll	ll	lm	lm	lm	ll	lm	ll	lm	lm	ll	lm	ll	lm	lm	lm	ll	lm	lm	ll	lm	ll	ll
Chr05_112585278	hkxhk	kk	hk	hk	kk	--	hk	--	hh	kk	hk	--	hk	--	hk	kk	--	--	kk	hk	hk	hk	kk	--	hk	hk	hk	--	hk	hk	--	hk	hk	hh	hk	kk	hk	kk	--	kk	--	hk	--	hk	hh	kk	kk	hk	hh
Chr05_112585285	hkxhk	kk	hk	hk	hh	--	hk	hh	--	hh	hk	--	hk	--	hk	kk	--	--	kk	hk	hk	hk	kk	--	hk	hk	hk	--	hk	hk	--	hk	hk	hh	hh	kk	hk	kk	--	kk	--	hh	--	hk	hh	kk	kk	kk	hk
Chr05_11400042	nnxnp	nn	np	nn	nn	np	nn	nn	nn	np	nn	nn	np	--	np	np	np	np	np	np	nn	nn	nn	np	nn	np	nn	np	nn	nn	np	nn	np	nn	nn	nn	np	np	np	nn	np	np	nn	nn	nn	nn	nn	nn	nn
Chr05_115578563	nnxnp	nn	nn	nn	--	np	np	nn	nn	nn	nn	np	np	nn	np	nn	np	nn	np	nn	nn	nn	np	np	nn	np	nn	np	nn	nn	np	nn	np	np	np	np	np	np	nn	np	np	nn	nn	nn	np	np	nn	nn	np
Chr05_115627941	hkxhk	hk	hk	kk	--	kk	hk	hk	hh	--	hh	--	hk	hh	hh	hk	kk	kk	hk	hk	hh	--	kk	hk	kk	kk	--	kk	hk	kk	kk	kk	hk	hh	--	hh	kk	hh	--	hk	--	hh	hk	hk	--	kk	kk	hk	kk
Chr05_11578229	nnxnp	nn	nn	nn	nn	nn	nn	nn	np	nn	nn	nn	nn	np	nn	np	nn	nn	np	np	nn	nn	np	np	nn	nn	np	np	nn	nn	nn	np	nn	np	np	nn	nn	np	nn	np	nn	np	np	np	nn	nn	np	np	nn
Chr05_11578230	nnxnp	nn	nn	nn	nn	nn	nn	nn	np	nn	nn	nn	nn	np	nn	np	nn	nn	np	np	nn	nn	np	np	nn	nn	np	np	nn	nn	nn	np	nn	np	np	nn	nn	np	nn	np	nn	np	np	np	nn	nn	np	np	nn
Chr05_11578318	nnxnp	nn	nn	nn	--	nn	nn	nn	np	--	nn	nn	nn	np	nn	np	nn	nn	np	np	nn	nn	np	np	nn	nn	np	np	nn	nn	nn	nn	nn	np	np	nn	nn	np	np	nn	nn	np	np	np	nn	--	np	np	nn
Chr05_116075845	lmxll	ll	ll	lm	--	ll	ll	lm	lm	--	ll	lm	lm	lm	lm	ll	ll	lm	ll	lm	lm	lm	lm	lm	ll	ll	ll	ll	ll	ll	ll	lm	lm	ll	lm	lm	lm	ll	ll	ll	lm	ll	ll	lm	ll	ll	ll	ll	lm
Chr05_116075900	lmxll	ll	lm	ll	--	ll	lm	lm	lm	--	ll	lm	lm	ll	lm	ll	lm	ll	lm	lm	ll	ll	lm	ll	ll	ll	ll	ll	lm	lm	lm	ll	ll	lm	ll	ll	ll	ll	lm	ll	ll	ll	lm	ll	ll	ll	lm	lm	ll
Chr05_116076045	lmxll	ll	ll	lm	--	lm	ll	ll	ll	--	lm	ll	ll	lm	ll	lm	lm	ll	lm	ll	lm	lm	ll	lm	ll	ll	lm	ll	ll	lm	lm	lm	ll	lm	ll	ll	lm	ll	ll	lm	ll	lm	lm	lm	lm	lm	lm	ll	ll
Chr05_116076089	lmxll	ll	lm	lm	--	ll	lm	ll	ll	--	ll	lm	lm	lm	lm	ll	ll	lm	ll	ll	lm	ll	lm	ll	ll	ll	ll	ll	ll	ll	ll	lm	lm	ll	lm	lm	lm	lm	ll	ll	lm	ll	ll	lm	lm	lm	ll	ll	lm
Chr05_116076109	lmxll	ll	lm	lm	--	ll	ll	lm	ll	--	ll	lm	ll	ll	ll	ll	lm	ll	ll	ll	ll	ll	ll	ll	lm	lm	ll	lm	ll	ll	lm	ll	lm	ll	ll	ll	lm	lm	ll	lm	ll	ll	lm	ll	ll	ll	lm	lm	ll
Chr05_116170822	nnxnp	--	np	nn	--	np	nn	nn	np	--	np	np	nn	np	np	np	nn	np	np	nn	np	np	np	np	np	np	np	nn	np	nn	nn	nn	np	nn	--	nn	np	nn	np	np	np	nn	nn	np	--	np	np	np	nn
Chr05_116171081	lmxll	--	lm	lm	--	ll	lm	lm	ll	--	lm	lm	lm	lm	lm	lm	ll	lm	ll	lm	lm	lm	ll	lm	ll	ll	ll	lm	lm	lm	ll	lm	lm	ll	--	lm	ll	lm	ll	ll	ll	ll	ll	lm	--	ll	lm	lm	lm
Chr05_11633914	lmxll	ll	lm	lm	--	ll	lm	ll	lm	ll	ll	lm	lm	ll	ll	ll	ll	lm	lm	ll	ll	lm	lm	lm	ll	ll	ll	lm	ll	lm	lm	ll	lm	lm	--	lm	lm	lm	lm	lm	ll	ll	ll	lm	lm	ll	lm	lm	lm
Chr05_11654128	nnxnp	nn	nn	np	nn	nn	np	np	np	nn	np	np	nn	nn	np	np	nn	--	nn	nn	np	np	np	nn	np	np	np	np	nn	nn	nn	nn	np	nn	np	nn	nn	nn	nn	np	np	nn	nn	nn	np	nn	nn	np	nn
Chr05_11654143	nnxnp	nn	np	nn	nn	nn	nn	nn	np	nn	nn	nn	nn	np	np	np	np	nn	np	nn	np	nn	np	nn	nn	nn	np	nn	nn	nn	np	nn	nn	np	nn	nn	nn	nn	nn	np	nn	np	nn	nn	nn	np	np	np	nn
Chr05_11654160	nnxnp	nn	np	nn	nn	nn	nn	nn	np	nn	nn	nn	nn	np	np	np	np	nn	np	nn	np	nn	np	nn	nn	nn	np	nn	nn	nn	np	nn	nn	np	nn	nn	nn	nn	nn	np	nn	np	nn	nn	nn	np	np	np	nn
Chr05_116624151	lmxll	ll	ll	lm	ll	ll	lm	ll	ll	ll	ll	lm	lm	ll	lm	ll	ll	lm	ll	ll	lm	lm	lm	ll	ll	ll	ll	ll	ll	ll	ll	ll	lm	ll	ll	ll	lm	lm	--	ll	lm	ll	ll	ll	ll	lm	ll	ll	lm
Chr05_117401098	hkxhk	hk	--	hh	hh	hk	hk	hk	hk	hk	kk	--	hk	--	kk	hh	hh	--	hh	--	kk	hk	kk	hh	hh	hk	hk	--	hk	--	--	hh	hk	--	hk	--	hh	hh	--	hk	hk	kk	kk	hh	kk	--	--	hh	hh
Chr05_118142798	lmxll	ll	lm	ll	lm	ll	lm	lm	lm	ll	lm	ll	lm	ll	lm	lm	ll	ll	lm	ll	ll	lm	ll	lm	ll	lm	lm	lm	lm	ll	lm	lm	lm	lm	ll	ll	ll	lm	lm	lm	ll	lm	ll	lm	ll	ll	lm	lm	lm
Chr05_118151563	nnxnp	nn	np	nn	--	nn	nn	np	np	nn	nn	nn	np	np	np	nn	nn	nn	np	np	np	np	nn	nn	nn	np	nn	np	np	nn	nn	nn	np	np	np	nn	nn	np	nn	np	nn	np	np	nn	nn	nn	nn	--	np
Chr05_118204408	hkxhk	hh	hk	hk	--	--	hk	hk	hk	--	hk	kk	kk	hh	kk	hk	--	--	--	hk	kk	hk	kk	--	--	kk	--	hk	hk	hh	kk	hk	kk	hh	hh	--	hh	hk	hh	kk	hk	--	hk	--	--	--	hk	hh	hh
Chr05_119792	nnxnp	nn	nn	nn	--	np	np	nn	np	nn	nn	nn	np	nn	np	np	np	nn	np	np	nn	nn	np	nn	nn	nn	np	np	nn	nn	np	nn	nn	np	nn	nn	np	nn	--	np	nn	np	nn	np	nn	np	np	np	nn
Chr05_120662924	lmxll	lm	lm	ll	--	ll	lm	lm	lm	ll	lm	ll	lm	lm	lm	lm	ll	ll	ll	lm	lm	lm	ll	ll	lm	lm	--	lm	lm	ll	lm	ll	lm	lm	lm	ll	ll	lm	ll	lm	lm	ll	lm	lm	lm	lm	ll	ll	lm
Chr05_120662934	lmxll	lm	lm	ll	--	ll	ll	lm	lm	ll	lm	ll	lm	lm	lm	lm	ll	ll	lm	lm	lm	lm	ll	ll	ll	lm	--	lm	lm	ll	lm	ll	lm	lm	lm	ll	ll	lm	ll	lm	lm	ll	lm	lm	lm	ll	ll	ll	lm
Chr05_120706651	nnxnp	nn	np	nn	--	nn	nn	np	np	nn	np	nn	np	np	np	np	nn	nn	nn	np	np	np	nn	nn	nn	np	np	np	np	nn	nn	nn	np	np	np	nn	nn	np	np	np	np	nn	np	nn	nn	nn	np	np	np
Chr05_12248395	hkxhk	hk	hh	hk	kk	--	hk	hk	--	hk	hk	hk	kk	hh	hk	hk	kk	--	hk	hk	hk	hk	hk	hh	hh	hk	kk	hk	hk	kk	hh	hk	hk	kk	hh	hk	hk	hk	hk	hk	hk	kk	hk	hk	hh	--	--	hk	kk
Chr05_12248610	nnxnp	np	np	np	nn	nn	np	nn	nn	np	np	np	np	nn	nn	nn	nn	nn	np	np	nn	np	np	np	nn	np	nn	nn	np	np	np	np	--	nn	nn	nn	np	np	np	np	np	nn	nn	np	nn	nn	np	np	np
Chr05_123043405	lmxll	lm	lm	lm	--	ll	ll	lm	lm	lm	ll	lm	lm	ll	ll	ll	ll	ll	ll	lm	ll	lm	lm	lm	lm	ll	lm	lm	ll	lm	lm	lm	lm	lm	lm	ll	lm	lm	ll	lm	ll	ll	ll	lm	ll	ll	lm	lm	lm
Chr05_123060137	nnxnp	np	np	nn	--	np	np	np	nn	--	nn	np	nn	np	np	np	np	np	np	nn	nn	nn	np	np	np	np	np	nn	nn	np	np	np	np	nn	nn	nn	np	nn	nn	nn	nn	np	np	nn	np	nn	np	nn	nn
Chr05_123060190	nnxnp	np	nn	np	--	nn	nn	np	nn	--	nn	nn	np	np	nn	nn	nn	nn	nn	np	nn	nn	nn	nn	np	np	nn	np	nn	nn	nn	np	np	np	np	nn	np	np	np	np	np	np	np	nn	nn	np	np	np	np
Chr05_124081622	nnxnp	--	nn	np	--	nn	np	np	nn	nn	np	nn	nn	np	np	np	nn	np	nn	nn	np	np	np	np	nn	nn	nn	nn	np	nn	nn	np	np	np	nn	nn	np	nn	np	nn	nn	nn	nn	nn	nn	nn	nn	np	nn
Chr05_124081792	lmxll	--	lm	ll	--	ll	lm	lm	lm	ll	ll	lm	lm	ll	lm	ll	lm	ll	lm	ll	ll	ll	lm	ll	ll	ll	ll	lm	lm	lm	lm	ll	ll	lm	ll	ll	ll	ll	lm	ll	ll	ll	lm	ll	lm	ll	lm	ll	ll
Chr05_12411912	lmxll	--	lm	ll	ll	ll	lm	lm	ll	ll	ll	ll	lm	ll	ll	lm	ll	ll	lm	lm	ll	ll	ll	lm	ll	lm	ll	ll	lm	lm	lm	lm	ll	lm	ll	lm	ll	lm	lm	ll	lm	lm	lm	ll	ll	ll	lm	ll	ll
Chr05_124453985	nnxnp	nn	np	nn	--	np	np	np	--	nn	nn	np	nn	np	nn	np	np	nn	np	np	np	nn	np	nn	np	np	np	nn	np	np	nn	np	np	nn	--	nn	np	nn	nn	nn	nn	np	np	nn	--	np	np	nn	nn
Chr05_125208095	nnxnp	nn	nn	np	nn	np	np	nn	nn	np	np	np	nn	np	np	np	nn	np	np	np	nn	nn	np	nn	np	np	nn	np	np	np	nn	np	np	np	np	np	nn	np	np	np	nn	nn	np	np	nn	nn	np	nn	nn
Chr05_125208109	nnxnp	nn	nn	nn	nn	np	nn	nn	nn	nn	nn	nn	np	np	nn	nn	np	nn	np	nn	np	nn	np	nn	np	nn	nn	nn	nn	np	np	nn	nn	np	np	np	nn	nn	nn	nn	np	np	nn	nn	nn	nn	nn	np	np
Chr05_125208163	nnxnp	np	np	nn	nn	np	np	nn	np	np	nn	np	nn	np	nn	np	np	np	np	nn	np	np	nn	np	np	np	np	np	nn	nn	np	np	np	np	nn	nn	nn	np	nn	np	nn	np	np	nn	np	nn	nn	np	nn
Chr05_125419668	lmxll	--	ll	lm	--	lm	ll	ll	lm	ll	lm	ll	ll	lm	ll	lm	lm	ll	lm	lm	lm	lm	lm	ll	ll	lm	ll	lm	ll	lm	ll	lm	ll	lm	--	lm	lm	ll	ll	lm	lm	lm	lm	lm	ll	ll	lm	ll	lm
Chr05_126090248	nnxnp	np	np	np	nn	np	np	np	np	np	nn	nn	np	nn	np	np	nn	nn	np	nn	nn	np	nn	nn	np	nn	nn	np	nn	nn	nn	nn	nn	np	np	nn	np	np	nn	np	nn	nn	np	nn	nn	np	np	nn	nn
Chr05_126090413	nnxnp	nn	np	np	nn	nn	nn	np	np	--	nn	np	nn	nn	nn	np	nn	nn	np	np	nn	np	np	np	np	np	np	nn	nn	nn	np	nn	np	np	nn	nn	np	np	nn	np	np	np	nn	np	np	nn	np	nn	np
Chr05_126090426	nnxnp	nn	np	np	nn	nn	np	nn	np	nn	nn	nn	np	nn	np	np	nn	nn	np	nn	nn	np	nn	nn	np	np	nn	nn	nn	nn	nn	nn	nn	np	nn	np	np	np	nn	np	nn	nn	np	nn	nn	np	np	nn	nn
Chr05_126090457	nnxnp	nn	np	np	nn	nn	np	np	np	nn	nn	nn	np	nn	np	np	nn	nn	np	nn	nn	np	nn	nn	np	np	nn	np	nn	nn	np	nn	nn	np	np	np	np	np	np	np	nn	nn	np	nn	nn	np	np	nn	nn
Chr05_126110786	lmxll	ll	ll	ll	--	ll	lm	lm	ll	ll	ll	ll	ll	--	lm	ll	--	ll	ll	lm	lm	lm	ll	ll	ll	lm	ll	lm	lm	lm	lm	lm	lm	lm	lm	ll	lm	lm	ll	lm	ll	lm	lm	lm	lm	ll	lm	ll	lm
Chr05_126110843	lmxll	ll	ll	ll	--	ll	lm	lm	ll	ll	lm	ll	ll	--	lm	ll	--	ll	ll	lm	lm	lm	ll	ll	ll	lm	ll	lm	lm	lm	lm	lm	lm	lm	lm	ll	lm	lm	ll	lm	ll	lm	lm	lm	lm	ll	lm	lm	lm
Chr05_12718924	nnxnp	--	np	np	--	np	nn	nn	np	--	np	nn	np	np	np	nn	np	nn	nn	np	np	np	nn	np	np	np	nn	nn	nn	nn	nn	nn	nn	nn	nn	np	np	np	nn	nn	np	np	np	np	nn	np	nn	nn	nn
Chr05_129839812	lmxll	ll	lm	ll	--	ll	lm	ll	ll	ll	lm	ll	ll	lm	lm	lm	ll	ll	lm	lm	ll	lm	lm	lm	lm	lm	lm	lm	ll	ll	ll	lm	ll	lm	ll	ll	lm	ll	lm	ll	lm	ll	ll	ll	--	ll	ll	ll	lm
Chr05_131477304	lmxll	--	lm	lm	--	lm	ll	lm	ll	ll	ll	lm	ll	ll	ll	ll	lm	lm	ll	ll	ll	ll	lm	lm	lm	lm	lm	lm	ll	ll	lm	lm	ll	ll	ll	ll	lm	lm	lm	lm	ll	ll	lm	ll	ll	lm	lm	ll	lm
Chr05_132023472	lmxll	lm	lm	ll	--	ll	lm	ll	lm	ll	ll	ll	lm	ll	lm	ll	ll	lm	lm	lm	ll	ll	ll	ll	lm	ll	ll	lm	ll	lm	lm	ll	ll	lm	--	ll	ll	ll	lm	ll	ll	ll	lm	ll	lm	ll	lm	lm	ll
Chr05_132023745	lmxll	lm	lm	ll	--	ll	lm	ll	lm	ll	ll	ll	lm	ll	lm	ll	ll	lm	lm	ll	ll	ll	lm	ll	lm	ll	ll	lm	ll	lm	lm	ll	ll	lm	--	ll	ll	ll	lm	ll	ll	ll	lm	ll	lm	ll	lm	lm	ll
Chr05_132023753	lmxll	lm	lm	ll	--	ll	lm	ll	lm	ll	ll	ll	lm	ll	lm	ll	ll	lm	lm	ll	ll	ll	lm	ll	lm	ll	ll	lm	ll	lm	lm	ll	ll	lm	--	ll	ll	ll	lm	ll	ll	ll	lm	ll	lm	ll	lm	lm	ll
Chr05_132905407	lmxll	lm	lm	ll	ll	ll	lm	lm	lm	lm	ll	ll	lm	ll	lm	ll	ll	ll	ll	lm	ll	ll	lm	ll	lm	ll	ll	lm	lm	lm	lm	ll	ll	lm	ll	ll	ll	ll	--	ll	ll	ll	lm	ll	lm	ll	lm	--	ll
Chr05_133147631	lmxll	ll	lm	ll	ll	ll	lm	ll	lm	--	ll	ll	lm	ll	lm	ll	ll	lm	lm	lm	ll	ll	lm	ll	lm	ll	ll	lm	lm	lm	ll	ll	ll	lm	ll	ll	ll	ll	lm	ll	ll	ll	lm	ll	ll	ll	lm	ll	ll
Chr05_133559027	lmxll	lm	lm	lm	--	ll	lm	lm	lm	--	lm	ll	lm	ll	ll	lm	ll	ll	lm	lm	lm	ll	lm	lm	lm	ll	ll	lm	lm	lm	lm	lm	lm	lm	lm	ll	ll	ll	ll	ll	ll	ll	lm	lm	ll	ll	ll	ll	ll
Chr05_13397565	lmxll	ll	lm	ll	--	ll	ll	lm	ll	ll	ll	ll	lm	ll	ll	lm	lm	lm	lm	lm	ll	ll	ll	lm	lm	lm	lm	ll	lm	lm	lm	lm	lm	lm	ll	lm	ll	lm	ll	ll	lm	lm	lm	ll	lm	ll	lm	ll	ll
Chr05_134905448	nnxnp	np	nn	np	nn	np	np	np	nn	--	np	np	np	np	nn	nn	np	np	np	nn	nn	np	np	np	np	np	nn	nn	nn	nn	np	nn	np	nn	--	nn	nn	np	nn	np	np	np	nn	np	nn	np	nn	nn	np
Chr05_135078742	lmxll	ll	lm	ll	--	ll	ll	lm	lm	ll	ll	ll	lm	ll	lm	ll	ll	lm	lm	lm	ll	ll	lm	ll	lm	ll	ll	lm	lm	lm	lm	ll	ll	lm	ll	ll	ll	ll	--	ll	ll	ll	lm	ll	--	ll	lm	lm	ll
Chr05_135879638	lmxll	lm	ll	lm	--	lm	ll	lm	lm	ll	ll	lm	lm	lm	lm	ll	lm	ll	lm	ll	lm	lm	lm	lm	ll	lm	ll	ll	ll	ll	ll	ll	ll	lm	ll	lm	ll	lm	ll	lm	ll	ll	ll	lm	ll	lm	lm	ll	ll
Chr05_135947010	nnxnp	np	np	nn	--	np	np	nn	np	--	np	nn	np	nn	nn	nn	nn	nn	nn	nn	nn	np	nn	np	nn	np	nn	nn	nn	nn	nn	nn	np	nn	nn	nn	nn	np	nn	np	nn	nn	np	nn	np	np	np	np	nn
Chr05_137877764	lmxll	--	lm	lm	--	ll	lm	lm	ll	ll	lm	lm	lm	lm	ll	lm	ll	lm	ll	ll	lm	lm	lm	lm	lm	lm	ll	ll	lm	lm	lm	lm	lm	ll	ll	ll	lm	lm	lm	lm	ll	ll	lm	lm	ll	lm	lm	ll	ll
Chr05_137888733	lmxll	ll	ll	lm	--	ll	ll	ll	ll	ll	lm	ll	ll	lm	ll	lm	lm	ll	lm	lm	lm	ll	ll	lm	lm	ll	lm	ll	ll	lm	ll	lm	lm	lm	lm	ll	ll	ll	ll	lm	ll	lm	lm	lm	ll	ll	ll	ll	ll
Chr05_137888735	lmxll	ll	ll	lm	--	ll	ll	ll	ll	ll	lm	ll	ll	lm	ll	lm	lm	ll	lm	lm	lm	ll	ll	lm	lm	ll	lm	ll	ll	lm	ll	lm	lm	lm	lm	ll	ll	ll	ll	lm	ll	lm	lm	lm	ll	ll	ll	ll	ll
Chr05_137997504	hkxhk	hh	kk	hk	--	hk	hk	hk	hh	hk	--	hk	hk	kk	hh	kk	hk	hh	kk	kk	hk	hk	hk	hk	kk	hk	hk	hh	hh	hh	hk	hh	hk	hh	--	hk	hk	kk	hh	hk	hk	hk	hk	hk	hk	kk	hh	hk	kk
Chr05_139113618	lmxll	--	lm	ll	--	ll	lm	lm	lm	--	lm	ll	lm	lm	ll	lm	ll	ll	lm	lm	ll	lm	lm	lm	lm	lm	ll	ll	ll	ll	lm	lm	ll	lm	--	lm	ll	lm	lm	lm	ll	lm	ll	ll	lm	lm	ll	lm	lm
Chr05_139679975	lmxll	ll	lm	ll	--	ll	lm	ll	ll	ll	lm	ll	lm	lm	ll	lm	ll	ll	lm	ll	ll	lm	ll	lm	ll	lm	ll	ll	lm	lm	ll	lm	lm	ll	lm	lm	ll	lm	lm	lm	lm	lm	ll	lm	--	lm	ll	ll	lm
Chr05_140055914	nnxnp	nn	nn	nn	nn	np	np	nn	nn	--	np	nn	nn	np	nn	nn	np	nn	np	np	np	nn	nn	np	np	np	np	nn	nn	np	np	np	np	np	np	np	np	nn	nn	np	np	np	np	nn	nn	nn	nn	nn	np
Chr05_140517004	nnxnp	nn	nn	np	--	np	np	np	np	nn	np	np	np	nn	np	np	np	np	np	nn	nn	np	np	nn	np	np	np	np	nn	nn	nn	nn	np	np	--	np	nn	np	nn	np	nn	np	nn	np	nn	nn	nn	nn	np
Chr05_140676583	lmxll	ll	lm	ll	ll	ll	lm	ll	ll	ll	lm	ll	lm	lm	lm	lm	ll	ll	lm	ll	lm	lm	ll	lm	ll	lm	lm	ll	lm	ll	lm	ll	lm	ll	ll	lm	ll	lm	lm	lm	ll	lm	ll	lm	ll	lm	ll	lm	lm
Chr05_140676612	lmxll	ll	ll	lm	lm	lm	lm	ll	ll	ll	lm	lm	lm	ll	ll	lm	lm	ll	ll	lm	lm	lm	lm	ll	lm	ll	lm	lm	lm	ll	lm	lm	lm	lm	ll	lm	ll	ll	lm	lm	lm	lm	lm	ll	ll	ll	ll	lm	ll
Chr05_140676664	lmxll	ll	ll	lm	lm	ll	ll	lm	ll	lm	lm	lm	lm	ll	ll	lm	lm	lm	ll	ll	lm	lm	lm	ll	lm	ll	lm	lm	lm	lm	lm	lm	ll	ll	lm	lm	lm	lm	ll	lm	lm	lm	lm	ll	ll	ll	lm	ll	lm
Chr05_140676666	nnxnp	nn	np	nn	nn	np	nn	nn	np	np	np	nn	nn	np	nn	nn	nn	np	nn	np	nn	np	np	np	np	np	nn	np	np	np	nn	np	np	np	np	np	nn	nn	nn	np	np	nn	np	np	np	np	nn	np	nn
Chr05_140676675	nnxnp	nn	np	nn	nn	np	nn	nn	np	nn	nn	nn	nn	np	nn	nn	np	nn	nn	np	nn	np	np	np	np	np	nn	np	nn	np	nn	nn	np	np	np	np	nn	nn	nn	nn	np	np	np	nn	np	nn	nn	nn	nn
Chr05_141849458	lmxll	--	lm	lm	--	ll	ll	lm	ll	--	lm	lm	lm	ll	ll	lm	lm	ll	lm	ll	ll	lm	ll	ll	ll	ll	ll	lm	lm	lm	lm	ll	ll	ll	ll	ll	lm	ll	lm	lm	lm	lm	lm	lm	lm	ll	ll	ll	lm
Chr05_142743409	nnxnp	--	nn	nn	nn	np	nn	np	nn	nn	np	np	np	nn	nn	nn	np	nn	nn	nn	nn	np	np	np	nn	np	nn	nn	nn	np	np	nn	nn	np	nn	nn	np	np	nn	nn	np	nn	nn	nn	np	nn	np	nn	np
Chr05_142808013	nnxnp	nn	nn	np	--	nn	nn	np	np	np	np	np	nn	np	np	np	nn	nn	np	--	np	nn	np	nn	np	nn	nn	nn	np	np	nn	np	nn	np	np	np	np	nn	--	nn	np	nn	np	np	np	nn	nn	nn	nn
Chr05_142808014	nnxnp	nn	nn	np	--	nn	nn	np	nn	np	np	np	np	np	np	np	nn	nn	np	--	np	nn	np	nn	np	np	nn	nn	np	np	nn	np	nn	np	np	np	np	nn	--	nn	np	nn	np	np	np	nn	np	nn	np
Chr05_143113450	hkxhk	--	hk	hh	--	hh	hh	--	hk	--	hk	hk	--	hh	--	hk	--	--	hh	--	hh	hh	hk	hk	kk	hh	hh	hk	hk	hh	--	hk	--	hh	kk	hh	hk	kk	kk	--	--	hk	kk	hk	--	hk	hh	hh	hh
Chr05_143113520	hkxhk	--	hk	--	--	hh	kk	--	hk	kk	hk	hk	hk	hh	kk	hk	hk	--	hk	hk	hh	hk	hk	hk	kk	hk	hh	hk	hk	hk	--	hk	kk	hh	kk	hk	hk	kk	kk	kk	--	hk	kk	hk	--	hk	hk	hh	hk
Chr05_143113699	lmxll	ll	lm	ll	--	ll	lm	lm	lm	--	ll	lm	lm	ll	lm	ll	lm	lm	lm	lm	lm	ll	lm	ll	ll	ll	lm	ll	lm	ll	lm	ll	ll	lm	ll	ll	ll	ll	lm	ll	ll	lm	lm	ll	--	ll	lm	ll	ll
Chr05_145108950	nnxnp	nn	nn	np	nn	nn	nn	np	nn	np	nn	np	nn	np	np	np	nn	np	nn	np	nn	np	np	nn	nn	nn	nn	nn	np	np	nn	np	nn	np	np	np	np	nn	nn	nn	np	nn	nn	np	nn	nn	nn	nn	np
Chr05_145121379	lmxll	ll	ll	lm	ll	ll	ll	ll	ll	ll	lm	ll	ll	lm	ll	lm	lm	--	lm	ll	lm	ll	ll	lm	ll	ll	ll	ll	lm	lm	ll	lm	lm	lm	ll	lm	ll	ll	ll	lm	lm	lm	lm	lm	ll	ll	ll	ll	ll
Chr05_145821856	nnxnp	nn	np	nn	--	nn	np	nn	nn	nn	nn	np	np	nn	nn	np	nn	nn	np	nn	np	np	np	np	nn	np	nn	np	np	nn	nn	nn	np	np	--	nn	np	nn	nn	np	nn	np	np	nn	--	nn	np	np	np
Chr05_145877061	nnxnp	np	np	np	--	np	np	np	np	nn	np	nn	np	np	nn	np	nn	np	nn	nn	np	np	np	np	np	np	nn	nn	nn	nn	nn	nn	np	np	nn	nn	nn	np	nn	np	nn	np	np	nn	np	np	nn	np	np
Chr05_145932390	nnxnp	np	nn	nn	--	np	nn	np	np	nn	np	np	np	nn	np	np	nn	nn	np	np	np	nn	nn	np	nn	nn	nn	nn	nn	nn	np	np	np	np	nn	np	nn	np	nn	np	np	nn	nn	nn	np	np	np	nn	np
Chr05_145932413	nnxnp	np	np	np	--	np	nn	np	np	nn	nn	nn	np	nn	nn	nn	nn	np	nn	np	nn	nn	np	nn	nn	np	nn	np	np	nn	np	nn	nn	nn	nn	np	--	--	np	np	np	np	np	nn	nn	np	nn	np	np
Chr05_145932414	nnxnp	np	np	nn	--	np	nn	np	np	nn	nn	nn	np	nn	nn	nn	nn	np	nn	np	nn	nn	np	nn	nn	np	nn	np	np	nn	np	nn	nn	nn	nn	np	nn	nn	np	np	np	np	np	nn	nn	np	nn	np	np
Chr05_146277902	lmxll	ll	lm	lm	--	ll	ll	ll	ll	--	ll	lm	lm	ll	ll	lm	ll	lm	lm	lm	lm	ll	ll	lm	lm	lm	lm	lm	ll	ll	lm	ll	lm	ll	--	ll	lm	lm	ll	lm	ll	lm	lm	lm	lm	ll	lm	lm	lm
Chr05_146310538	nnxnp	np	np	np	--	nn	np	np	nn	np	nn	nn	nn	np	np	np	np	nn	np	nn	nn	nn	nn	nn	np	nn	np	np	nn	np	nn	np	nn	np	--	nn	np	np	np	nn	--	np	np	nn	nn	--	np	nn	nn
Chr05_146310554	nnxnp	np	np	np	--	nn	np	np	nn	np	nn	nn	nn	np	np	np	np	nn	np	nn	nn	nn	nn	nn	np	nn	np	np	nn	np	nn	np	nn	np	--	nn	np	np	np	nn	--	np	np	nn	nn	nn	np	nn	nn
Chr05_146333609	nnxnp	nn	np	np	nn	nn	np	nn	np	nn	np	np	np	np	np	np	np	nn	np	nn	nn	np	nn	np	np	nn	nn	nn	nn	nn	nn	nn	np	np	np	nn	np	np	np	np	nn	nn	np	np	nn	nn	np	nn	nn
Chr05_147017077	lmxll	lm	lm	lm	ll	lm	lm	ll	ll	--	lm	lm	lm	lm	ll	lm	--	lm	lm	lm	lm	ll	ll	ll	lm	lm	lm	ll	ll	lm	lm	ll	ll	ll	--	ll	ll	ll	lm	lm	ll	ll	ll	lm	ll	ll	lm	lm	lm
Chr05_147017088	lmxll	lm	lm	lm	ll	lm	lm	ll	ll	--	lm	lm	lm	lm	ll	lm	--	lm	lm	lm	lm	ll	ll	ll	lm	lm	lm	ll	ll	lm	lm	ll	ll	ll	--	ll	ll	ll	lm	lm	ll	ll	ll	lm	ll	ll	lm	lm	lm
Chr05_147017400	lmxll	ll	ll	lm	ll	ll	ll	lm	ll	--	ll	ll	ll	lm	lm	lm	--	ll	lm	ll	lm	lm	ll	lm	lm	ll	ll	lm	lm	lm	ll	lm	lm	ll	--	lm	ll	ll	ll	lm	ll	lm	lm	ll	ll	lm	lm	lm	ll
Chr05_148704969	lmxll	ll	lm	lm	--	ll	lm	ll	ll	lm	ll	lm	lm	lm	ll	lm	lm	ll	ll	lm	ll	ll	ll	ll	lm	ll	lm	ll	ll	ll	lm	lm	ll	lm	lm	lm	lm	ll	lm	lm	lm	lm	ll	ll	lm	ll	ll	lm	lm
Chr05_148704970	lmxll	ll	lm	lm	--	lm	lm	ll	ll	ll	lm	ll	lm	ll	lm	ll	ll	lm	lm	ll	ll	ll	ll	ll	lm	ll	lm	ll	lm	lm	ll	lm	ll	ll	ll	lm	ll	lm	ll	ll	lm	ll	ll	lm	ll	ll	lm	ll	ll
Chr05_149533507	lmxll	ll	ll	lm	--	lm	ll	lm	lm	lm	lm	lm	ll	lm	lm	lm	ll	lm	ll	lm	lm	lm	lm	ll	ll	lm	ll	ll	lm	lm	ll	lm	ll	lm	lm	lm	lm	ll	lm	ll	lm	lm	ll	ll	ll	ll	ll	ll	lm
Chr05_149636795	nnxnp	nn	np	np	nn	np	np	np	nn	--	np	np	nn	nn	np	np	np	--	np	np	nn	np	np	nn	--	np	np	nn	nn	nn	np	nn	np	np	nn	np	np	nn	--	np	nn	np	np	nn	nn	nn	nn	--	np
Chr05_150559247	lmxll	--	lm	lm	ll	lm	lm	lm	lm	--	ll	ll	ll	lm	ll	ll	ll	ll	ll	ll	ll	lm	ll	lm	lm	ll	lm	ll	lm	ll	ll	ll	ll	lm	ll	lm	lm	lm	ll	ll	ll	lm	ll	lm	ll	ll	lm	ll	ll
Chr05_150559256	lmxll	--	lm	lm	ll	lm	lm	lm	lm	--	ll	ll	ll	lm	ll	ll	ll	ll	ll	ll	ll	lm	ll	lm	lm	ll	lm	ll	lm	ll	ll	ll	ll	lm	ll	lm	lm	lm	ll	ll	ll	lm	ll	lm	ll	ll	lm	ll	ll
Chr05_150559261	lmxll	--	lm	lm	ll	lm	lm	lm	lm	--	ll	ll	ll	lm	ll	ll	ll	ll	ll	ll	ll	lm	ll	lm	lm	ll	lm	ll	lm	ll	ll	ll	ll	lm	ll	lm	lm	lm	ll	ll	ll	lm	ll	lm	ll	ll	lm	ll	ll
Chr05_150559278	lmxll	--	lm	lm	ll	lm	lm	lm	lm	--	ll	ll	ll	ll	ll	ll	ll	ll	ll	ll	ll	lm	ll	lm	lm	ll	lm	ll	lm	ll	ll	ll	ll	lm	ll	lm	lm	lm	ll	ll	ll	lm	ll	lm	ll	ll	lm	ll	ll
Chr05_150744114	lmxll	ll	ll	lm	--	ll	lm	lm	lm	lm	ll	ll	lm	ll	lm	lm	ll	--	ll	ll	ll	lm	lm	lm	lm	lm	lm	lm	ll	lm	lm	lm	lm	lm	--	ll	lm	lm	--	lm	ll	ll	lm	ll	ll	ll	lm	ll	ll
Chr05_150757851	nnxnp	nn	np	nn	nn	np	np	np	nn	--	nn	np	nn	nn	nn	np	np	nn	np	np	np	nn	np	nn	np	np	nn	nn	np	nn	np	np	np	np	nn	nn	np	nn	nn	nn	nn	nn	np	nn	nn	--	nn	nn	np
Chr05_150757856	nnxnp	nn	np	nn	nn	np	np	np	nn	--	nn	np	nn	nn	nn	np	np	nn	np	np	np	nn	np	nn	np	np	nn	nn	np	nn	np	np	np	np	nn	nn	np	nn	nn	nn	nn	nn	np	nn	nn	--	nn	nn	np
Chr05_150757949	lmxll	lm	ll	ll	ll	lm	lm	lm	lm	--	ll	ll	lm	ll	lm	ll	lm	lm	lm	lm	ll	ll	lm	ll	lm	ll	ll	lm	lm	ll	ll	ll	ll	lm	ll	ll	ll	ll	ll	ll	ll	ll	ll	ll	lm	ll	lm	ll	ll
Chr05_151041151	nnxnp	nn	np	nn	--	--	np	nn	nn	nn	np	nn	np	nn	np	nn	np	nn	np	np	nn	nn	nn	np	np	nn	np	np	nn	nn	np	nn	np	nn	nn	nn	np	np	nn	nn	np	nn	nn	np	nn	nn	np	nn	np
Chr05_151073018	nnxnp	nn	np	np	--	np	np	np	nn	nn	nn	np	nn	nn	nn	nn	nn	nn	np	nn	np	nn	np	np	np	np	np	nn	nn	np	np	np	np	np	np	np	nn	nn	nn	np	np	nn	np	nn	nn	np	nn	nn	np
Chr05_152266018	hkxhk	--	kk	hk	--	hk	hk	hk	hk	--	hk	kk	hh	hk	hk	hk	hh	hk	kk	kk	kk	hk	hh	hk	hk	hk	hh	--	hk	--	hh	kk	hh	--	--	kk	hh	kk	hk	hk	kk	hk	hh	kk	kk	hk	hh	hh	hh
Chr05_153166655	hkxhk	--	hk	hk	--	hh	hk	kk	hk	hh	--	hh	hk	--	hk	hh	hk	hk	hk	hk	--	hk	hk	hh	--	hh	--	hk	hk	hh	kk	hh	hh	kk	--	hk	hk	hh	hk	hh	hk	--	--	hk	kk	hh	hk	--	--
Chr05_154602480	hkxhk	hh	hk	hk	kk	--	hk	kk	kk	hk	hh	hk	hk	hk	hk	hk	--	--	hh	--	kk	kk	--	hk	kk	--	hk	hh	hk	kk	hh	--	hk	kk	hk	hk	hh	hh	--	hk	hk	kk	hk	hh	--	--	hk	hh	hk
Chr05_154602681	hkxhk	--	hk	hk	kk	--	hk	kk	kk	hk	hh	hh	hk	hk	hk	hk	--	--	hh	--	kk	kk	--	hk	kk	--	--	hh	hk	kk	hh	--	hk	kk	hk	hk	hh	hh	--	hk	hk	kk	hk	hh	--	--	hk	hh	hk
Chr05_154602711	hkxhk	--	hk	hk	kk	--	hk	kk	kk	hk	hh	hh	hk	hk	hk	hk	--	--	hh	--	kk	kk	--	hk	kk	--	--	hh	hk	kk	hh	--	hk	kk	hk	hk	hh	hh	--	hk	hk	kk	hk	hh	--	--	hk	hh	hk
Chr05_154602737	hkxhk	--	hk	hk	kk	--	hk	kk	kk	hk	hh	hh	hk	hk	hk	hk	--	--	hh	--	kk	kk	--	hk	kk	--	--	hh	hk	kk	hh	--	hk	kk	hk	hk	hh	hh	--	hk	hk	kk	hk	hh	--	--	hk	hh	hk
Chr05_154648599	lmxll	--	lm	ll	--	ll	lm	ll	ll	ll	lm	lm	lm	lm	lm	lm	ll	ll	lm	ll	lm	ll	ll	lm	ll	ll	lm	ll	lm	ll	lm	ll	lm	ll	lm	lm	ll	lm	ll	lm	lm	lm	ll	lm	--	lm	ll	lm	lm
Chr05_154648618	lmxll	--	lm	ll	--	ll	lm	ll	ll	ll	lm	lm	lm	lm	lm	lm	ll	ll	lm	ll	lm	ll	ll	lm	ll	ll	lm	ll	lm	ll	lm	ll	lm	ll	lm	lm	ll	lm	ll	lm	lm	lm	ll	lm	--	lm	ll	lm	lm
Chr05_154779499	lmxll	--	lm	lm	--	ll	lm	lm	ll	--	lm	lm	lm	lm	ll	lm	ll	ll	lm	ll	ll	ll	lm	lm	lm	lm	lm	ll	ll	ll	lm	ll	lm	lm	--	ll	ll	lm	lm	lm	ll	lm	ll	ll	ll	lm	ll	ll	lm
Chr05_154866930	lmxll	ll	ll	lm	ll	lm	ll	lm	lm	ll	lm	lm	ll	ll	ll	lm	ll	ll	ll	ll	lm	lm	lm	ll	ll	ll	ll	ll	ll	ll	ll	ll	lm	lm	ll	lm	lm	lm	ll	ll	ll	lm	lm	lm	ll	lm	ll	lm	ll
Chr05_154866994	lmxll	ll	lm	ll	ll	ll	lm	ll	lm	ll	lm	ll	lm	ll	ll	lm	ll	ll	lm	ll	ll	ll	lm	lm	ll	lm	ll	ll	lm	ll	lm	lm	lm	lm	ll	lm	lm	ll	ll	lm	lm	lm	ll	lm	ll	ll	ll	lm	ll
Chr05_155615622	nnxnp	np	np	np	nn	np	nn	nn	np	nn	np	nn	np	np	np	np	np	np	nn	nn	np	np	np	nn	nn	np	nn	np	np	nn	np	np	np	nn	nn	np	nn	nn	np	nn	nn	nn	np	np	nn	nn	np	nn	np
Chr05_155615630	nnxnp	np	np	np	--	np	nn	nn	np	nn	np	nn	np	np	np	np	np	np	nn	nn	np	np	np	nn	nn	np	nn	np	np	nn	np	np	np	nn	nn	np	nn	nn	np	nn	nn	nn	np	np	nn	nn	np	nn	np
Chr05_155615859	lmxll	ll	ll	ll	ll	lm	ll	ll	ll	ll	ll	lm	lm	ll	lm	lm	lm	lm	lm	ll	ll	ll	ll	ll	lm	ll	lm	lm	ll	ll	ll	ll	ll	lm	lm	ll	lm	lm	ll	ll	ll	lm	ll	lm	lm	ll	lm	lm	ll
Chr05_155890453	lmxll	lm	lm	lm	ll	ll	ll	ll	ll	lm	lm	ll	lm	ll	ll	lm	lm	lm	lm	ll	ll	lm	ll	lm	lm	lm	lm	ll	lm	lm	lm	lm	lm	lm	ll	ll	lm	lm	lm	lm	lm	ll	lm	lm	ll	ll	ll	lm	ll
Chr05_155890500	lmxll	ll	ll	ll	ll	ll	ll	ll	ll	lm	ll	lm	lm	lm	lm	ll	ll	ll	lm	ll	ll	ll	lm	lm	ll	lm	ll	lm	lm	lm	lm	lm	ll	ll	ll	lm	ll	lm	ll	lm	ll	ll	ll	lm	ll	lm	lm	ll	ll
Chr05_157128328	lmxll	ll	ll	lm	--	ll	lm	lm	lm	ll	ll	lm	ll	ll	lm	ll	ll	ll	ll	ll	ll	lm	lm	ll	ll	ll	lm	ll	ll	ll	ll	ll	lm	ll	ll	lm	lm	lm	--	lm	ll	ll	ll	lm	ll	ll	lm	lm	ll
Chr05_157381520	nnxnp	np	np	nn	--	np	np	nn	np	--	nn	nn	np	np	nn	np	nn	nn	nn	np	np	nn	np	np	np	nn	nn	np	nn	nn	nn	nn	nn	nn	np	np	np	np	--	nn	np	nn	nn	nn	np	nn	nn	np	nn
Chr05_157381557	nnxnp	np	np	nn	--	np	np	nn	np	--	nn	nn	np	np	nn	np	nn	nn	nn	nn	np	nn	np	np	np	nn	nn	np	nn	nn	nn	nn	nn	nn	np	np	np	np	--	np	np	nn	nn	nn	np	nn	nn	np	nn
Chr05_157381601	lmxll	ll	ll	lm	--	lm	ll	lm	lm	ll	ll	lm	ll	ll	lm	ll	lm	lm	ll	lm	ll	--	ll	ll	lm	lm	lm	ll	ll	lm	lm	lm	lm	ll	--	lm	lm	ll	--	ll	ll	ll	ll	ll	ll	ll	lm	lm	lm
Chr05_157431204	lmxll	ll	lm	ll	ll	ll	lm	ll	ll	ll	lm	lm	lm	lm	lm	lm	ll	ll	lm	ll	lm	ll	ll	lm	ll	lm	lm	ll	lm	ll	lm	--	lm	ll	--	lm	ll	lm	ll	lm	lm	lm	ll	lm	ll	lm	ll	lm	lm
Chr05_157431209	lmxll	ll	lm	ll	ll	ll	lm	ll	ll	ll	lm	lm	lm	lm	lm	lm	ll	ll	lm	ll	lm	ll	ll	lm	ll	lm	lm	ll	lm	ll	lm	ll	lm	ll	--	lm	ll	lm	ll	lm	lm	lm	ll	lm	ll	lm	ll	lm	lm
Chr05_157431228	lmxll	ll	ll	ll	--	ll	ll	lm	ll	ll	ll	ll	lm	ll	ll	ll	lm	lm	ll	ll	ll	lm	lm	lm	lm	lm	lm	ll	ll	lm	lm	lm	ll	ll	ll	ll	lm	lm	lm	lm	ll	ll	lm	ll	ll	ll	lm	lm	lm
Chr05_157660285	nnxnp	nn	np	np	--	nn	np	np	nn	nn	np	np	np	np	nn	np	np	nn	np	np	np	np	nn	np	nn	np	nn	np	nn	nn	np	nn	np	nn	nn	nn	np	np	nn	np	np	nn	np	np	np	nn	np	np	np
Chr05_157848040	nnxnp	np	nn	nn	nn	nn	np	np	np	nn	np	np	np	np	nn	np	np	nn	np	np	np	np	np	np	np	np	np	nn	nn	nn	np	nn	np	nn	np	nn	np	np	nn	np	nn	np	np	np	np	np	np	np	nn
Chr05_159231277	lmxll	ll	lm	lm	ll	lm	ll	lm	lm	lm	ll	lm	ll	lm	lm	ll	ll	lm	ll	lm	ll	ll	ll	lm	lm	lm	ll	ll	ll	lm	lm	lm	ll	ll	ll	ll	lm	ll	ll	ll	lm	ll	lm	ll	ll	ll	ll	ll	lm
Chr05_159637891	lmxll	--	ll	lm	ll	lm	lm	ll	lm	--	ll	lm	ll	ll	lm	ll	ll	lm	ll	lm	lm	lm	ll	ll	ll	ll	lm	lm	ll	ll	ll	ll	ll	ll	ll	ll	lm	lm	ll	ll	ll	ll	ll	lm	ll	lm	lm	--	ll
Chr05_159737842	nnxnp	np	np	nn	--	nn	nn	nn	nn	nn	np	np	np	nn	nn	np	np	nn	np	nn	np	np	nn	np	nn	np	nn	np	nn	nn	np	nn	nn	nn	nn	nn	np	np	nn	np	np	nn	np	nn	nn	nn	np	nn	np
Chr05_160465526	nnxnp	np	np	np	nn	nn	np	nn	nn	--	np	nn	np	np	nn	nn	np	nn	nn	np	np	nn	nn	np	nn	nn	nn	np	nn	nn	np	nn	nn	np	nn	np	nn	np	nn	np	nn	nn	np	np	nn	nn	np	np	np
Chr05_160465559	nnxnp	np	np	nn	nn	np	nn	np	np	--	nn	np	nn	nn	nn	np	np	nn	np	np	np	nn	np	np	np	np	np	nn	nn	nn	np	np	np	np	nn	nn	nn	nn	nn	nn	nn	nn	np	nn	np	np	nn	nn	np
Chr05_162378922	nnxnp	nn	np	np	--	nn	np	np	np	nn	nn	nn	nn	nn	np	--	nn	np	np	nn	nn	np	np	nn	nn	nn	np	nn	nn	nn	nn	nn	np	np	np	np	np	nn	nn	nn	nn	np	nn	nn	--	nn	nn	np	np
Chr05_16250928	nnxnp	np	np	np	nn	nn	np	nn	np	np	np	nn	nn	nn	np	nn	nn	np	np	np	nn	nn	nn	np	np	nn	np	nn	nn	nn	np	nn	nn	np	--	np	nn	np	--	nn	np	nn	nn	np	nn	nn	nn	nn	np
Chr05_16251266	nnxnp	np	np	np	nn	nn	np	np	nn	np	nn	nn	nn	nn	np	nn	nn	np	np	nn	nn	nn	nn	np	nn	nn	nn	nn	np	np	np	nn	nn	np	--	np	np	nn	--	nn	np	np	np	np	nn	np	np	nn	nn
Chr05_162550712	lmxll	lm	lm	lm	--	lm	lm	ll	ll	ll	ll	ll	lm	ll	lm	lm	ll	ll	ll	lm	ll	ll	ll	lm	ll	ll	ll	ll	lm	ll	ll	ll	lm	lm	ll	ll	ll	lm	ll	ll	ll	ll	ll	lm	ll	lm	lm	lm	ll
Chr05_162550737	lmxll	lm	lm	lm	--	lm	lm	ll	ll	ll	ll	ll	lm	ll	lm	lm	ll	ll	ll	lm	ll	ll	ll	lm	ll	ll	ll	ll	lm	ll	ll	ll	lm	lm	ll	ll	ll	lm	ll	ll	ll	ll	ll	lm	ll	lm	lm	lm	ll
Chr05_163662720	lmxll	ll	ll	ll	--	ll	lm	ll	ll	ll	ll	lm	lm	ll	lm	lm	ll	ll	lm	ll	ll	lm	ll	ll	lm	ll	ll	lm	lm	lm	lm	ll	lm	ll	ll	ll	lm	lm	ll	lm	lm	lm	lm	ll	ll	ll	lm	ll	lm
Chr05_164434243	lmxll	--	ll	lm	--	ll	ll	ll	lm	ll	ll	lm	ll	ll	ll	lm	lm	ll	ll	lm	lm	lm	lm	ll	ll	ll	ll	ll	lm	lm	ll	lm	lm	lm	lm	lm	ll	ll	--	ll	lm	lm	lm	lm	ll	ll	ll	ll	ll
Chr05_165392290	hkxhk	--	--	hk	--	hk	hh	--	--	--	hh	hk	hk	hk	hk	hk	--	hk	hh	kk	hk	kk	hk	hk	hh	hh	--	hk	--	hh	hk	hk	hh	--	--	hk	kk	hk	hh	hh	hk	hk	kk	hk	hk	hk	hk	hh	hh
Chr05_165392296	hkxhk	--	--	hk	--	hk	hh	--	--	--	hh	hk	hk	hk	hk	hk	--	hk	hh	kk	hk	kk	hk	hk	hh	hh	--	hk	--	hh	hk	hk	hh	--	--	hk	kk	hk	hh	hh	hk	hk	kk	hk	hk	hk	hk	hh	hh
Chr05_166707469	lmxll	lm	lm	lm	ll	lm	ll	ll	lm	--	lm	lm	lm	lm	ll	ll	ll	ll	ll	lm	lm	lm	ll	lm	ll	lm	ll	ll	ll	lm	lm	lm	ll	ll	lm	ll	lm	lm	lm	lm	lm	ll	lm	ll	ll	--	ll	lm	ll
Chr05_167504699	lmxll	lm	lm	ll	--	ll	ll	lm	ll	ll	ll	ll	lm	lm	ll	lm	ll	ll	ll	lm	lm	lm	ll	ll	lm	lm	ll	lm	ll	ll	ll	ll	lm	lm	ll	ll	lm	ll	lm	ll	ll	lm	lm	lm	ll	ll	ll	lm	ll
Chr05_167504862	nnxnp	np	nn	nn	--	np	np	np	np	nn	nn	nn	np	--	nn	np	nn	nn	nn	np	--	np	nn	nn	nn	nn	nn	nn	np	np	nn	np	nn	np	nn	nn	nn	nn	np	nn	nn	nn	nn	nn	nn	np	np	nn	nn
Chr05_167523912	lmxll	ll	ll	ll	ll	lm	ll	ll	ll	ll	ll	lm	ll	ll	lm	ll	ll	ll	ll	ll	ll	lm	ll	lm	ll	ll	ll	ll	lm	lm	lm	lm	lm	ll	ll	ll	ll	lm	lm	lm	lm	lm	lm	ll	ll	ll	lm	ll	ll
Chr05_170260809	nnxnp	nn	nn	np	--	np	np	np	np	np	nn	nn	np	np	nn	np	np	np	nn	nn	nn	np	nn	np	np	np	np	np	np	nn	nn	nn	np	np	np	nn	nn	np	np	np	nn	nn	--	nn	nn	np	np	np	nn
Chr05_170393029	lmxll	ll	ll	lm	--	lm	ll	lm	lm	ll	lm	lm	ll	ll	ll	lm	lm	ll	ll	ll	lm	lm	lm	lm	ll	ll	ll	ll	lm	ll	ll	lm	ll	lm	lm	lm	ll	lm	ll	ll	ll	lm	lm	ll	ll	lm	lm	lm	ll
Chr05_170405919	nnxnp	nn	np	nn	nn	nn	np	np	nn	--	np	np	np	nn	np	nn	nn	np	np	np	nn	np	np	np	nn	np	np	np	nn	nn	nn	nn	np	nn	nn	nn	nn	np	np	nn	nn	np	np	np	nn	nn	np	nn	nn
Chr05_170405949	nnxnp	nn	np	nn	nn	nn	np	np	nn	--	np	np	np	nn	np	nn	nn	np	np	np	nn	np	np	np	nn	np	np	np	nn	nn	nn	nn	np	nn	nn	nn	nn	np	np	nn	nn	nn	np	np	nn	nn	np	nn	nn
Chr05_170417509	lmxll	ll	lm	ll	--	lm	lm	lm	ll	ll	lm	ll	lm	lm	lm	ll	ll	lm	lm	ll	ll	ll	lm	ll	lm	ll	ll	lm	lm	ll	lm	ll	ll	lm	ll	ll	ll	ll	lm	ll	ll	ll	ll	ll	ll	ll	lm	ll	lm
Chr05_17102354	nnxnp	np	np	np	--	np	nn	np	nn	nn	np	nn	np	nn	nn	nn	nn	np	nn	nn	np	nn	np	np	nn	np	np	nn	nn	nn	nn	nn	np	np	np	nn	np	np	np	np	nn	np	nn	np	nn	np	np	np	nn
Chr05_17102403	nnxnp	np	np	np	--	np	np	np	np	nn	nn	np	nn	nn	np	np	np	np	nn	np	np	nn	nn	nn	np	nn	nn	np	np	np	nn	np	np	np	nn	nn	np	np	nn	np	nn	np	nn	nn	nn	np	nn	nn	np
Chr05_171035254	hkxhk	kk	--	hk	--	hh	hk	hk	--	hk	hk	hk	kk	--	hk	hk	kk	--	hk	hh	hh	hh	hh	kk	hk	hk	kk	hk	hk	hk	--	hk	hk	hk	--	hk	hh	hk	--	hk	--	--	hk	hk	--	hk	--	hh	hh
Chr05_172494299	lmxll	lm	lm	ll	--	lm	lm	lm	lm	lm	ll	lm	ll	lm	lm	lm	lm	ll	lm	lm	lm	ll	--	ll	lm	lm	ll	ll	lm	ll	ll	lm	lm	lm	ll	ll	lm	ll	lm	ll	ll	lm	lm	ll	lm	ll	lm	ll	lm
Chr05_172494539	nnxnp	np	np	np	--	np	nn	np	np	np	np	np	nn	np	nn	np	np	nn	np	np	np	np	nn	nn	np	np	np	np	nn	np	np	nn	np	nn	np	np	nn	np	nn	np	nn	nn	nn	np	np	np	np	np	nn
Chr05_172593788	lmxll	ll	lm	lm	ll	lm	ll	ll	lm	ll	ll	lm	lm	ll	ll	lm	lm	ll	lm	ll	ll	lm	ll	lm	ll	lm	ll	ll	ll	ll	ll	lm	lm	lm	lm	ll	ll	ll	ll	ll	ll	ll	lm	lm	ll	ll	lm	lm	ll
Chr05_17271947	lmxll	--	lm	ll	--	ll	ll	lm	lm	ll	lm	ll	lm	ll	ll	lm	lm	ll	lm	lm	ll	lm	lm	lm	lm	lm	ll	lm	lm	lm	lm	lm	lm	lm	ll	lm	ll	lm	lm	lm	ll	ll	lm	lm	ll	--	lm	ll	ll
Chr05_172905829	hkxhk	--	hk	hk	--	hh	hh	hh	hh	--	hk	hh	hh	hh	hk	hh	kk	--	hh	hh	hk	hk	kk	hk	hh	--	kk	hk	hh	--	hk	--	hk	kk	kk	hk	hk	hk	--	hk	hk	kk	hk	kk	--	hh	hk	hh	hk
Chr05_17342708	nnxnp	np	nn	nn	--	np	np	nn	nn	nn	np	np	np	nn	nn	nn	np	--	np	np	nn	np	nn	np	nn	nn	np	np	np	--	nn	np	np	np	nn	np	nn	nn	np	np	nn	nn	nn	nn	np	nn	np	nn	np
Chr05_173612710	lmxll	ll	lm	lm	--	ll	lm	ll	lm	ll	lm	ll	ll	ll	ll	lm	lm	ll	lm	lm	ll	ll	ll	ll	lm	ll	ll	ll	lm	lm	ll	lm	lm	lm	lm	lm	ll	ll	--	ll	lm	lm	lm	lm	lm	ll	ll	ll	ll
Chr05_173612766	lmxll	ll	lm	lm	--	ll	lm	ll	lm	ll	lm	ll	ll	ll	ll	lm	lm	ll	lm	lm	ll	ll	ll	ll	lm	ll	ll	ll	lm	lm	ll	lm	lm	lm	lm	lm	ll	ll	--	ll	lm	lm	lm	lm	lm	ll	ll	ll	ll
Chr05_173707654	lmxll	--	lm	ll	--	lm	ll	lm	ll	lm	lm	ll	lm	ll	lm	ll	ll	lm	ll	ll	ll	ll	lm	ll	ll	lm	ll	lm	ll	ll	ll	lm	ll	ll	ll	ll	ll	lm	lm	lm	lm	lm	ll	lm	ll	ll	lm	--	lm
Chr05_174133624	lmxll	ll	lm	ll	--	ll	lm	ll	ll	ll	ll	lm	lm	lm	lm	lm	ll	ll	lm	ll	ll	lm	lm	lm	ll	lm	lm	ll	lm	lm	lm	lm	lm	ll	lm	ll	ll	lm	ll	lm	lm	lm	ll	lm	lm	ll	lm	lm	lm
Chr05_174133667	lmxll	ll	lm	ll	--	ll	lm	ll	ll	ll	ll	lm	lm	lm	lm	lm	ll	ll	lm	ll	ll	ll	lm	lm	ll	lm	lm	ll	lm	lm	lm	lm	ll	ll	lm	ll	ll	lm	ll	lm	lm	lm	ll	lm	lm	ll	ll	lm	lm
Chr05_174136923	nnxnp	np	np	nn	--	nn	np	np	np	--	np	np	np	nn	np	nn	nn	nn	nn	nn	np	nn	nn	np	nn	np	np	nn	nn	nn	np	nn	np	np	nn	nn	nn	np	--	np	nn	np	np	np	nn	nn	np	nn	nn
Chr05_174634471	nnxnp	nn	np	nn	--	np	np	nn	np	np	np	np	np	np	np	np	np	np	np	nn	np	nn	nn	np	nn	np	np	np	nn	nn	np	nn	nn	np	np	nn	nn	nn	nn	np	np	np	np	nn	nn	np	np	np	nn
Chr05_175228992	lmxll	ll	lm	lm	--	lm	ll	ll	ll	ll	ll	lm	lm	ll	lm	lm	ll	ll	lm	lm	ll	lm	lm	lm	ll	lm	ll	lm	lm	lm	lm	ll	lm	--	ll	ll	ll	lm	lm	lm	ll	--	ll	ll	ll	lm	lm	ll	ll
Chr05_175723638	lmxll	ll	lm	ll	ll	lm	lm	ll	lm	ll	ll	lm	lm	lm	ll	ll	lm	ll	ll	ll	lm	ll	ll	lm	ll	lm	ll	ll	ll	ll	lm	lm	lm	lm	--	ll	ll	ll	lm	lm	ll	lm	lm	ll	lm	lm	ll	ll	lm
Chr05_177691127	nnxnp	nn	nn	np	--	nn	np	np	np	nn	np	nn	nn	nn	np	np	nn	np	np	nn	nn	np	np	nn	--	np	np	nn	nn	nn	nn	nn	np	np	np	nn	nn	nn	np	np	nn	np	nn	nn	nn	nn	nn	np	nn
Chr05_180481828	nnxnp	nn	np	nn	--	nn	nn	np	nn	nn	nn	nn	nn	nn	nn	np	nn	np	np	nn	nn	np	np	np	nn	np	np	nn	nn	nn	np	nn	np	np	np	--	np	nn	nn	np	--	np	np	np	nn	nn	nn	nn	nn
Chr05_180797687	nnxnp	nn	nn	np	--	np	np	np	np	nn	np	np	nn	nn	np	np	nn	--	np	np	nn	np	nn	nn	np	np	np	np	nn	nn	nn	nn	np	nn	nn	np	nn	np	np	np	nn	np	np	np	np	nn	np	--	np
Chr05_180813364	lmxll	ll	lm	lm	ll	lm	ll	ll	ll	ll	lm	ll	lm	lm	ll	lm	ll	ll	lm	ll	lm	lm	lm	--	ll	lm	ll	lm	ll	lm	lm	ll	ll	ll	ll	lm	ll	ll	ll	lm	lm	lm	ll	ll	ll	ll	lm	lm	lm
Chr05_182264455	lmxll	ll	lm	ll	ll	lm	lm	ll	lm	--	lm	lm	lm	lm	lm	ll	ll	--	ll	ll	ll	lm	lm	ll	lm	lm	ll	lm	lm	ll	lm	ll	lm	ll	ll	lm	lm	lm	--	ll	ll	ll	lm	ll	ll	--	lm	lm	ll
Chr05_182590271	lmxll	--	ll	lm	--	lm	ll	ll	lm	--	ll	lm	ll	lm	ll	lm	lm	ll	ll	lm	ll	lm	lm	ll	ll	ll	ll	lm	lm	ll	ll	lm	ll	lm	lm	lm	lm	ll	ll	ll	lm	lm	lm	ll	lm	lm	ll	ll	lm
Chr05_182590281	lmxll	--	ll	lm	--	lm	ll	ll	lm	--	ll	lm	ll	lm	ll	lm	lm	ll	ll	lm	--	lm	lm	ll	ll	ll	ll	lm	lm	ll	ll	lm	ll	lm	lm	lm	lm	ll	ll	ll	lm	lm	lm	ll	lm	lm	ll	ll	lm
Chr05_182964226	lmxll	ll	lm	ll	ll	ll	lm	ll	ll	--	lm	lm	lm	lm	lm	lm	ll	ll	lm	ll	lm	ll	ll	lm	ll	lm	ll	ll	lm	lm	lm	lm	lm	ll	lm	lm	ll	lm	lm	lm	lm	lm	ll	ll	ll	lm	ll	ll	ll
Chr05_183018756	nnxnp	--	nn	nn	--	nn	np	np	np	--	np	nn	np	nn	nn	nn	nn	np	np	nn	nn	np	nn	nn	np	np	nn	nn	nn	nn	np	nn	nn	nn	nn	np	np	np	np	np	np	np	np	np	nn	np	nn	nn	np
Chr05_184526744	nnxnp	np	np	np	--	nn	nn	nn	nn	np	np	nn	nn	nn	nn	nn	np	nn	np	np	np	np	nn	np	np	nn	nn	np	np	nn	np	np	nn	np	nn	np	np	np	nn	nn	np	np	np	np	np	nn	np	np	np
Chr05_184543572	lmxll	ll	lm	ll	--	lm	lm	lm	ll	ll	lm	ll	lm	lm	lm	ll	lm	lm	lm	ll	ll	ll	lm	ll	ll	ll	ll	lm	lm	lm	lm	lm	lm	lm	ll	ll	ll	ll	ll	ll	ll	ll	ll	ll	ll	ll	lm	ll	lm
Chr05_184726896	lmxll	lm	lm	lm	ll	lm	ll	lm	ll	ll	ll	lm	lm	ll	ll	ll	ll	ll	lm	ll	ll	lm	ll	ll	ll	ll	ll	lm	lm	lm	lm	lm	lm	ll	ll	lm	ll	lm	ll	lm	lm	ll	lm	ll	ll	ll	ll	ll	lm
Chr05_184756303	lmxll	--	lm	lm	ll	lm	lm	ll	lm	ll	lm	ll	lm	lm	lm	lm	ll	lm	ll	ll	lm	ll	lm	lm	lm	ll	ll	lm	ll	ll	ll	ll	ll	ll	lm	lm	ll	ll	lm	lm	lm	lm	lm	lm	lm	lm	lm	lm	lm
Chr05_184756356	lmxll	--	lm	lm	ll	lm	ll	lm	ll	ll	lm	ll	lm	ll	ll	ll	ll	ll	lm	ll	ll	lm	ll	ll	ll	lm	ll	lm	ll	lm	lm	lm	lm	ll	ll	ll	ll	lm	ll	lm	ll	lm	lm	lm	lm	ll	lm	ll	lm
Chr05_184797423	lmxll	ll	ll	ll	ll	ll	lm	ll	ll	ll	ll	lm	lm	ll	lm	lm	ll	lm	lm	lm	ll	lm	lm	lm	ll	lm	ll	lm	ll	lm	lm	lm	ll	ll	ll	ll	ll	lm	ll	ll	ll	ll	lm	ll	ll	lm	lm	lm	ll
Chr05_184797445	lmxll	ll	ll	ll	ll	ll	lm	ll	ll	ll	ll	lm	lm	ll	lm	lm	ll	lm	lm	lm	ll	lm	lm	lm	ll	lm	ll	lm	ll	lm	lm	lm	ll	ll	ll	ll	ll	lm	ll	ll	ll	ll	lm	ll	ll	lm	lm	lm	ll
Chr05_184797649	lmxll	ll	ll	ll	ll	ll	lm	ll	ll	ll	ll	lm	lm	ll	lm	lm	ll	lm	ll	lm	ll	lm	lm	lm	ll	lm	ll	lm	ll	lm	lm	lm	ll	ll	ll	ll	ll	lm	ll	ll	ll	ll	lm	ll	ll	lm	lm	lm	ll
Chr05_185726679	hkxhk	--	hk	hk	--	--	kk	hh	--	--	kk	hk	hk	kk	kk	kk	hh	--	hk	--	--	hk	hk	hk	hh	hk	kk	hk	hk	hk	hk	hh	hk	--	--	hh	--	hk	hk	hk	hk	hk	--	hh	hh	--	hk	--	hh
Chr05_18656882	lmxll	--	lm	lm	--	lm	lm	lm	ll	ll	lm	ll	lm	lm	ll	lm	lm	ll	ll	ll	ll	ll	lm	ll	ll	ll	lm	ll	lm	lm	ll	ll	ll	ll	ll	ll	lm	ll	ll	ll	lm	lm	ll	lm	ll	lm	lm	ll	lm
Chr05_186636719	lmxll	lm	ll	lm	lm	--	ll	ll	ll	ll	ll	lm	ll	ll	ll	lm	lm	ll	lm	ll	ll	lm	lm	lm	lm	ll	ll	ll	lm	lm	ll	lm	lm	lm	ll	lm	ll	ll	lm	ll	lm	lm	lm	lm	--	ll	ll	ll	ll
Chr05_186636776	nnxnp	np	np	nn	nn	--	np	np	np	nn	np	np	np	nn	np	np	nn	nn	nn	nn	np	nn	nn	np	nn	np	nn	np	nn	np	np	nn	nn	nn	np	nn	nn	np	nn	np	nn	np	nn	np	--	nn	np	nn	nn
Chr05_18686329	nnxnp	nn	np	nn	nn	nn	np	np	nn	nn	nn	np	np	np	np	np	nn	nn	nn	np	np	np	np	np	nn	nn	np	nn	np	nn	nn	nn	nn	np	np	np	np	nn	nn	np	np	nn	nn	np	nn	nn	np	nn	nn
Chr05_187319347	lmxll	--	lm	lm	--	ll	lm	ll	ll	lm	ll	lm	lm	lm	lm	lm	ll	--	ll	lm	lm	lm	ll	lm	lm	lm	lm	ll	lm	lm	lm	ll	lm	lm	ll	ll	lm	lm	--	lm	ll	lm	lm	lm	ll	lm	lm	lm	ll
Chr05_19082507	nnxnp	nn	nn	nn	nn	nn	nn	nn	np	nn	nn	nn	nn	np	np	np	np	nn	np	np	np	nn	np	nn	nn	nn	nn	np	np	np	np	nn	nn	np	nn	nn	nn	nn	nn	np	nn	np	nn	nn	nn	nn	np	np	nn
Chr05_20327060	nnxnp	--	nn	nn	--	nn	np	nn	nn	np	nn	np	np	nn	np	np	nn	np	np	nn	nn	np	nn	nn	nn	np	np	np	nn	nn	np	nn	nn	np	np	nn	np	nn	nn	np	nn	np	np	nn	np	nn	np	np	np
Chr05_20327269	lmxll	--	ll	lm	lm	ll	lm	lm	ll	--	ll	lm	lm	ll	lm	ll	lm	ll	ll	ll	ll	ll	ll	lm	ll	ll	ll	ll	ll	ll	lm	ll	ll	lm	--	lm	lm	ll	lm	ll	lm	lm	ll	lm	lm	lm	lm	ll	lm
Chr05_21380706	lmxll	ll	ll	lm	lm	ll	lm	lm	ll	ll	lm	lm	ll	lm	lm	lm	ll	lm	ll	ll	lm	lm	ll	ll	lm	lm	lm	lm	lm	lm	ll	lm	lm	lm	lm	ll	ll	lm	ll	lm	lm	ll	ll	ll	ll	--	ll	lm	ll
Chr05_22567650	lmxll	--	ll	lm	--	lm	lm	ll	lm	ll	lm	ll	ll	lm	ll	ll	lm	lm	lm	lm	lm	lm	lm	lm	ll	lm	ll	ll	lm	lm	ll	ll	lm	ll	--	lm	ll	lm	ll	lm	ll	ll	ll	lm	ll	ll	ll	ll	lm
Chr05_2426066	hkxhk	kk	--	hk	--	hk	kk	hk	hk	--	--	hk	hk	kk	hk	hk	hk	--	hk	hk	--	hk	hh	hk	--	hk	kk	hk	--	hh	hk	hk	hk	--	kk	hk	--	hk	--	hh	hk	kk	kk	hk	--	hh	hh	kk	--
Chr05_24711922	hkxhk	kk	hk	--	--	kk	hh	hh	hh	--	hk	--	kk	kk	hk	hk	hh	hk	kk	hk	--	--	--	--	hk	hk	--	kk	hk	hh	kk	hh	hk	hh	--	hk	hh	--	hk	kk	hk	hk	hk	hk	--	hk	hk	--	--
Chr05_24711940	hkxhk	kk	hh	--	--	kk	hh	--	hh	--	hk	--	hh	kk	kk	hk	hh	hk	kk	kk	--	--	--	--	hh	kk	--	kk	hk	hh	kk	hh	kk	hh	--	hk	--	--	kk	kk	hk	hk	hk	hk	--	hk	hk	--	--
Chr05_25218820	nnxnp	nn	nn	np	--	nn	nn	np	nn	nn	np	nn	np	nn	np	np	nn	nn	np	np	np	np	nn	np	np	np	np	np	np	np	nn	nn	np	nn	np	nn	np	np	nn	nn	np	nn	nn	np	nn	np	np	np	nn
Chr05_25840512	lmxll	ll	ll	ll	ll	ll	lm	ll	ll	--	ll	lm	lm	ll	ll	lm	lm	lm	lm	lm	ll	lm	lm	lm	ll	lm	lm	lm	lm	lm	lm	lm	lm	ll	ll	ll	ll	lm	lm	ll	lm	lm	lm	ll	lm	ll	lm	ll	lm
Chr05_25840514	lmxll	ll	ll	lm	ll	lm	ll	lm	ll	ll	ll	lm	lm	ll	ll	lm	lm	ll	lm	ll	lm	lm	lm	ll	ll	lm	ll	ll	lm	ll	lm	ll	lm	lm	ll	lm	ll	ll	lm	lm	ll	ll	lm	lm	lm	lm	lm	lm	ll
Chr05_25840521	nnxnp	nn	nn	nn	nn	np	np	np	np	nn	np	np	nn	np	np	np	nn	np	nn	np	nn	np	np	nn	nn	np	nn	np	nn	nn	np	np	np	np	np	nn	nn	np	nn	nn	np	np	np	nn	np	nn	nn	nn	nn
Chr05_25840526	nnxnp	nn	np	nn	np	np	nn	np	np	nn	np	np	nn	np	np	np	nn	nn	np	nn	np	nn	np	np	np	nn	np	np	nn	nn	np	nn	nn	nn	nn	nn	np	nn	nn	nn	nn	np	nn	np	nn	np	np	np	np
Chr05_27368937	nnxnp	nn	np	np	--	np	np	np	nn	nn	nn	np	np	np	np	np	np	nn	np	nn	nn	np	np	nn	np	nn	nn	nn	np	nn	np	nn	np	nn	nn	np	np	nn	nn	np	np	nn	np	nn	np	np	np	nn	nn
Chr05_27551283	lmxll	ll	ll	ll	ll	lm	ll	lm	ll	lm	ll	lm	ll	ll	lm	ll	lm	lm	ll	ll	lm	lm	lm	ll	ll	ll	lm	lm	ll	ll	ll	lm	lm	lm	lm	lm	ll	ll	ll	ll	lm	ll	lm	lm	ll	lm	ll	ll	ll
Chr05_28779458	lmxll	lm	lm	lm	ll	ll	lm	ll	lm	ll	lm	lm	lm	ll	ll	ll	ll	ll	lm	ll	ll	lm	lm	lm	ll	ll	ll	lm	ll	lm	lm	ll	ll	ll	ll	lm	ll	lm	lm	lm	lm	lm	lm	lm	ll	ll	ll	lm	lm
Chr05_28779487	lmxll	lm	lm	lm	ll	ll	lm	ll	lm	ll	lm	lm	lm	ll	ll	ll	ll	ll	lm	ll	ll	lm	lm	lm	ll	ll	ll	lm	ll	lm	lm	ll	ll	ll	ll	lm	ll	lm	lm	lm	lm	lm	lm	lm	ll	ll	ll	lm	lm
Chr05_28779499	lmxll	ll	lm	lm	lm	lm	lm	ll	ll	ll	ll	ll	lm	ll	lm	ll	ll	ll	ll	lm	lm	ll	ll	lm	lm	lm	lm	lm	ll	lm	ll	lm	lm	ll	lm	ll	lm	ll	ll	ll	ll	ll	ll	lm	ll	lm	lm	lm	lm
Chr05_3030810	lmxll	lm	ll	lm	ll	lm	lm	ll	lm	ll	ll	lm	ll	ll	ll	lm	lm	--	lm	ll	ll	lm	lm	lm	ll	lm	lm	lm	lm	ll	lm	lm	ll	ll	ll	ll	lm	lm	lm	ll	lm	ll	lm	ll	lm	ll	lm	--	lm
Chr05_3030873	lmxll	lm	lm	ll	ll	lm	lm	lm	ll	lm	lm	ll	lm	ll	ll	ll	ll	--	lm	ll	ll	lm	lm	ll	ll	ll	ll	ll	ll	lm	ll	ll	lm	ll	ll	ll	ll	ll	ll	ll	ll	lm	ll	lm	lm	lm	lm	ll	ll
Chr05_3030875	lmxll	lm	lm	ll	--	lm	ll	lm	ll	lm	lm	ll	lm	ll	--	ll	lm	--	lm	ll	lm	lm	lm	ll	lm	ll	ll	ll	ll	ll	ll	ll	lm	lm	lm	ll	lm	ll	lm	lm	ll	lm	ll	lm	lm	ll	lm	ll	lm
Chr05_3030891	nnxnp	np	np	nn	nn	nn	np	np	nn	np	nn	np	nn	np	np	nn	np	--	nn	np	np	nn	nn	nn	np	nn	nn	nn	np	np	np	np	nn	np	np	nn	np	nn	nn	np	nn	np	np	np	nn	nn	nn	nn	np
Chr05_3135767	nnxnp	nn	nn	np	--	nn	np	np	np	np	np	np	nn	np	np	np	nn	np	nn	nn	np	np	np	nn	np	np	np	np	np	nn	nn	np	np	nn	nn	np	nn	nn	nn	np	np	nn	nn	nn	np	nn	nn	nn	nn
Chr05_32432490	lmxll	--	lm	lm	ll	ll	lm	ll	lm	lm	lm	lm	lm	ll	ll	ll	ll	ll	lm	ll	ll	lm	lm	lm	ll	ll	ll	lm	ll	lm	lm	lm	ll	ll	ll	ll	lm	lm	ll	ll	lm	lm	lm	lm	ll	ll	ll	lm	ll
Chr05_34005708	nnxnp	nn	nn	np	nn	np	np	np	nn	nn	nn	np	np	nn	np	np	np	--	nn	nn	nn	np	nn	np	np	np	np	np	np	np	np	nn	nn	nn	np	np	nn	np	nn	--	nn	nn	nn	np	--	nn	np	nn	np
Chr05_34005722	nnxnp	nn	--	np	nn	np	np	np	nn	nn	nn	np	np	nn	np	np	np	nn	nn	nn	nn	np	nn	np	np	np	np	np	np	np	np	nn	nn	nn	np	np	nn	np	nn	--	nn	nn	nn	np	--	nn	np	nn	np
Chr05_34523113	lmxll	ll	lm	lm	ll	ll	lm	ll	lm	ll	lm	lm	lm	ll	ll	ll	ll	ll	lm	ll	ll	lm	lm	lm	ll	ll	ll	lm	ll	lm	lm	ll	ll	ll	--	ll	lm	lm	lm	lm	ll	ll	ll	lm	--	ll	ll	lm	ll
Chr05_34808717	nnxnp	np	nn	nn	--	nn	np	nn	np	np	nn	np	nn	nn	nn	nn	nn	nn	nn	np	nn	nn	nn	nn	np	nn	np	nn	nn	nn	nn	nn	np	np	np	nn	nn	np	np	np	np	nn	np	nn	nn	nn	np	nn	nn
Chr05_35724972	lmxll	ll	ll	ll	--	lm	lm	ll	lm	lm	lm	ll	ll	lm	ll	ll	ll	ll	ll	lm	ll	lm	lm	ll	lm	lm	ll	ll	ll	lm	ll	ll	ll	lm	lm	lm	lm	lm	lm	lm	lm	lm	ll	lm	ll	lm	ll	ll	lm
Chr05_35879304	nnxnp	nn	np	np	--	nn	np	nn	nn	np	np	np	nn	nn	np	nn	np	nn	np	np	nn	np	np	nn	nn	np	nn	nn	nn	nn	np	nn	np	nn	np	np	np	np	nn	np	nn	nn	np	np	nn	np	nn	nn	nn
Chr05_35879321	lmxll	lm	lm	lm	--	lm	ll	lm	lm	ll	lm	ll	lm	ll	lm	lm	ll	lm	lm	ll	lm	ll	lm	lm	ll	lm	ll	ll	ll	lm	lm	lm	lm	lm	lm	ll	lm	lm	ll	ll	lm	lm	ll	ll	lm	lm	lm	ll	ll
Chr05_35879339	nnxnp	nn	np	np	--	nn	np	nn	nn	np	np	np	nn	nn	np	nn	np	nn	np	np	nn	np	np	nn	nn	np	nn	nn	nn	nn	np	nn	np	nn	np	np	np	np	nn	np	nn	nn	np	np	nn	np	nn	nn	nn
Chr05_35879492	nnxnp	nn	np	nn	--	nn	np	np	np	nn	np	np	np	np	nn	np	nn	np	nn	np	np	np	np	nn	np	np	nn	nn	nn	nn	np	np	nn	nn	np	np	np	nn	--	np	np	np	nn	np	nn	nn	np	np	np
Chr05_35879497	nnxnp	nn	np	nn	--	nn	np	np	np	nn	np	np	np	np	nn	np	nn	np	nn	np	np	np	np	nn	np	np	nn	nn	nn	nn	np	np	nn	nn	np	np	np	nn	nn	np	np	np	nn	np	nn	nn	np	np	np
Chr05_36445739	lmxll	ll	ll	lm	--	lm	lm	ll	lm	lm	lm	lm	ll	ll	ll	lm	lm	ll	lm	ll	ll	lm	lm	lm	lm	lm	ll	lm	--	lm	ll	lm	lm	lm	ll	ll	ll	lm	ll	lm	ll	ll	lm	lm	ll	ll	lm	ll	ll
Chr05_36604106	hkxhk	hh	kk	hk	--	hk	hk	hk	hh	--	hh	kk	kk	--	hk	hh	hh	hk	hk	hk	--	--	hk	kk	hh	hk	hh	--	hh	hh	--	kk	hk	hh	hk	kk	kk	hk	hh	hh	hk	hh	--	hk	hk	--	hk	--	kk
Chr05_36604108	hkxhk	hh	kk	hk	--	hk	hk	hk	hh	--	hh	kk	kk	--	hk	hh	hh	hk	hk	hk	--	--	hk	kk	hh	hk	hh	--	hh	hh	--	kk	hk	hh	hk	kk	kk	hk	hh	hh	hk	hh	--	hk	hk	--	hk	--	kk
Chr05_36604118	hkxhk	hh	kk	hk	--	hk	hk	hk	hh	--	hh	kk	kk	--	hk	hh	hh	hk	hk	hk	--	--	hk	kk	hh	hk	hh	--	hh	hh	--	kk	hk	hh	hk	kk	kk	hk	hh	hh	hk	hh	--	hk	hk	--	hk	--	kk
Chr05_36604126	hkxhk	hk	kk	hk	--	hk	hk	hk	hh	--	hh	kk	kk	--	hk	--	hh	hk	hk	hk	--	--	hk	kk	hh	hk	--	--	hh	hh	--	kk	hk	hh	hk	kk	kk	kk	hh	hh	hk	hk	--	hk	hk	--	hk	--	kk
Chr05_37156439	lmxll	ll	ll	lm	--	ll	ll	ll	ll	ll	lm	lm	ll	lm	ll	lm	ll	ll	lm	ll	ll	lm	lm	lm	ll	lm	lm	lm	ll	lm	lm	lm	ll	lm	ll	ll	ll	lm	ll	lm	lm	ll	ll	ll	ll	lm	ll	ll	lm
Chr05_37156450	lmxll	ll	ll	lm	--	ll	ll	ll	ll	ll	lm	lm	ll	lm	ll	lm	ll	ll	lm	ll	ll	lm	lm	lm	ll	lm	lm	lm	ll	lm	lm	lm	ll	lm	ll	ll	ll	lm	ll	lm	lm	ll	ll	ll	ll	lm	ll	ll	lm
Chr05_37273516	lmxll	ll	ll	lm	ll	ll	lm	ll	ll	ll	ll	lm	ll	ll	lm	lm	ll	ll	ll	lm	lm	lm	ll	ll	lm	lm	ll	ll	lm	lm	lm	lm	lm	lm	ll	lm	ll	lm	ll	lm	lm	ll	lm	ll	--	ll	ll	lm	lm
Chr05_37273519	lmxll	lm	ll	lm	ll	lm	lm	ll	lm	ll	lm	ll	lm	lm	ll	lm	lm	ll	lm	ll	lm	lm	lm	lm	lm	ll	lm	lm	lm	lm	ll	ll	lm	lm	ll	ll	lm	ll	ll	ll	lm	lm	lm	lm	--	ll	lm	ll	lm
Chr05_37273814	lmxll	ll	ll	lm	ll	ll	lm	ll	ll	ll	ll	lm	ll	ll	lm	lm	ll	ll	ll	lm	lm	lm	ll	ll	lm	lm	ll	ll	lm	lm	ll	lm	lm	lm	ll	lm	ll	lm	ll	lm	lm	lm	lm	lm	--	ll	ll	lm	lm
Chr05_37323347	lmxll	lm	lm	lm	ll	ll	ll	ll	ll	ll	ll	lm	ll	ll	ll	ll	lm	ll	ll	ll	ll	lm	lm	lm	lm	lm	lm	ll	lm	ll	lm	lm	lm	lm	ll	lm	lm	lm	ll	lm	ll	ll	lm	lm	ll	ll	lm	lm	lm
Chr05_37451673	nnxnp	np	nn	np	nn	nn	np	np	nn	nn	np	np	nn	np	np	nn	nn	np	nn	nn	np	nn	np	np	nn	np	nn	np	np	np	np	np	nn	np	nn	np	np	np	np	np	np	np	np	nn	np	np	nn	np	np
Chr05_37469517	lmxll	ll	ll	lm	--	lm	ll	lm	lm	lm	lm	lm	ll	lm	lm	ll	lm	ll	lm	ll	lm	lm	lm	ll	ll	lm	lm	ll	ll	ll	ll	ll	lm	ll	lm	ll	lm	ll	ll	lm	lm	ll	ll	lm	ll	ll	lm	lm	ll
Chr05_38144162	nnxnp	--	nn	np	nn	nn	np	np	np	nn	np	nn	nn	np	nn	nn	np	nn	np	np	np	nn	nn	nn	np	nn	np	nn	np	np	nn	np	nn	np	np	np	np	nn	nn	np	np	np	np	nn	np	nn	np	np	nn
Chr05_38144190	nnxnp	--	np	np	nn	np	np	np	nn	nn	np	nn	np	nn	nn	np	np	nn	nn	nn	nn	np	np	np	nn	np	np	np	nn	np	np	nn	np	np	np	np	nn	np	--	nn	np	np	np	np	nn	nn	np	nn	nn
Chr05_38746917	nnxnp	nn	nn	np	nn	nn	np	np	nn	np	np	nn	np	np	nn	nn	nn	np	nn	np	nn	nn	nn	nn	np	nn	np	nn	np	nn	nn	nn	nn	nn	np	nn	np	nn	--	nn	nn	nn	np	np	nn	nn	np	np	np
Chr05_38746935	nnxnp	np	np	nn	nn	nn	np	nn	np	nn	nn	np	nn	nn	np	np	np	nn	nn	nn	np	nn	nn	nn	np	nn	np	nn	nn	nn	np	nn	nn	np	np	np	np	nn	--	np	np	np	nn	np	np	np	np	np	nn
Chr05_39989921	hkxhk	--	hh	hk	--	hk	hk	--	kk	--	--	hh	kk	hk	hk	hh	hh	kk	hh	hk	hk	hh	hh	hk	--	--	hh	hk	--	--	hh	kk	hk	hk	hh	hk	hk	hk	--	hh	hk	hk	hk	hk	--	hk	hh	hk	kk
Chr05_41631575	lmxll	ll	ll	lm	ll	ll	ll	ll	ll	ll	ll	lm	ll	lm	lm	lm	ll	ll	ll	ll	lm	lm	lm	ll	lm	ll	lm	ll	ll	lm	lm	lm	lm	ll	lm	ll	lm	lm	ll	lm	lm	lm	lm	ll	ll	ll	ll	ll	ll
Chr05_41844344	hkxhk	--	kk	kk	kk	hh	hk	--	--	--	hh	hk	kk	kk	kk	kk	--	kk	hk	hk	kk	kk	hk	hk	--	hk	--	kk	--	--	hk	kk	hk	--	--	kk	kk	hh	hh	hk	hk	hk	hh	hk	--	kk	hk	hk	--
Chr05_43399707	lmxll	ll	ll	ll	ll	lm	lm	ll	lm	ll	lm	ll	lm	lm	lm	lm	ll	ll	ll	ll	lm	ll	ll	lm	ll	lm	ll	lm	ll	ll	ll	lm	lm	ll	ll	lm	lm	lm	ll	ll	lm	lm	lm	lm	ll	ll	lm	ll	ll
Chr05_43399755	lmxll	ll	ll	ll	ll	lm	lm	lm	ll	ll	lm	ll	lm	lm	ll	lm	lm	ll	lm	lm	lm	ll	lm	lm	lm	ll	lm	ll	lm	lm	lm	lm	lm	ll	ll	ll	lm	lm	ll	lm	lm	lm	ll	ll	lm	ll	ll	lm	ll
Chr05_43399965	lmxll	ll	lm	ll	ll	ll	lm	ll	lm	ll	lm	lm	lm	lm	lm	lm	ll	ll	ll	ll	lm	ll	ll	lm	ll	ll	ll	lm	ll	lm	ll	lm	lm	ll	ll	lm	lm	lm	ll	ll	lm	lm	lm	lm	ll	ll	lm	ll	ll
Chr05_4373699	lmxll	lm	lm	lm	--	ll	ll	ll	ll	ll	lm	ll	ll	ll	lm	lm	ll	lm	lm	lm	ll	lm	lm	ll	ll	ll	ll	ll	ll	ll	lm	ll	ll	lm	lm	lm	lm	ll	ll	lm	ll	ll	lm	ll	lm	ll	lm	lm	lm
Chr05_44863196	nnxnp	np	nn	np	--	nn	nn	np	np	np	np	np	np	nn	nn	nn	np	np	np	np	nn	np	nn	np	np	nn	nn	np	np	np	nn	np	np	np	nn	nn	nn	nn	nn	np	nn	nn	np	nn	--	nn	np	nn	np
Chr05_44863264	nnxnp	np	nn	np	--	nn	nn	np	np	np	np	np	np	nn	nn	nn	np	np	np	np	nn	np	nn	np	np	nn	nn	np	np	np	nn	np	np	np	nn	nn	nn	nn	nn	np	nn	nn	np	nn	--	nn	np	nn	np
Chr05_44863266	lmxll	ll	ll	ll	--	ll	ll	lm	lm	lm	lm	lm	ll	ll	lm	lm	lm	lm	ll	ll	ll	ll	ll	ll	ll	ll	lm	lm	lm	lm	ll	lm	ll	lm	lm	lm	ll	lm	ll	ll	ll	lm	ll	ll	--	ll	ll	ll	lm
Chr05_44863349	lmxll	ll	ll	lm	--	lm	ll	ll	ll	ll	ll	lm	ll	lm	lm	lm	ll	ll	ll	ll	lm	lm	lm	ll	ll	ll	lm	ll	ll	ll	lm	ll	lm	ll	lm	lm	lm	lm	ll	lm	--	lm	lm	ll	--	ll	ll	lm	ll
Chr05_44863366	lmxll	lm	ll	ll	--	lm	lm	lm	lm	ll	lm	ll	ll	ll	ll	ll	lm	ll	lm	lm	ll	ll	lm	ll	--	lm	ll	ll	lm	ll	ll	ll	ll	lm	ll	ll	ll	ll	lm	lm	--	ll	ll	lm	--	ll	lm	ll	ll
Chr05_44924690	lmxll	--	lm	lm	lm	lm	ll	ll	ll	ll	lm	ll	ll	lm	lm	lm	ll	--	lm	ll	lm	lm	lm	lm	ll	lm	lm	ll	lm	lm	lm	ll	ll	lm	ll	ll	lm	lm	ll	lm	ll	ll	lm	ll	ll	ll	ll	lm	ll
Chr05_45090641	hkxhk	hk	kk	hh	hh	hk	hk	hk	hk	hh	hh	hk	hk	kk	kk	kk	hk	hk	hh	hk	hh	hh	hk	hh	hk	hk	--	hk	hk	hk	hk	kk	hh	hk	--	hh	hk	kk	hh	hk	--	hk	hk	hk	hk	kk	hh	hk	hh
Chr05_45108523	nnxnp	--	nn	nn	--	np	np	nn	nn	nn	nn	np	np	nn	nn	nn	nn	nn	np	np	nn	nn	np	np	nn	np	np	nn	nn	nn	np	np	np	np	--	nn	np	np	np	np	np	np	nn	np	np	--	np	nn	nn
Chr05_45313895	lmxll	lm	ll	lm	ll	ll	ll	ll	lm	ll	ll	ll	lm	lm	lm	lm	ll	ll	lm	lm	lm	ll	lm	ll	ll	lm	ll	ll	ll	lm	ll	lm	lm	ll	lm	lm	lm	ll	--	ll	ll	lm	ll	ll	--	lm	lm	ll	lm
Chr05_46484313	nnxnp	np	np	np	nn	nn	nn	np	nn	nn	nn	nn	nn	np	np	np	np	np	nn	np	np	nn	nn	nn	np	np	np	nn	nn	nn	nn	nn	np	np	nn	nn	nn	np	np	np	np	--	np	np	--	nn	nn	nn	nn
Chr05_47891358	lmxll	--	ll	ll	ll	ll	ll	lm	ll	ll	ll	lm	ll	ll	lm	lm	lm	lm	ll	ll	lm	ll	ll	ll	ll	ll	lm	ll	lm	lm	ll	lm	ll	lm	lm	ll	ll	lm	ll	ll	ll	lm	ll	ll	ll	ll	ll	ll	ll
Chr05_47891368	lmxll	--	ll	lm	--	lm	ll	lm	ll	ll	ll	lm	lm	lm	lm	ll	ll	ll	lm	ll	ll	lm	lm	ll	ll	lm	lm	ll	ll	ll	lm	ll	lm	ll	ll	ll	lm	lm	lm	lm	ll	lm	lm	lm	ll	ll	lm	ll	ll
Chr05_47984357	lmxll	lm	ll	ll	--	lm	lm	lm	lm	ll	lm	lm	lm	ll	lm	lm	ll	ll	ll	ll	lm	lm	lm	ll	ll	lm	ll	ll	lm	lm	ll	ll	lm	ll	lm	ll	lm	lm	ll	lm	lm	ll	lm	lm	ll	ll	lm	lm	lm
Chr05_48081456	nnxnp	nn	np	np	nn	nn	np	nn	nn	nn	np	np	nn	np	np	np	nn	np	nn	nn	nn	np	np	nn	nn	np	nn	np	nn	nn	np	nn	np	nn	np	np	nn	nn	nn	np	np	nn	nn	nn	np	np	nn	nn	nn
Chr05_48252007	lmxll	lm	ll	ll	--	lm	lm	ll	lm	--	ll	lm	ll	ll	lm	lm	ll	lm	lm	lm	lm	ll	lm	ll	lm	lm	lm	lm	lm	ll	ll	ll	ll	ll	ll	ll	ll	ll	ll	ll	ll	ll	lm	ll	ll	lm	lm	ll	lm
Chr05_48252023	lmxll	lm	lm	ll	--	lm	lm	ll	lm	--	ll	lm	ll	ll	lm	lm	ll	lm	lm	lm	lm	ll	lm	ll	lm	lm	lm	lm	lm	ll	ll	ll	ll	ll	ll	ll	ll	ll	ll	ll	ll	ll	lm	ll	ll	lm	lm	ll	lm
Chr05_48252044	lmxll	lm	lm	ll	--	lm	lm	ll	lm	--	ll	lm	ll	ll	lm	lm	ll	lm	lm	lm	lm	ll	lm	ll	lm	lm	lm	lm	lm	ll	ll	ll	ll	ll	ll	ll	ll	ll	ll	ll	ll	ll	lm	ll	ll	lm	lm	ll	lm
Chr05_482653	nnxnp	np	np	nn	nn	np	np	nn	nn	nn	nn	nn	nn	np	np	np	np	nn	np	np	nn	nn	np	nn	nn	nn	np	np	nn	nn	np	nn	nn	np	nn	nn	np	nn	nn	np	nn	nn	nn	np	--	nn	np	nn	nn
Chr05_48425718	nnxnp	nn	np	np	--	nn	np	nn	--	nn	np	np	np	np	np	np	nn	np	np	nn	np	np	np	nn	nn	np	nn	nn	nn	np	nn	nn	np	nn	--	np	nn	nn	np	np	np	nn	nn	np	nn	nn	np	np	np
Chr05_48425762	nnxnp	nn	np	np	--	nn	np	nn	--	nn	np	np	nn	np	np	np	--	nn	np	np	np	np	np	nn	nn	np	nn	np	nn	nn	nn	nn	np	nn	nn	nn	np	nn	nn	np	nn	nn	nn	np	nn	np	nn	np	nn
Chr05_4877016	lmxll	lm	lm	ll	--	ll	ll	lm	lm	--	ll	lm	ll	lm	lm	lm	ll	ll	ll	ll	lm	ll	lm	ll	ll	lm	lm	lm	lm	lm	lm	lm	lm	ll	lm	ll	--	lm	--	ll	ll	lm	lm	lm	ll	--	lm	ll	ll
Chr05_50877475	lmxll	--	lm	lm	ll	ll	ll	ll	ll	lm	lm	lm	ll	lm	lm	lm	ll	ll	ll	lm	lm	ll	lm	lm	lm	ll	ll	lm	ll	lm	lm	ll	lm	ll	ll	lm	ll	lm	lm	ll	lm	lm	ll	ll	ll	ll	lm	ll	ll
Chr05_50877746	lmxll	--	lm	lm	ll	ll	ll	ll	ll	lm	lm	lm	ll	lm	lm	lm	ll	ll	ll	lm	lm	ll	lm	lm	lm	ll	ll	lm	lm	lm	lm	ll	lm	ll	ll	lm	ll	lm	lm	ll	lm	lm	ll	ll	ll	ll	lm	ll	ll
Chr05_50877764	lmxll	--	ll	lm	ll	lm	lm	ll	lm	ll	ll	ll	ll	ll	lm	ll	ll	ll	ll	ll	ll	ll	lm	lm	ll	ll	ll	lm	ll	lm	lm	ll	ll	ll	ll	lm	lm	lm	lm	lm	lm	lm	ll	ll	ll	lm	ll	ll	lm
Chr05_52739758	lmxll	--	ll	ll	--	ll	ll	ll	ll	ll	lm	lm	lm	ll	lm	lm	lm	--	ll	lm	ll	lm	ll	ll	lm	lm	lm	lm	lm	lm	ll	lm	ll	lm	ll	ll	ll	lm	ll	ll	lm	ll	lm	ll	ll	ll	lm	ll	lm
Chr05_53491955	lmxll	--	lm	lm	--	ll	ll	lm	ll	ll	lm	lm	lm	ll	lm	lm	lm	--	ll	ll	lm	lm	lm	--	lm	lm	ll	ll	ll	ll	lm	ll	lm	ll	lm	lm	lm	lm	--	lm	lm	lm	lm	ll	ll	lm	ll	lm	ll
Chr05_54498907	lmxll	ll	lm	lm	ll	ll	lm	lm	ll	ll	lm	ll	lm	ll	lm	ll	ll	--	ll	ll	ll	lm	lm	lm	ll	ll	lm	lm	ll	ll	ll	lm	lm	ll	--	lm	ll	ll	ll	ll	ll	ll	ll	lm	lm	ll	ll	ll	lm
Chr05_54499166	nnxnp	nn	nn	np	nn	np	nn	np	np	nn	nn	np	np	nn	np	np	np	--	np	nn	np	np	nn	nn	np	np	nn	nn	nn	nn	nn	nn	np	nn	--	np	np	np	np	np	np	nn	nn	np	np	np	nn	nn	np
Chr05_54738537	nnxnp	np	nn	np	nn	np	np	nn	np	--	nn	nn	nn	nn	nn	nn	np	np	nn	np	nn	nn	np	np	nn	nn	np	np	nn	nn	np	nn	nn	np	nn	nn	nn	np	nn	np	np	nn	np	np	nn	nn	np	nn	nn
Chr05_54738634	lmxll	ll	lm	ll	ll	ll	ll	lm	ll	--	ll	ll	lm	lm	ll	lm	lm	lm	lm	lm	lm	lm	ll	ll	lm	lm	ll	ll	lm	lm	lm	lm	lm	lm	ll	lm	ll	lm	lm	ll	lm	ll	lm	lm	ll	ll	ll	ll	ll
Chr05_55921613	lmxll	ll	ll	ll	--	lm	lm	ll	ll	lm	lm	lm	lm	lm	ll	ll	lm	lm	lm	lm	ll	ll	lm	lm	ll	ll	--	lm	lm	ll	ll	ll	ll	ll	ll	lm	ll	lm	lm	--	ll	ll	lm	ll	lm	lm	lm	ll	lm
Chr05_57428281	lmxll	--	lm	lm	--	ll	lm	ll	ll	ll	ll	ll	lm	ll	lm	ll	ll	lm	ll	lm	lm	ll	ll	lm	ll	lm	lm	lm	ll	ll	ll	lm	lm	ll	lm	lm	lm	ll	ll	ll	lm	ll	ll	lm	ll	lm	ll	ll	lm
Chr05_57639355	nnxnp	nn	nn	np	--	nn	np	nn	nn	nn	nn	np	nn	np	np	np	nn	nn	np	nn	--	np	np	nn	np	np	nn	np	nn	nn	np	nn	np	nn	nn	np	nn	nn	nn	np	nn	nn	nn	nn	nn	np	nn	nn	nn
Chr05_57639618	lmxll	--	ll	ll	--	ll	ll	lm	lm	lm	lm	lm	ll	ll	lm	lm	lm	lm	ll	ll	ll	ll	ll	ll	ll	ll	lm	lm	lm	lm	ll	lm	ll	lm	lm	ll	ll	lm	ll	ll	ll	lm	ll	ll	ll	ll	lm	ll	lm
Chr05_57639661	lmxll	ll	lm	ll	ll	ll	ll	lm	ll	lm	ll	ll	lm	lm	ll	lm	lm	lm	ll	lm	lm	ll	ll	lm	ll	lm	ll	ll	lm	ll	lm	lm	lm	ll	ll	lm	lm	lm	lm	ll	lm	lm	lm	ll	ll	ll	lm	lm	ll
Chr05_57639663	lmxll	ll	ll	lm	ll	lm	lm	ll	lm	ll	ll	lm	lm	lm	ll	ll	ll	ll	lm	ll	lm	lm	lm	lm	ll	ll	ll	lm	ll	lm	lm	lm	ll	ll	ll	ll	lm	ll	lm	lm	ll	lm	ll	lm	ll	lm	lm	lm	lm
Chr05_57831620	lmxll	ll	ll	ll	ll	ll	ll	ll	lm	ll	lm	lm	ll	lm	ll	lm	ll	lm	lm	ll	lm	ll	lm	ll	lm	lm	ll	ll	lm	ll	ll	lm	lm	lm	ll	lm	ll	ll	ll	lm	ll	ll	lm	ll	ll	ll	lm	lm	lm
Chr05_58145704	nnxnp	nn	nn	np	nn	np	nn	np	np	nn	np	np	np	nn	nn	nn	nn	nn	np	nn	nn	np	np	--	np	np	nn	np	nn	nn	np	nn	np	np	nn	np	np	np	np	np	np	nn	np	np	nn	nn	np	np	np
Chr05_58299754	lmxll	--	lm	lm	ll	ll	ll	lm	ll	lm	ll	lm	ll	ll	ll	lm	lm	lm	ll	ll	lm	lm	ll	lm	ll	ll	lm	--	ll	lm	ll	lm	lm	lm	ll	ll	ll	lm	lm	lm	lm	ll	ll	ll	lm	ll	ll	ll	ll
Chr05_58477153	lmxll	ll	lm	ll	--	lm	ll	ll	ll	ll	lm	ll	ll	ll	ll	--	lm	lm	ll	lm	ll	ll	ll	lm	ll	ll	ll	ll	ll	ll	ll	ll	ll	lm	--	ll	ll	lm	lm	lm	lm	lm	lm	lm	ll	lm	ll	ll	ll
Chr05_59259712	lmxll	ll	lm	lm	--	ll	ll	ll	lm	--	lm	lm	lm	ll	lm	lm	lm	lm	ll	ll	ll	ll	lm	ll	--	lm	lm	lm	ll	ll	lm	lm	lm	lm	ll	ll	lm	lm	--	ll	ll	ll	ll	lm	ll	ll	lm	ll	lm
Chr05_59259820	lmxll	ll	lm	lm	--	ll	ll	ll	lm	--	lm	lm	lm	lm	ll	lm	lm	lm	ll	ll	ll	ll	lm	ll	ll	lm	lm	lm	ll	ll	lm	lm	lm	lm	ll	ll	ll	ll	--	ll	ll	ll	ll	lm	lm	ll	lm	ll	lm
Chr05_59579955	nnxnp	nn	np	np	--	nn	np	nn	nn	nn	np	np	nn	np	np	np	nn	np	np	nn	np	np	np	nn	np	np	np	np	np	np	np	nn	np	nn	np	nn	nn	nn	nn	np	np	nn	nn	nn	--	np	nn	nn	nn
Chr05_59580151	nnxnp	nn	np	np	--	nn	np	nn	nn	nn	np	np	nn	np	np	np	nn	np	np	nn	np	np	np	nn	np	nn	np	np	nn	nn	np	nn	np	nn	np	nn	nn	nn	nn	nn	np	nn	nn	nn	--	np	nn	nn	nn
Chr05_60909437	nnxnp	nn	np	np	--	nn	np	nn	nn	nn	np	np	nn	np	np	np	nn	--	np	nn	np	np	np	nn	nn	np	np	np	nn	nn	np	nn	np	nn	nn	np	nn	nn	nn	np	np	nn	nn	nn	np	nn	nn	nn	nn
Chr05_61055954	lmxll	lm	lm	ll	--	ll	ll	lm	lm	ll	lm	lm	lm	lm	lm	lm	ll	lm	lm	ll	ll	lm	ll	lm	lm	ll	--	lm	lm	ll	ll	ll	ll	lm	lm	lm	lm	lm	ll	lm	lm	ll	lm	ll	ll	lm	ll	lm	ll
Chr05_6348213	lmxll	ll	lm	lm	ll	lm	lm	ll	lm	lm	ll	ll	lm	lm	lm	ll	ll	ll	ll	ll	lm	ll	ll	ll	lm	ll	lm	lm	lm	ll	ll	lm	lm	ll	ll	ll	lm	lm	ll	ll	ll	lm	ll	lm	--	lm	lm	lm	lm
Chr05_6348297	lmxll	ll	ll	ll	ll	ll	lm	lm	ll	lm	lm	lm	ll	ll	ll	lm	lm	ll	lm	lm	ll	lm	ll	lm	lm	ll	ll	ll	lm	lm	ll	lm	lm	lm	ll	lm	ll	ll	lm	lm	ll	ll	lm	ll	ll	ll	lm	lm	lm
Chr05_66280484	lmxll	--	lm	ll	--	lm	ll	ll	lm	ll	lm	lm	lm	lm	ll	lm	ll	ll	ll	lm	ll	ll	lm	lm	ll	lm	lm	lm	ll	lm	lm	lm	lm	ll	--	ll	lm	lm	ll	lm	lm	lm	ll	ll	ll	ll	lm	ll	ll
Chr05_66280551	lmxll	--	ll	ll	--	lm	ll	ll	lm	ll	lm	lm	lm	lm	ll	lm	ll	ll	ll	lm	ll	ll	lm	lm	ll	lm	lm	lm	ll	lm	lm	lm	lm	ll	--	ll	lm	lm	ll	lm	lm	lm	ll	ll	ll	lm	lm	ll	ll
Chr05_69624148	hkxhk	hk	hk	hk	--	--	hk	--	hh	--	kk	kk	hh	hh	hk	hh	hh	--	--	hh	kk	hk	hk	--	hk	hk	hk	hh	hh	hh	hk	hh	hk	hh	hk	hk	kk	hk	--	hk	hk	hk	hk	hh	--	--	hk	--	--
Chr05_69624202	hkxhk	kk	hk	kk	--	--	hk	--	hk	--	kk	kk	hh	hh	hk	hh	hk	--	--	hh	kk	hk	hk	--	hk	hk	hk	hh	hh	hh	hk	hh	hk	hk	hk	kk	kk	hk	--	hk	hk	hk	hk	hh	--	--	hk	--	--
Chr05_69624219	hkxhk	hh	hk	kk	--	--	hk	--	hh	--	kk	kk	hh	hh	hk	hh	hh	--	--	hh	kk	hk	hk	--	hk	hk	hk	hh	hh	hh	hk	hh	hk	hh	hk	hk	kk	hk	--	hk	hk	hk	hk	hh	--	--	hk	--	--
Chr05_69637091	hkxhk	--	hk	hk	--	hk	hk	--	hh	--	hk	kk	hh	--	kk	hk	hh	--	--	hh	kk	hk	hk	hh	hk	hk	hk	hk	hh	hh	hk	hh	hk	hh	hk	hk	kk	hk	--	hk	hk	hk	hh	hh	hk	--	--	hk	hh
Chr05_70658230	nnxnp	nn	np	np	--	nn	np	nn	nn	nn	nn	np	nn	np	np	np	nn	--	np	nn	np	np	np	nn	nn	np	np	np	nn	nn	nn	nn	np	nn	np	np	nn	nn	nn	np	np	nn	np	nn	np	nn	nn	nn	nn
Chr05_71773793	lmxll	ll	ll	lm	ll	lm	lm	ll	ll	ll	ll	lm	lm	lm	ll	ll	ll	--	ll	ll	lm	lm	ll	lm	ll	ll	ll	lm	lm	lm	lm	lm	ll	ll	ll	ll	lm	ll	--	lm	ll	ll	ll	lm	--	lm	lm	ll	--
Chr05_74165674	nnxnp	--	nn	nn	--	nn	nn	np	np	--	np	nn	np	nn	np	nn	np	nn	nn	np	nn	np	nn	np	nn	np	np	nn	nn	nn	np	nn	np	np	np	np	np	np	np	nn	np	np	nn	nn	nn	np	nn	np	nn
Chr05_7477754	nnxnp	nn	nn	np	--	np	np	np	nn	--	np	np	np	np	np	np	nn	np	np	np	nn	np	np	np	nn	np	--	np	nn	nn	nn	nn	np	np	nn	nn	nn	nn	nn	np	nn	nn	np	nn	nn	nn	np	nn	np
Chr05_75472984	hkxhk	kk	--	--	--	--	--	hk	hk	hk	kk	hk	hk	--	hh	hh	hk	kk	--	hk	hh	hk	hk	hk	hk	--	kk	--	hh	hh	hk	hk	--	hk	kk	kk	hk	kk	--	hk	hk	hk	hh	--	hh	hk	--	hk	hk
Chr05_75943835	nnxnp	np	nn	np	--	nn	nn	np	nn	nn	nn	np	np	nn	nn	nn	nn	nn	np	nn	nn	np	np	np	nn	np	nn	nn	nn	np	np	np	np	np	nn	nn	nn	np	--	np	nn	nn	np	nn	nn	nn	np	nn	np
Chr05_75943867	nnxnp	np	nn	np	--	nn	nn	np	np	nn	np	np	np	nn	nn	nn	nn	nn	np	nn	nn	np	np	np	nn	np	nn	nn	nn	np	np	np	np	np	nn	nn	nn	np	--	np	nn	nn	np	nn	nn	nn	np	nn	np
Chr05_76764224	lmxll	lm	lm	ll	--	ll	ll	lm	ll	--	lm	lm	lm	ll	lm	lm	lm	--	lm	ll	ll	lm	lm	ll	lm	lm	ll	ll	lm	lm	ll	ll	ll	lm	ll	ll	ll	lm	ll	ll	ll	lm	lm	ll	ll	ll	lm	lm	lm
Chr05_76821456	nnxnp	nn	nn	np	nn	nn	np	nn	nn	nn	nn	nn	np	nn	np	np	nn	nn	nn	np	np	nn	np	nn	nn	np	np	np	nn	nn	nn	nn	np	np	nn	np	np	np	nn	nn	np	nn	nn	np	--	--	np	nn	nn
Chr05_76982079	nnxnp	nn	nn	nn	--	nn	nn	np	np	--	nn	nn	np	np	np	np	nn	nn	nn	nn	np	np	np	np	np	np	np	np	nn	np	np	nn	np	nn	nn	nn	np	np	nn	nn	nn	np	np	np	nn	np	nn	--	nn
[truncated: 3,773 more rows]
[truncated: 132 more columns]
