# Supplementary material for: High-Density Genetic Map Construction and Quantitative Trait Locus Analysis of Fruit- and Oil-Related Traits in Camellia oleifera Based on Double Digest Restriction Site-Associated DNA Sequencing
Source: Int J Mol Sci. 2024 Aug 14;25(16):8840. doi: 10.3390/ijms25168840 (PMC11354348; doi:10.3390/ijms25168840)
Supplement: Supplementary file 1 [file ijms-25-08840-s001.zip › Table S5 the SNPs names, genetic position, chromosomes and physical location in CON genome.xlsx]

## Sheet: total.sexAver.map
LG	marker	chromosome	physical location (bp)	CM	segregation type
LG01	Chr01_142586521	Chr01	142586521	0	lmxll
LG01	Chr01_28623015	Chr01	28623015	2.56	nnxnp
LG01	Chr01_172405496	Chr01	172405496	9.82	lmxll
LG01	Chr01_4462387	Chr01	4462387	13.643	nnxnp
LG01	Chr01_216876825	Chr01	216876825	15.038	lmxll
LG01	Chr01_137750530	Chr01	137750530	17.154	nnxnp
LG01	Chr01_116841079	Chr01	116841079	18.158	hkxhk
LG01	Chr01_76949803	Chr01	76949803	19.443	lmxll
LG01	Chr01_41119152	Chr01	41119152	20.56	lmxll
LG01	Chr01_178532565	Chr01	178532565	22.91	nnxnp
LG01	Chr01_217081406	Chr01	217081406	26.332	nnxnp
LG01	Chr01_82063278	Chr01	82063278	28.546	lmxll
LG01	Chr01_40201033	Chr01	40201033	29.376	lmxll
LG01	Chr01_124103448	Chr01	124103448	29.509	lmxll
LG01	Chr01_174950124	Chr01	174950124	30.032	lmxll
LG01	Chr01_81998002	Chr01	81998002	34.086	nnxnp
LG01	Chr01_176833990	Chr01	176833990	34.186	nnxnp
LG01	Chr01_8806350	Chr01	8806350	36.531	lmxll
LG01	Chr01_176856742	Chr01	176856742	39.085	nnxnp
LG01	Chr01_140630678	Chr01	140630678	39.581	nnxnp
LG01	Chr01_15596726	Chr01	15596726	40.435	lmxll
LG01	Chr01_62989796	Chr01	62989796	40.625	nnxnp
LG01	Chr01_191359226	Chr01	191359226	41.317	lmxll
LG01	Chr01_189478247	Chr01	189478247	44.05	nnxnp
LG01	Chr01_38837948	Chr01	38837948	44.38	lmxll
LG01	Chr01_165781399	Chr01	165781399	45.057	nnxnp
LG01	Chr01_88882997	Chr01	88882997	45.916	lmxll
LG01	Chr01_158275996	Chr01	158275996	49.355	lmxll
LG01	Chr01_169009834	Chr01	169009834	50.231	nnxnp
LG01	Chr01_210308356	Chr01	210308356	50.468	lmxll
LG01	Chr01_120249354	Chr01	120249354	50.869	lmxll
LG01	Chr01_132740800	Chr01	132740800	51.33	nnxnp
LG01	Chr01_3364165	Chr01	3364165	51.924	lmxll
LG01	Chr01_206209758	Chr01	206209758	51.924	lmxll
LG01	Chr01_15100986	Chr01	15100986	52.312	lmxll
LG01	Chr01_173938930	Chr01	173938930	52.516	lmxll
LG01	Chr01_68871721	Chr01	68871721	52.573	lmxll
LG01	Chr01_25320673	Chr01	25320673	52.874	lmxll
LG01	Chr01_75163180	Chr01	75163180	53.359	lmxll
LG01	Chr01_174803040	Chr01	174803040	53.692	lmxll
LG01	Chr01_160120907	Chr01	160120907	54.152	nnxnp
LG01	Chr01_158307681	Chr01	158307681	56.097	lmxll
LG01	Chr01_11455913	Chr01	11455913	56.236	nnxnp
LG01	Chr01_168912956	Chr01	168912956	56.909	nnxnp
LG01	Chr01_19364563	Chr01	19364563	57.43	lmxll
LG01	Chr01_144634522	Chr01	144634522	57.95	nnxnp
LG01	Chr01_198260801	Chr01	198260801	58.293	nnxnp
LG01	Chr01_168436445	Chr01	168436445	58.77	hkxhk
LG01	Chr01_3253153	Chr01	3253153	58.907	lmxll
LG01	Chr01_1544087	Chr01	1544087	59.932	lmxll
LG01	Chr01_158190671	Chr01	158190671	60.16	nnxnp
LG01	Chr01_143837710	Chr01	143837710	61.086	lmxll
LG01	Chr01_111348241	Chr01	111348241	61.324	lmxll
LG01	Chr01_144216432	Chr01	144216432	62.585	nnxnp
LG01	Chr01_57654857	Chr01	57654857	63.075	lmxll
LG01	Chr01_72576172	Chr01	72576172	63.547	nnxnp
LG01	Chr01_156686650	Chr01	156686650	63.965	lmxll
LG01	Chr01_182954542	Chr01	182954542	64.411	lmxll
LG01	Chr01_47147769	Chr01	47147769	64.437	lmxll
LG01	Chr01_88853462	Chr01	88853462	64.812	lmxll
LG01	Chr01_51782211	Chr01	51782211	64.825	nnxnp
LG01	Chr01_15237602	Chr01	15237602	65.487	lmxll
LG01	Chr01_135100624	Chr01	135100624	66.56	nnxnp
LG01	Chr01_124613702	Chr01	124613702	66.881	lmxll
LG01	Chr01_183150091	Chr01	183150091	66.892	lmxll
LG01	Chr01_14108911	Chr01	14108911	67.164	nnxnp
LG01	Chr01_136544736	Chr01	136544736	67.675	lmxll
LG01	Chr01_205363962	Chr01	205363962	67.877	hkxhk
LG01	Chr01_82940242	Chr01	82940242	68.074	hkxhk
LG01	Chr01_203505460	Chr01	203505460	68.237	lmxll
LG01	Chr01_203727162	Chr01	203727162	68.762	lmxll
LG01	Chr01_137561467	Chr01	137561467	69.303	lmxll
LG01	Chr01_42615870	Chr01	42615870	69.605	lmxll
LG01	Chr01_152086983	Chr01	152086983	69.634	nnxnp
LG01	Chr01_208032914	Chr01	208032914	70.743	lmxll
LG01	Chr01_32720416	Chr01	32720416	71.074	hkxhk
LG01	Chr01_88570179	Chr01	88570179	71.621	lmxll
LG01	Chr01_75165935	Chr01	75165935	72.581	lmxll
LG01	Chr01_47297277	Chr01	47297277	75.178	hkxhk
LG01	Chr01_66582691	Chr01	66582691	75.607	lmxll
LG01	Chr01_173919194	Chr01	173919194	76.243	lmxll
LG01	Chr01_33074397	Chr01	33074397	76.33	lmxll
LG01	Chr01_120176816	Chr01	120176816	77.134	nnxnp
LG01	Chr01_178533791	Chr01	178533791	77.154	lmxll
LG01	Chr01_188510553	Chr01	188510553	77.908	lmxll
LG01	Chr01_182121621	Chr01	182121621	78.035	nnxnp
LG01	Chr01_20487264	Chr01	20487264	78.137	nnxnp
LG01	Chr01_16154779	Chr01	16154779	78.141	lmxll
LG01	Chr01_39071315	Chr01	39071315	78.844	lmxll
LG01	Chr01_151596806	Chr01	151596806	79.493	hkxhk
LG01	Chr01_136758585	Chr01	136758585	80.392	nnxnp
LG01	Chr01_16198066	Chr01	16198066	81.063	nnxnp
LG01	Chr01_140758509	Chr01	140758509	81.584	nnxnp
LG01	Chr01_89612955	Chr01	89612955	82.504	nnxnp
LG01	Chr01_192642648	Chr01	192642648	82.8	lmxll
LG01	Chr01_124563762	Chr01	124563762	83.109	lmxll
LG01	Chr01_119652123	Chr01	119652123	83.124	nnxnp
LG01	Chr01_3224192	Chr01	3224192	83.746	nnxnp
LG01	Chr01_15989689	Chr01	15989689	84.353	lmxll
LG01	Chr01_136605527	Chr01	136605527	84.922	nnxnp
LG01	Chr01_5283543	Chr01	5283543	85.569	hkxhk
LG01	Chr01_44895657	Chr01	44895657	86.132	lmxll
LG01	Chr01_100868029	Chr01	100868029	87.05	nnxnp
LG01	Chr01_116547306	Chr01	116547306	87.055	lmxll
LG01	Chr01_8351250	Chr01	8351250	87.3	nnxnp
LG01	Chr01_117366318	Chr01	117366318	87.89	lmxll
LG01	Chr01_31715448	Chr01	31715448	88.476	nnxnp
LG01	Chr01_22625465	Chr01	22625465	88.993	lmxll
LG01	Chr01_173657843	Chr01	173657843	89.962	hkxhk
LG01	Chr01_71786546	Chr01	71786546	90.051	lmxll
LG01	Chr01_153857445	Chr01	153857445	90.126	lmxll
LG01	Chr01_99231594	Chr01	99231594	90.385	nnxnp
LG01	Chr01_22295064	Chr01	22295064	90.622	nnxnp
LG01	Chr01_169197433	Chr01	169197433	90.972	nnxnp
LG01	Chr01_113582998	Chr01	113582998	91.466	hkxhk
LG01	Chr01_50241007	Chr01	50241007	91.85	nnxnp
LG01	Chr01_28689111	Chr01	28689111	92.726	nnxnp
LG01	Chr01_196445221	Chr01	196445221	92.753	nnxnp
LG01	Chr01_204422557	Chr01	204422557	92.812	hkxhk
LG01	Chr01_4388899	Chr01	4388899	93.863	hkxhk
LG01	Chr01_110220912	Chr01	110220912	93.902	lmxll
LG01	Chr01_195777391	Chr01	195777391	94.824	lmxll
LG01	Chr01_22464366	Chr01	22464366	95.04	nnxnp
LG01	Chr01_179856051	Chr01	179856051	95.399	nnxnp
LG01	Chr01_89174906	Chr01	89174906	95.722	nnxnp
LG01	Chr01_31656981	Chr01	31656981	96.605	hkxhk
LG01	Chr01_136626727	Chr01	136626727	98.083	lmxll
LG01	Chr01_207445684	Chr01	207445684	98.42	hkxhk
LG01	Chr01_217312659	Chr01	217312659	99.014	nnxnp
LG01	Chr01_34036178	Chr01	34036178	99.239	hkxhk
LG01	Chr01_24725064	Chr01	24725064	99.994	hkxhk
LG01	Chr01_85043481	Chr01	85043481	100.142	lmxll
LG01	Chr01_66069635	Chr01	66069635	100.785	nnxnp
LG01	Chr01_168373849	Chr01	168373849	100.959	lmxll
LG01	Chr01_111303074	Chr01	111303074	101.447	lmxll
LG01	Chr01_31699909	Chr01	31699909	101.979	hkxhk
LG01	Chr01_37588095	Chr01	37588095	101.993	hkxhk
LG01	Chr01_21685075	Chr01	21685075	102.002	nnxnp
LG01	Chr01_64259429	Chr01	64259429	102.124	hkxhk
LG01	Chr01_16196490	Chr01	16196490	102.333	lmxll
LG01	Chr01_74346029	Chr01	74346029	102.606	nnxnp
LG01	Chr01_144146506	Chr01	144146506	102.884	lmxll
LG01	Chr01_71593827	Chr01	71593827	103.067	lmxll
LG01	Chr01_111984332	Chr01	111984332	103.587	hkxhk
LG01	Chr01_186684001	Chr01	186684001	103.984	lmxll
LG01	Chr01_1000763	Chr01	1000763	105.075	lmxll
LG01	Chr01_184475440	Chr01	184475440	105.373	nnxnp
LG01	Chr01_13548783	Chr01	13548783	106.782	nnxnp
LG01	Chr01_136695740	Chr01	136695740	106.868	lmxll
LG01	Chr01_208696171	Chr01	208696171	106.977	nnxnp
LG01	Chr01_141290820	Chr01	141290820	107.901	nnxnp
LG01	Chr01_27290854	Chr01	27290854	108.285	hkxhk
LG01	Chr01_182134539	Chr01	182134539	108.291	lmxll
LG01	Chr01_129550149	Chr01	129550149	108.57	nnxnp
LG01	Chr01_82501546	Chr01	82501546	108.88	lmxll
LG01	Chr01_160462153	Chr01	160462153	109.225	hkxhk
LG01	Chr01_137896137	Chr01	137896137	109.833	hkxhk
LG01	Chr01_82600298	Chr01	82600298	111.548	nnxnp
LG01	Chr01_117087090	Chr01	117087090	111.637	lmxll
LG01	Chr01_213321924	Chr01	213321924	111.795	nnxnp
LG01	Chr01_46070817	Chr01	46070817	111.9	nnxnp
LG01	Chr01_109195558	Chr01	109195558	112.579	lmxll
LG01	Chr01_46835427	Chr01	46835427	112.652	nnxnp
LG01	Chr01_162964250	Chr01	162964250	113.255	lmxll
LG01	Chr01_81508784	Chr01	81508784	113.942	lmxll
LG01	Chr01_205358812	Chr01	205358812	114.668	hkxhk
LG01	Chr01_106850482	Chr01	106850482	114.784	lmxll
LG01	Chr01_140850593	Chr01	140850593	114.922	lmxll
LG01	Chr01_2759255	Chr01	2759255	115.002	lmxll
LG01	Chr01_131805779	Chr01	131805779	116.251	lmxll
LG01	Chr01_88797968	Chr01	88797968	117.661	lmxll
LG01	Chr01_159323528	Chr01	159323528	119.31	nnxnp
LG01	Chr01_84769261	Chr01	84769261	120.999	nnxnp
LG01	Chr01_168163358	Chr01	168163358	121.715	nnxnp
LG01	Chr01_208877527	Chr01	208877527	122.163	nnxnp
LG01	Chr01_71784159	Chr01	71784159	122.238	lmxll
LG01	Chr01_65380314	Chr01	65380314	122.266	nnxnp
LG01	Chr01_203700079	Chr01	203700079	122.276	hkxhk
LG01	Chr01_132736676	Chr01	132736676	123.779	lmxll
LG01	Chr01_146430941	Chr01	146430941	123.903	lmxll
LG01	Chr01_76428543	Chr01	76428543	124.295	lmxll
LG01	Chr01_99326838	Chr01	99326838	127.115	nnxnp
LG01	Chr01_150054580	Chr01	150054580	128.206	hkxhk
LG01	Chr01_186368035	Chr01	186368035	128.384	lmxll
LG01	Chr01_59618998	Chr01	59618998	128.623	nnxnp
LG01	Chr01_45844810	Chr01	45844810	128.656	lmxll
LG01	Chr01_39578300	Chr01	39578300	129.892	nnxnp
LG01	Chr01_22791194	Chr01	22791194	130.055	lmxll
LG01	Chr01_26626336	Chr01	26626336	130.13	nnxnp
LG01	Chr01_131962027	Chr01	131962027	130.91	lmxll
LG01	Chr01_183759043	Chr01	183759043	131.852	lmxll
LG01	Chr01_76121099	Chr01	76121099	133.925	nnxnp
LG01	Chr01_134773031	Chr01	134773031	134.38	lmxll
LG01	Chr01_75766013	Chr01	75766013	134.398	nnxnp
LG01	Chr01_5089896	Chr01	5089896	134.976	hkxhk
LG01	Chr01_173678568	Chr01	173678568	135.984	nnxnp
LG01	Chr01_64730231	Chr01	64730231	136.316	hkxhk
LG01	Chr01_208870525	Chr01	208870525	136.899	nnxnp
LG01	Chr01_134457190	Chr01	134457190	137.522	hkxhk
LG01	Chr01_45542114	Chr01	45542114	138.087	nnxnp
LG01	Chr01_59862141	Chr01	59862141	138.16	nnxnp
LG01	Chr01_99603039	Chr01	99603039	139.587	lmxll
LG01	Chr01_209779099	Chr01	209779099	139.703	nnxnp
LG01	Chr01_213980186	Chr01	213980186	140.26	hkxhk
LG01	Chr01_152910469	Chr01	152910469	141.612	nnxnp
LG01	Chr01_119637728	Chr01	119637728	141.768	lmxll
LG01	Chr01_88567011	Chr01	88567011	143.234	lmxll
LG01	Chr01_151150524	Chr01	151150524	143.302	lmxll
LG01	Chr01_71799261	Chr01	71799261	143.571	lmxll
LG01	Chr01_88163328	Chr01	88163328	145.755	lmxll
LG01	Chr01_88889371	Chr01	88889371	146.646	nnxnp
LG01	Chr01_167862559	Chr01	167862559	147.836	nnxnp
LG01	Chr01_71788943	Chr01	71788943	149.48	nnxnp
LG01	Chr01_192545197	Chr01	192545197	149.503	nnxnp
LG01	Chr01_117408571	Chr01	117408571	150.492	lmxll
LG01	Chr01_82799428	Chr01	82799428	151.476	nnxnp
LG01	Chr01_120613081	Chr01	120613081	154.182	nnxnp
LG01	Chr01_2069932	Chr01	2069932	156.087	lmxll
LG01	Chr01_82440476	Chr01	82440476	156.312	lmxll
LG01	Chr01_45418395	Chr01	45418395	160.166	hkxhk
LG01	Chr01_65843916	Chr01	65843916	163.027	lmxll
LG01	Chr01_215393971	Chr01	215393971	163.426	nnxnp
LG01	Chr01_7986564	Chr01	7986564	163.882	nnxnp
LG01	Chr01_115586514	Chr01	115586514	164.109	nnxnp
LG01	Chr01_123983196	Chr01	123983196	165.125	lmxll
LG01	Chr01_124307745	Chr01	124307745	171.626	nnxnp
LG01	Chr01_175312715	Chr01	175312715	174.963	nnxnp
LG01	Chr01_9336299	Chr01	9336299	175.152	nnxnp
LG01	Chr01_134620223	Chr01	134620223	177.062	nnxnp
LG01	Chr01_111273777	Chr01	111273777	197.677	nnxnp
LG01	Chr01_67076301	Chr01	67076301	203.787	nnxnp
LG02	Chr02_185482105	Chr02	185482105	0	nnxnp
LG02	Chr02_175657098	Chr02	175657098	0.158	nnxnp
LG02	Chr02_48341321	Chr02	48341321	6.061	nnxnp
LG02	Chr02_158902352	Chr02	158902352	20.336	nnxnp
LG02	Chr02_188294369	Chr02	188294369	23.256	nnxnp
LG02	Chr02_28833297	Chr02	28833297	23.947	nnxnp
LG02	Chr02_172128925	Chr02	172128925	24.036	nnxnp
LG02	Chr02_188294631	Chr02	188294631	24.459	nnxnp
LG02	Chr02_60000392	Chr02	60000392	29.957	nnxnp
LG02	Chr02_144931255	Chr02	144931255	38.091	lmxll
LG02	Chr02_158666532	Chr02	158666532	38.736	hkxhk
LG02	Chr02_158666623	Chr02	158666623	39.464	hkxhk
LG02	Chr02_168458374	Chr02	168458374	40.649	nnxnp
LG02	Chr02_87780616	Chr02	87780616	43.642	nnxnp
LG02	Chr02_61925481	Chr02	61925481	45.589	nnxnp
LG02	Chr02_133046098	Chr02	133046098	46.595	nnxnp
LG02	Chr02_63295627	Chr02	63295627	47.559	nnxnp
LG02	Chr02_4814183	Chr02	4814183	49.966	hkxhk
LG02	Chr02_148121037	Chr02	148121037	50.232	lmxll
LG02	Chr02_6492132	Chr02	6492132	50.571	hkxhk
LG02	Chr02_137343600	Chr02	137343600	54.079	nnxnp
LG02	Chr02_34258583	Chr02	34258583	54.718	nnxnp
LG02	Chr02_127205620	Chr02	127205620	55.425	nnxnp
LG02	Chr02_39446188	Chr02	39446188	55.542	nnxnp
LG02	Chr02_133659999	Chr02	133659999	55.582	nnxnp
LG02	Chr02_14061999	Chr02	14061999	56.217	nnxnp
LG02	Chr02_7618820	Chr02	7618820	57.08	nnxnp
LG02	Chr02_120682133	Chr02	120682133	57.1	lmxll
LG02	Chr02_39446082	Chr02	39446082	57.807	nnxnp
LG02	Chr02_141872413	Chr02	141872413	58	lmxll
LG02	Chr02_84489910	Chr02	84489910	58.745	nnxnp
LG02	Chr02_1055302	Chr02	1055302	60.022	nnxnp
LG02	Chr02_124222317	Chr02	124222317	60.291	nnxnp
LG02	Chr02_4968621	Chr02	4968621	60.777	lmxll
LG02	Chr02_97470345	Chr02	97470345	61.485	nnxnp
LG02	Chr02_117984065	Chr02	117984065	61.544	nnxnp
LG02	Chr02_20058558	Chr02	20058558	62.657	lmxll
LG02	Chr02_160796406	Chr02	160796406	62.868	lmxll
LG02	Chr02_110522410	Chr02	110522410	63.86	nnxnp
LG02	Chr02_160796352	Chr02	160796352	65.253	lmxll
LG02	Chr02_19596838	Chr02	19596838	67.531	lmxll
LG02	Chr02_79604899	Chr02	79604899	67.803	lmxll
LG02	Chr02_122850409	Chr02	122850409	68.427	nnxnp
LG02	Chr02_11715504	Chr02	11715504	68.567	nnxnp
LG02	Chr02_759905	Chr02	759905	69.139	lmxll
LG02	Chr02_5400288	Chr02	5400288	71.348	nnxnp
LG02	Chr02_61585634	Chr02	61585634	71.566	lmxll
LG02	Chr02_759975	Chr02	759975	71.974	lmxll
LG02	Chr02_146127231	Chr02	146127231	73.14	lmxll
LG02	Chr02_122961218	Chr02	122961218	73.234	nnxnp
LG02	Chr02_81033733	Chr02	81033733	73.591	lmxll
LG02	Chr02_15264631	Chr02	15264631	73.964	lmxll
LG02	Chr02_123546917	Chr02	123546917	74.417	nnxnp
LG02	Chr02_110547971	Chr02	110547971	76.008	nnxnp
LG02	Chr02_81356360	Chr02	81356360	77.045	nnxnp
LG02	Chr02_13950348	Chr02	13950348	77.121	nnxnp
LG02	Chr02_190593297	Chr02	190593297	77.58	lmxll
LG02	Chr02_15137342	Chr02	15137342	78.596	lmxll
LG02	Chr02_116850822	Chr02	116850822	78.689	lmxll
LG02	Chr02_138671336	Chr02	138671336	78.864	hkxhk
LG02	Chr02_8826484	Chr02	8826484	79.678	nnxnp
LG02	Chr02_110500438	Chr02	110500438	80.384	nnxnp
LG02	Chr02_15137159	Chr02	15137159	80.825	lmxll
LG02	Chr02_2816205	Chr02	2816205	80.828	lmxll
LG02	Chr02_98558620	Chr02	98558620	81.245	hkxhk
LG02	Chr02_99679080	Chr02	99679080	82.114	hkxhk
LG02	Chr02_19597047	Chr02	19597047	82.191	nnxnp
LG02	Chr02_86449963	Chr02	86449963	83.036	nnxnp
LG02	Chr02_90869035	Chr02	90869035	83.715	nnxnp
LG02	Chr02_172128753	Chr02	172128753	84.613	lmxll
LG02	Chr02_11064760	Chr02	11064760	84.689	lmxll
LG02	Chr02_1959840	Chr02	1959840	85.445	nnxnp
LG02	Chr02_16797467	Chr02	16797467	85.785	nnxnp
LG02	Chr02_19597128	Chr02	19597128	86.102	nnxnp
LG02	Chr02_80665083	Chr02	80665083	86.519	nnxnp
LG02	Chr02_1303045	Chr02	1303045	89.167	lmxll
LG02	Chr02_78968260	Chr02	78968260	89.376	nnxnp
LG02	Chr02_21455553	Chr02	21455553	90.395	nnxnp
LG02	Chr02_1303119	Chr02	1303119	90.418	lmxll
LG02	Chr02_80667506	Chr02	80667506	90.559	nnxnp
LG02	Chr02_28833420	Chr02	28833420	91.522	nnxnp
LG02	Chr02_61029568	Chr02	61029568	91.847	lmxll
LG02	Chr02_133948229	Chr02	133948229	92.063	lmxll
LG02	Chr02_95968325	Chr02	95968325	92.725	lmxll
LG02	Chr02_11358217	Chr02	11358217	92.859	lmxll
LG02	Chr02_133627254	Chr02	133627254	93.055	nnxnp
LG02	Chr02_83049978	Chr02	83049978	93.547	nnxnp
LG02	Chr02_64887687	Chr02	64887687	94.061	lmxll
LG02	Chr02_80667273	Chr02	80667273	95.227	nnxnp
LG02	Chr02_34344858	Chr02	34344858	95.473	nnxnp
LG02	Chr02_108048273	Chr02	108048273	95.631	nnxnp
LG02	Chr02_1322371	Chr02	1322371	96.26	lmxll
LG02	Chr02_80664857	Chr02	80664857	97.175	nnxnp
LG02	Chr02_52022673	Chr02	52022673	97.288	hkxhk
LG02	Chr02_98199726	Chr02	98199726	97.7	lmxll
LG02	Chr02_34344919	Chr02	34344919	97.842	nnxnp
LG02	Chr02_188715488	Chr02	188715488	99.135	hkxhk
LG02	Chr02_80664445	Chr02	80664445	100.075	nnxnp
LG02	Chr02_14318570	Chr02	14318570	100.131	lmxll
LG02	Chr02_14514319	Chr02	14514319	102.54	nnxnp
LG02	Chr02_58658179	Chr02	58658179	103.754	lmxll
LG02	Chr02_77458024	Chr02	77458024	104.407	nnxnp
LG02	Chr02_152133236	Chr02	152133236	104.602	lmxll
LG02	Chr02_95895091	Chr02	95895091	104.81	nnxnp
LG02	Chr02_132478606	Chr02	132478606	105.276	hkxhk
LG02	Chr02_171115964	Chr02	171115964	106.709	lmxll
LG02	Chr02_34345217	Chr02	34345217	107.234	nnxnp
LG02	Chr02_35722425	Chr02	35722425	107.295	lmxll
LG02	Chr02_148108037	Chr02	148108037	108.297	lmxll
LG02	Chr02_110562478	Chr02	110562478	109.173	lmxll
LG02	Chr02_67624426	Chr02	67624426	110.073	nnxnp
LG02	Chr02_136040868	Chr02	136040868	110.899	lmxll
LG02	Chr02_150262528	Chr02	150262528	111.173	lmxll
LG02	Chr02_12965710	Chr02	12965710	111.354	lmxll
LG02	Chr02_66139398	Chr02	66139398	112.211	hkxhk
LG02	Chr02_35163023	Chr02	35163023	112.527	lmxll
LG02	Chr02_48027020	Chr02	48027020	113.097	nnxnp
LG02	Chr02_143413510	Chr02	143413510	113.294	lmxll
LG02	Chr02_35722351	Chr02	35722351	113.636	nnxnp
LG02	Chr02_29126687	Chr02	29126687	113.932	nnxnp
LG02	Chr02_92794434	Chr02	92794434	114.242	nnxnp
LG02	Chr02_122961007	Chr02	122961007	114.299	lmxll
LG02	Chr02_70257457	Chr02	70257457	114.768	nnxnp
LG02	Chr02_144931079	Chr02	144931079	114.859	hkxhk
LG02	Chr02_143413726	Chr02	143413726	114.915	lmxll
LG02	Chr02_84959798	Chr02	84959798	115.245	lmxll
LG02	Chr02_62841965	Chr02	62841965	115.771	nnxnp
LG02	Chr02_133399844	Chr02	133399844	115.963	nnxnp
LG02	Chr02_23136082	Chr02	23136082	116.313	hkxhk
LG02	Chr02_41342013	Chr02	41342013	118.589	lmxll
LG02	Chr02_6671666	Chr02	6671666	120.014	lmxll
LG02	Chr02_19873024	Chr02	19873024	120.285	lmxll
LG02	Chr02_66261950	Chr02	66261950	120.597	nnxnp
LG02	Chr02_24659573	Chr02	24659573	120.929	nnxnp
LG02	Chr02_48143599	Chr02	48143599	121.471	nnxnp
LG02	Chr02_59380624	Chr02	59380624	121.746	hkxhk
LG02	Chr02_27575792	Chr02	27575792	122.416	lmxll
LG02	Chr02_156591671	Chr02	156591671	123.484	lmxll
LG02	Chr02_120682204	Chr02	120682204	125.102	lmxll
LG02	Chr02_188235989	Chr02	188235989	125.449	nnxnp
LG02	Chr02_114840922	Chr02	114840922	126.098	hkxhk
LG02	Chr02_70331261	Chr02	70331261	126.929	nnxnp
LG02	Chr02_84057027	Chr02	84057027	127.863	nnxnp
LG02	Chr02_189404609	Chr02	189404609	129.129	lmxll
LG02	Chr02_148127328	Chr02	148127328	129.376	lmxll
LG02	Chr02_14867093	Chr02	14867093	130.671	lmxll
LG02	Chr02_28926671	Chr02	28926671	130.906	lmxll
LG02	Chr02_84980628	Chr02	84980628	131.156	lmxll
LG02	Chr02_148121284	Chr02	148121284	132.439	lmxll
LG02	Chr02_92119121	Chr02	92119121	133.765	hkxhk
LG02	Chr02_29160175	Chr02	29160175	134.781	nnxnp
LG02	Chr02_87780543	Chr02	87780543	135.33	lmxll
LG02	Chr02_148127506	Chr02	148127506	135.75	lmxll
LG02	Chr02_61874448	Chr02	61874448	136.482	nnxnp
LG02	Chr02_122850146	Chr02	122850146	137.476	lmxll
LG02	Chr02_48343909	Chr02	48343909	137.562	nnxnp
LG02	Chr02_36054958	Chr02	36054958	137.574	nnxnp
LG02	Chr02_134555295	Chr02	134555295	137.751	hkxhk
LG02	Chr02_90352015	Chr02	90352015	138.697	lmxll
LG02	Chr02_133511375	Chr02	133511375	139.245	nnxnp
LG02	Chr02_49426894	Chr02	49426894	140.21	lmxll
LG02	Chr02_166220387	Chr02	166220387	146.504	lmxll
LG02	Chr02_110519422	Chr02	110519422	147.179	lmxll
LG02	Chr02_174275515	Chr02	174275515	147.552	lmxll
LG02	Chr02_80664995	Chr02	80664995	148.626	lmxll
LG02	Chr02_89400938	Chr02	89400938	151.195	lmxll
LG02	Chr02_61874094	Chr02	61874094	152.436	nnxnp
LG02	Chr02_89400637	Chr02	89400637	152.64	lmxll
LG02	Chr02_135646992	Chr02	135646992	154.533	lmxll
LG02	Chr02_125900481	Chr02	125900481	156.198	lmxll
LG02	Chr02_14187940	Chr02	14187940	157.941	nnxnp
LG02	Chr02_83533726	Chr02	83533726	158.409	lmxll
LG02	Chr02_109124735	Chr02	109124735	162.07	lmxll
LG02	Chr02_107155793	Chr02	107155793	163.515	lmxll
LG02	Chr02_36054823	Chr02	36054823	163.893	nnxnp
LG02	Chr02_87780842	Chr02	87780842	164.029	lmxll
LG02	Chr02_146454863	Chr02	146454863	168.53	lmxll
LG02	Chr02_95895203	Chr02	95895203	170.485	lmxll
LG02	Chr02_45221431	Chr02	45221431	176.049	lmxll
LG02	Chr02_95968513	Chr02	95968513	184.68	lmxll
LG02	Chr02_76068497	Chr02	76068497	185.583	lmxll
LG02	Chr02_88276733	Chr02	88276733	186.5	lmxll
LG02	Chr02_95901516	Chr02	95901516	196.192	lmxll
LG02	Chr02_67624294	Chr02	67624294	203.01	lmxll
LG02	Chr02_93362998	Chr02	93362998	208.62	lmxll
LG02	Chr02_43625225	Chr02	43625225	220.303	lmxll
LG02	Chr02_43625164	Chr02	43625164	220.892	lmxll
LG03	Chr03_73346738	Chr03	73346738	0	hkxhk
LG03	Chr03_86970738	Chr03	86970738	4.418	lmxll
LG03	Chr03_73295220	Chr03	73295220	14.759	lmxll
LG03	Chr03_49734809	Chr03	49734809	16.735	lmxll
LG03	Chr03_78580486	Chr03	78580486	19.004	lmxll
LG03	Chr03_72959101	Chr03	72959101	24.705	lmxll
LG03	Chr03_168485512	Chr03	168485512	27.239	lmxll
LG03	Chr03_47547929	Chr03	47547929	28.012	nnxnp
LG03	Chr03_188184144	Chr03	188184144	31.407	nnxnp
LG03	Chr03_77945264	Chr03	77945264	34.404	lmxll
LG03	Chr03_55855462	Chr03	55855462	36.251	hkxhk
LG03	Chr03_73292444	Chr03	73292444	37.193	lmxll
LG03	Chr03_42544290	Chr03	42544290	38.592	hkxhk
LG03	Chr03_80701724	Chr03	80701724	38.734	lmxll
LG03	Chr03_175600720	Chr03	175600720	39.423	nnxnp
LG03	Chr03_73231414	Chr03	73231414	40.686	nnxnp
LG03	Chr03_83616986	Chr03	83616986	42.574	lmxll
LG03	Chr03_167677192	Chr03	167677192	45.701	nnxnp
LG03	Chr03_182246518	Chr03	182246518	47.243	lmxll
LG03	Chr03_8530958	Chr03	8530958	47.338	nnxnp
LG03	Chr03_15144951	Chr03	15144951	50.326	lmxll
LG03	Chr03_98038390	Chr03	98038390	51.255	lmxll
LG03	Chr03_74096010	Chr03	74096010	53.673	lmxll
LG03	Chr03_8516731	Chr03	8516731	54.349	nnxnp
LG03	Chr03_158126137	Chr03	158126137	54.511	nnxnp
LG03	Chr03_134689666	Chr03	134689666	54.79	nnxnp
LG03	Chr03_173447688	Chr03	173447688	55.373	lmxll
LG03	Chr03_99428321	Chr03	99428321	56.336	lmxll
LG03	Chr03_74282812	Chr03	74282812	59.04	lmxll
LG03	Chr03_135303135	Chr03	135303135	59.202	nnxnp
LG03	Chr03_42370037	Chr03	42370037	60.093	nnxnp
LG03	Chr03_116783915	Chr03	116783915	60.454	lmxll
LG03	Chr03_152762914	Chr03	152762914	60.619	nnxnp
LG03	Chr03_7312221	Chr03	7312221	61.905	nnxnp
LG03	Chr03_175342883	Chr03	175342883	63.084	lmxll
LG03	Chr03_189054711	Chr03	189054711	63.67	nnxnp
LG03	Chr03_67583301	Chr03	67583301	64.637	hkxhk
LG03	Chr03_118406559	Chr03	118406559	64.834	nnxnp
LG03	Chr03_140539378	Chr03	140539378	65.24	nnxnp
LG03	Chr03_58253041	Chr03	58253041	65.81	lmxll
LG03	Chr03_74426415	Chr03	74426415	66.062	nnxnp
LG03	Chr03_59245236	Chr03	59245236	66.66	hkxhk
LG03	Chr03_184818238	Chr03	184818238	67.135	nnxnp
LG03	Chr03_68968681	Chr03	68968681	67.53	lmxll
LG03	Chr03_22247928	Chr03	22247928	67.892	lmxll
LG03	Chr03_103592385	Chr03	103592385	68.398	lmxll
LG03	Chr03_124000211	Chr03	124000211	68.544	nnxnp
LG03	Chr03_6121887	Chr03	6121887	69.402	nnxnp
LG03	Chr03_38499527	Chr03	38499527	70.881	lmxll
LG03	Chr03_92810779	Chr03	92810779	71.006	lmxll
LG03	Chr03_108338909	Chr03	108338909	72.659	lmxll
LG03	Chr03_155998552	Chr03	155998552	73.254	nnxnp
LG03	Chr03_94432801	Chr03	94432801	73.522	lmxll
LG03	Chr03_22243463	Chr03	22243463	73.809	lmxll
LG03	Chr03_124610983	Chr03	124610983	75.865	lmxll
LG03	Chr03_60146968	Chr03	60146968	76.587	lmxll
LG03	Chr03_25542274	Chr03	25542274	76.679	hkxhk
LG03	Chr03_16739043	Chr03	16739043	76.917	nnxnp
LG03	Chr03_179191251	Chr03	179191251	77.726	nnxnp
LG03	Chr03_64308426	Chr03	64308426	78.316	lmxll
LG03	Chr03_27081479	Chr03	27081479	78.327	nnxnp
LG03	Chr03_85428559	Chr03	85428559	78.719	lmxll
LG03	Chr03_76690553	Chr03	76690553	79.005	nnxnp
LG03	Chr03_59811469	Chr03	59811469	80.016	hkxhk
LG03	Chr03_133251964	Chr03	133251964	82.787	nnxnp
LG03	Chr03_5133536	Chr03	5133536	83.195	nnxnp
LG03	Chr03_81713877	Chr03	81713877	84.146	nnxnp
LG03	Chr03_123415797	Chr03	123415797	86.659	hkxhk
LG03	Chr03_68983646	Chr03	68983646	87.64	lmxll
LG03	Chr03_94582521	Chr03	94582521	87.739	lmxll
LG03	Chr03_33220152	Chr03	33220152	87.852	lmxll
LG03	Chr03_14025529	Chr03	14025529	87.937	lmxll
LG03	Chr03_123513866	Chr03	123513866	88.904	nnxnp
LG03	Chr03_147763639	Chr03	147763639	89.1	nnxnp
LG03	Chr03_3069217	Chr03	3069217	89.118	nnxnp
LG03	Chr03_169532916	Chr03	169532916	90.115	lmxll
LG03	Chr03_170061378	Chr03	170061378	91.593	nnxnp
LG03	Chr03_161035405	Chr03	161035405	91.647	lmxll
LG03	Chr03_188690209	Chr03	188690209	91.675	hkxhk
LG03	Chr03_109793385	Chr03	109793385	93.224	lmxll
LG03	Chr03_68072256	Chr03	68072256	93.306	hkxhk
LG03	Chr03_37539504	Chr03	37539504	93.53	lmxll
LG03	Chr03_106073586	Chr03	106073586	93.538	nnxnp
LG03	Chr03_18793564	Chr03	18793564	95.905	nnxnp
LG03	Chr03_92114841	Chr03	92114841	96.12	lmxll
LG03	Chr03_71231764	Chr03	71231764	97.514	nnxnp
LG03	Chr03_87938776	Chr03	87938776	97.514	hkxhk
LG03	Chr03_76141483	Chr03	76141483	98.353	nnxnp
LG03	Chr03_30874473	Chr03	30874473	99.646	lmxll
LG03	Chr03_166334962	Chr03	166334962	99.821	nnxnp
LG03	Chr03_155222810	Chr03	155222810	100.156	nnxnp
LG03	Chr03_110276836	Chr03	110276836	101.188	lmxll
LG03	Chr03_149826499	Chr03	149826499	101.572	nnxnp
LG03	Chr03_58256288	Chr03	58256288	102.287	lmxll
LG03	Chr03_16352655	Chr03	16352655	102.535	lmxll
LG03	Chr03_96198641	Chr03	96198641	102.667	lmxll
LG03	Chr03_29768390	Chr03	29768390	102.78	lmxll
LG03	Chr03_775638	Chr03	775638	102.926	nnxnp
LG03	Chr03_137535960	Chr03	137535960	103.432	hkxhk
LG03	Chr03_185727888	Chr03	185727888	103.918	hkxhk
LG03	Chr03_85940639	Chr03	85940639	104.501	nnxnp
LG03	Chr03_99145650	Chr03	99145650	105.124	nnxnp
LG03	Chr03_166669070	Chr03	166669070	105.672	nnxnp
LG03	Chr03_138363405	Chr03	138363405	106.138	lmxll
LG03	Chr03_18558672	Chr03	18558672	106.785	lmxll
LG03	Chr03_1371374	Chr03	1371374	106.972	nnxnp
LG03	Chr03_166882841	Chr03	166882841	107.271	nnxnp
LG03	Chr03_89256841	Chr03	89256841	107.428	lmxll
LG03	Chr03_2451016	Chr03	2451016	107.496	hkxhk
LG03	Chr03_150658945	Chr03	150658945	107.622	nnxnp
LG03	Chr03_54881181	Chr03	54881181	108.159	nnxnp
LG03	Chr03_171586833	Chr03	171586833	108.729	nnxnp
LG03	Chr03_59969905	Chr03	59969905	108.999	lmxll
LG03	Chr03_64568778	Chr03	64568778	109.324	lmxll
LG03	Chr03_22222395	Chr03	22222395	109.849	nnxnp
LG03	Chr03_148712365	Chr03	148712365	110.143	hkxhk
LG03	Chr03_109003250	Chr03	109003250	111.046	lmxll
LG03	Chr03_121242877	Chr03	121242877	112.605	lmxll
LG03	Chr03_16028222	Chr03	16028222	113.31	lmxll
LG03	Chr03_9451133	Chr03	9451133	113.317	lmxll
LG03	Chr03_50571231	Chr03	50571231	113.619	nnxnp
LG03	Chr03_191453774	Chr03	191453774	114.143	lmxll
LG03	Chr03_109324554	Chr03	109324554	114.26	lmxll
LG03	Chr03_2442031	Chr03	2442031	114.482	nnxnp
LG03	Chr03_42661181	Chr03	42661181	116.284	lmxll
LG03	Chr03_39376508	Chr03	39376508	116.49	lmxll
LG03	Chr03_126391738	Chr03	126391738	117.677	nnxnp
LG03	Chr03_99477485	Chr03	99477485	117.716	lmxll
LG03	Chr03_72840163	Chr03	72840163	117.987	hkxhk
LG03	Chr03_72675332	Chr03	72675332	118.515	nnxnp
LG03	Chr03_95192657	Chr03	95192657	118.657	lmxll
LG03	Chr03_137563811	Chr03	137563811	118.748	hkxhk
LG03	Chr03_126139017	Chr03	126139017	122.067	nnxnp
LG03	Chr03_79801689	Chr03	79801689	123.172	hkxhk
LG03	Chr03_3109966	Chr03	3109966	123.603	nnxnp
LG03	Chr03_175406776	Chr03	175406776	123.834	hkxhk
LG03	Chr03_172973622	Chr03	172973622	123.917	nnxnp
LG03	Chr03_29931022	Chr03	29931022	124.001	nnxnp
LG03	Chr03_46843899	Chr03	46843899	125.093	nnxnp
LG03	Chr03_83679877	Chr03	83679877	125.177	nnxnp
LG03	Chr03_83187011	Chr03	83187011	126.089	nnxnp
LG03	Chr03_75051674	Chr03	75051674	126.718	lmxll
LG03	Chr03_113731139	Chr03	113731139	126.756	lmxll
LG03	Chr03_30228152	Chr03	30228152	127.476	lmxll
LG03	Chr03_81044667	Chr03	81044667	127.73	hkxhk
LG03	Chr03_139482474	Chr03	139482474	127.807	lmxll
LG03	Chr03_141030676	Chr03	141030676	129.101	lmxll
LG03	Chr03_176619003	Chr03	176619003	129.207	lmxll
LG03	Chr03_143044662	Chr03	143044662	129.265	nnxnp
LG03	Chr03_146539708	Chr03	146539708	129.574	lmxll
LG03	Chr03_168593563	Chr03	168593563	129.623	nnxnp
LG03	Chr03_37192289	Chr03	37192289	129.728	nnxnp
LG03	Chr03_157982451	Chr03	157982451	129.921	lmxll
LG03	Chr03_141751965	Chr03	141751965	131.76	hkxhk
LG03	Chr03_130597008	Chr03	130597008	131.766	hkxhk
LG03	Chr03_121805451	Chr03	121805451	131.806	nnxnp
LG03	Chr03_45310948	Chr03	45310948	132.337	lmxll
LG03	Chr03_163532554	Chr03	163532554	133.763	nnxnp
LG03	Chr03_190710001	Chr03	190710001	134.94	lmxll
LG03	Chr03_28073210	Chr03	28073210	136.413	lmxll
LG03	Chr03_89993313	Chr03	89993313	136.919	lmxll
LG03	Chr03_28692604	Chr03	28692604	137.127	lmxll
LG03	Chr03_143316046	Chr03	143316046	137.787	lmxll
LG03	Chr03_99075493	Chr03	99075493	139.406	lmxll
LG03	Chr03_155882625	Chr03	155882625	140.886	nnxnp
LG03	Chr03_63964243	Chr03	63964243	141.878	nnxnp
LG03	Chr03_19241066	Chr03	19241066	142.26	lmxll
LG03	Chr03_87438242	Chr03	87438242	142.276	nnxnp
LG03	Chr03_93269134	Chr03	93269134	142.36	nnxnp
LG03	Chr03_43431047	Chr03	43431047	142.845	lmxll
LG03	Chr03_173158117	Chr03	173158117	143.053	nnxnp
LG03	Chr03_74637058	Chr03	74637058	144.579	lmxll
LG03	Chr03_163180913	Chr03	163180913	145.686	lmxll
LG03	Chr03_136876768	Chr03	136876768	145.969	lmxll
LG03	Chr03_102601069	Chr03	102601069	148.371	lmxll
LG03	Chr03_121280497	Chr03	121280497	148.926	nnxnp
LG03	Chr03_106446782	Chr03	106446782	150.886	nnxnp
LG03	Chr03_31092770	Chr03	31092770	151.508	lmxll
LG03	Chr03_66094391	Chr03	66094391	152.671	nnxnp
LG03	Chr03_25690929	Chr03	25690929	153.919	nnxnp
LG03	Chr03_53097220	Chr03	53097220	154.033	nnxnp
LG03	Chr03_156020239	Chr03	156020239	154.401	lmxll
LG03	Chr03_97771896	Chr03	97771896	157.704	nnxnp
LG03	Chr03_98460382	Chr03	98460382	157.738	lmxll
LG03	Chr03_28341575	Chr03	28341575	157.897	lmxll
LG03	Chr03_105227713	Chr03	105227713	159.67	nnxnp
LG03	Chr03_146557889	Chr03	146557889	161.169	lmxll
LG03	Chr03_56100063	Chr03	56100063	162.472	nnxnp
LG03	Chr03_76248641	Chr03	76248641	163.562	hkxhk
LG03	Chr03_160431413	Chr03	160431413	166.68	lmxll
LG03	Chr03_164474317	Chr03	164474317	171.776	lmxll
LG03	Chr03_1139544	Chr03	1139544	173.749	lmxll
LG03	Chr03_117508889	Chr03	117508889	178.158	nnxnp
LG03	Chr03_22252111	Chr03	22252111	179.911	nnxnp
LG03	Chr03_112780213	Chr03	112780213	184.768	lmxll
LG03	Chr03_112839138	Chr03	112839138	195.399	lmxll
LG03	Chr03_163059380	Chr03	163059380	196.622	lmxll
LG04	Chr04_43322959	Chr04	43322959	0	nnxnp
LG04	Chr04_86062685	Chr04	86062685	10.304	lmxll
LG04	Chr04_60436209	Chr04	60436209	12.58	lmxll
LG04	Chr04_34812553	Chr04	34812553	16.102	nnxnp
LG04	Chr04_132145039	Chr04	132145039	17.125	nnxnp
LG04	Chr04_65465606	Chr04	65465606	26.386	nnxnp
LG04	Chr04_98738400	Chr04	98738400	27.579	nnxnp
LG04	Chr04_103966707	Chr04	103966707	28.262	lmxll
LG04	Chr04_72387566	Chr04	72387566	30.847	hkxhk
LG04	Chr04_169871124	Chr04	169871124	31.57	nnxnp
LG04	Chr04_79644757	Chr04	79644757	39.377	lmxll
LG04	Chr04_111112458	Chr04	111112458	39.708	nnxnp
LG04	Chr04_71890158	Chr04	71890158	40.281	lmxll
LG04	Chr04_75151771	Chr04	75151771	43.723	hkxhk
LG04	Chr04_73903038	Chr04	73903038	47.94	nnxnp
LG04	Chr04_152837563	Chr04	152837563	48.12	lmxll
LG04	Chr04_80840259	Chr04	80840259	48.376	lmxll
LG04	Chr04_24342083	Chr04	24342083	49.122	hkxhk
LG04	Chr04_74024832	Chr04	74024832	49.64	lmxll
LG04	Chr04_144500400	Chr04	144500400	49.715	nnxnp
LG04	Chr04_10560012	Chr04	10560012	51.347	nnxnp
LG04	Chr04_66209165	Chr04	66209165	55.078	nnxnp
LG04	Chr04_73455969	Chr04	73455969	57.342	lmxll
LG04	Chr04_70416235	Chr04	70416235	58.637	nnxnp
LG04	Chr04_44938939	Chr04	44938939	58.785	nnxnp
LG04	Chr04_143732007	Chr04	143732007	58.852	nnxnp
LG04	Chr04_54480718	Chr04	54480718	59.089	nnxnp
LG04	Chr04_101921421	Chr04	101921421	59.37	lmxll
LG04	Chr04_64532373	Chr04	64532373	59.791	nnxnp
LG04	Chr04_96097315	Chr04	96097315	61.337	nnxnp
LG04	Chr04_83273407	Chr04	83273407	64.347	nnxnp
LG04	Chr04_145158664	Chr04	145158664	66.278	nnxnp
LG04	Chr04_66711496	Chr04	66711496	68.107	nnxnp
LG04	Chr04_99496944	Chr04	99496944	69.367	lmxll
LG04	Chr04_82831880	Chr04	82831880	69.56	nnxnp
LG04	Chr04_28327646	Chr04	28327646	71.224	hkxhk
LG04	Chr04_76058927	Chr04	76058927	71.938	hkxhk
LG04	Chr04_66470421	Chr04	66470421	74.279	nnxnp
LG04	Chr04_99882633	Chr04	99882633	75.396	nnxnp
LG04	Chr04_86788416	Chr04	86788416	76.104	hkxhk
LG04	Chr04_146861690	Chr04	146861690	76.89	lmxll
LG04	Chr04_61924423	Chr04	61924423	77.03	lmxll
LG04	Chr04_48071211	Chr04	48071211	77.582	lmxll
LG04	Chr04_132622673	Chr04	132622673	78.179	nnxnp
LG04	Chr04_26376105	Chr04	26376105	78.66	hkxhk
LG04	Chr04_71302466	Chr04	71302466	78.968	hkxhk
LG04	Chr04_95660505	Chr04	95660505	79.454	nnxnp
LG04	Chr04_3803528	Chr04	3803528	80.67	nnxnp
LG04	Chr04_62202565	Chr04	62202565	81.424	nnxnp
LG04	Chr04_39238009	Chr04	39238009	82.16	hkxhk
LG04	Chr04_101809136	Chr04	101809136	82.585	nnxnp
LG04	Chr04_111070507	Chr04	111070507	85.286	hkxhk
LG04	Chr04_27464263	Chr04	27464263	85.902	lmxll
LG04	Chr04_167331639	Chr04	167331639	86.381	nnxnp
LG04	Chr04_39217134	Chr04	39217134	86.617	hkxhk
LG04	Chr04_134814628	Chr04	134814628	88.744	lmxll
LG04	Chr04_47298460	Chr04	47298460	89.828	nnxnp
LG04	Chr04_21116783	Chr04	21116783	90.762	nnxnp
LG04	Chr04_119741215	Chr04	119741215	90.902	nnxnp
LG04	Chr04_11716538	Chr04	11716538	91.389	lmxll
LG04	Chr04_77292063	Chr04	77292063	92.109	lmxll
LG04	Chr04_117288785	Chr04	117288785	92.465	lmxll
LG04	Chr04_121780532	Chr04	121780532	93.001	hkxhk
LG04	Chr04_7427228	Chr04	7427228	95.226	lmxll
LG04	Chr04_43097899	Chr04	43097899	95.987	lmxll
LG04	Chr04_62932630	Chr04	62932630	97.302	lmxll
LG04	Chr04_162188269	Chr04	162188269	100.162	lmxll
LG04	Chr04_133302651	Chr04	133302651	100.79	nnxnp
LG04	Chr04_88590931	Chr04	88590931	101.316	lmxll
LG04	Chr04_71010522	Chr04	71010522	101.948	lmxll
LG04	Chr04_94346865	Chr04	94346865	102.707	nnxnp
LG04	Chr04_78079887	Chr04	78079887	104.127	lmxll
LG04	Chr04_131567288	Chr04	131567288	105.423	lmxll
LG04	Chr04_5835884	Chr04	5835884	105.934	nnxnp
LG04	Chr04_84574106	Chr04	84574106	106.146	lmxll
LG04	Chr04_43879191	Chr04	43879191	106.496	nnxnp
LG04	Chr04_112313839	Chr04	112313839	106.636	nnxnp
LG04	Chr04_48705601	Chr04	48705601	107.093	nnxnp
LG04	Chr04_2037630	Chr04	2037630	108.543	lmxll
LG04	Chr04_90995625	Chr04	90995625	110.488	lmxll
LG04	Chr04_102133945	Chr04	102133945	110.718	nnxnp
LG04	Chr04_165125592	Chr04	165125592	110.82	hkxhk
LG04	Chr04_3506378	Chr04	3506378	113.023	hkxhk
LG04	Chr04_20141237	Chr04	20141237	114.253	nnxnp
LG04	Chr04_28700358	Chr04	28700358	114.352	nnxnp
LG04	Chr04_3220863	Chr04	3220863	114.787	nnxnp
LG04	Chr04_42850379	Chr04	42850379	114.966	hkxhk
LG04	Chr04_120780385	Chr04	120780385	116.519	lmxll
LG04	Chr04_54801622	Chr04	54801622	116.638	nnxnp
LG04	Chr04_15750737	Chr04	15750737	117.452	nnxnp
LG04	Chr04_137255153	Chr04	137255153	119.719	hkxhk
LG04	Chr04_39515152	Chr04	39515152	121.142	lmxll
LG04	Chr04_21785955	Chr04	21785955	121.865	lmxll
LG04	Chr04_145365807	Chr04	145365807	122.471	lmxll
LG04	Chr04_168410382	Chr04	168410382	124.86	nnxnp
LG04	Chr04_118361577	Chr04	118361577	125.953	nnxnp
LG04	Chr04_60273829	Chr04	60273829	127.165	lmxll
LG04	Chr04_62526186	Chr04	62526186	127.198	nnxnp
LG04	Chr04_27068403	Chr04	27068403	128.952	lmxll
LG04	Chr04_103614677	Chr04	103614677	130.203	hkxhk
LG04	Chr04_145499370	Chr04	145499370	131.849	lmxll
LG04	Chr04_10917478	Chr04	10917478	132.234	nnxnp
LG04	Chr04_72226176	Chr04	72226176	132.45	nnxnp
LG04	Chr04_60279732	Chr04	60279732	133.583	lmxll
LG04	Chr04_134350842	Chr04	134350842	134.888	lmxll
LG04	Chr04_94349824	Chr04	94349824	134.984	lmxll
LG04	Chr04_111375321	Chr04	111375321	135.16	lmxll
LG04	Chr04_20824465	Chr04	20824465	135.721	nnxnp
LG04	Chr04_77743434	Chr04	77743434	136.704	lmxll
LG04	Chr04_86328628	Chr04	86328628	138.501	lmxll
LG04	Chr04_16041408	Chr04	16041408	138.702	hkxhk
LG04	Chr04_6456789	Chr04	6456789	141.884	nnxnp
LG04	Chr04_112608620	Chr04	112608620	142.832	nnxnp
LG04	Chr04_98833244	Chr04	98833244	144.687	nnxnp
LG04	Chr04_2522509	Chr04	2522509	146.474	nnxnp
LG04	Chr04_40284946	Chr04	40284946	147.509	hkxhk
LG04	Chr04_46659471	Chr04	46659471	148.196	hkxhk
LG04	Chr04_85901361	Chr04	85901361	149.955	lmxll
LG04	Chr04_19605575	Chr04	19605575	150.354	lmxll
LG04	Chr04_134008840	Chr04	134008840	153.98	lmxll
LG04	Chr04_134041042	Chr04	134041042	156.009	nnxnp
LG04	Chr04_48123918	Chr04	48123918	156.884	lmxll
LG04	Chr04_128898715	Chr04	128898715	157.146	nnxnp
LG04	Chr04_85885185	Chr04	85885185	160.004	nnxnp
LG04	Chr04_62678873	Chr04	62678873	164.414	lmxll
LG04	Chr04_157484764	Chr04	157484764	167.109	lmxll
LG04	Chr04_110579392	Chr04	110579392	167.877	lmxll
LG04	Chr04_44900745	Chr04	44900745	168.119	lmxll
LG04	Chr04_43220502	Chr04	43220502	173.201	nnxnp
LG04	Chr04_133989185	Chr04	133989185	175.579	nnxnp
LG04	Chr04_60333732	Chr04	60333732	178.13	nnxnp
LG04	Chr04_64092850	Chr04	64092850	181.688	nnxnp
LG04	Chr04_119718766	Chr04	119718766	182.392	nnxnp
LG04	Chr04_39240060	Chr04	39240060	190.195	lmxll
LG04	Chr04_111000846	Chr04	111000846	190.894	lmxll
LG04	Chr04_32325978	Chr04	32325978	199.72	nnxnp
LG04	Chr04_141407064	Chr04	141407064	212.344	nnxnp
LG04	Chr04_157712505	Chr04	157712505	253.015	nnxnp
LG05	Chr05_37273516	Chr05	37273516	0	lmxll
LG05	Chr05_37273814	Chr05	37273814	6.892	lmxll
LG05	Chr05_137888733	Chr05	137888733	17.362	lmxll
LG05	Chr05_154779499	Chr05	154779499	21.866	lmxll
LG05	Chr05_145121379	Chr05	145121379	28.779	lmxll
LG05	Chr05_135947010	Chr05	135947010	30.849	nnxnp
LG05	Chr05_182964226	Chr05	182964226	32.418	lmxll
LG05	Chr05_120662924	Chr05	120662924	33.517	lmxll
LG05	Chr05_87405006	Chr05	87405006	34.073	nnxnp
LG05	Chr05_77005641	Chr05	77005641	37.622	lmxll
LG05	Chr05_164434243	Chr05	164434243	37.849	lmxll
LG05	Chr05_11578229	Chr05	11578229	38.04	nnxnp
LG05	Chr05_131477304	Chr05	131477304	38.615	lmxll
LG05	Chr05_77891269	Chr05	77891269	41.693	nnxnp
LG05	Chr05_86328227	Chr05	86328227	42.11	lmxll
LG05	Chr05_154648599	Chr05	154648599	43.305	lmxll
LG05	Chr05_11578318	Chr05	11578318	46.314	nnxnp
LG05	Chr05_151041151	Chr05	151041151	46.508	nnxnp
LG05	Chr05_157431209	Chr05	157431209	48.155	lmxll
LG05	Chr05_20327060	Chr05	20327060	49.376	nnxnp
LG05	Chr05_165392290	Chr05	165392290	51.627	hkxhk
LG05	Chr05_173612710	Chr05	173612710	53.243	lmxll
LG05	Chr05_9839440	Chr05	9839440	53.818	nnxnp
LG05	Chr05_145821856	Chr05	145821856	54.242	nnxnp
LG05	Chr05_8166698	Chr05	8166698	54.503	lmxll
LG05	Chr05_111009169	Chr05	111009169	54.762	lmxll
LG05	Chr05_115627941	Chr05	115627941	55.15	hkxhk
LG05	Chr05_87868438	Chr05	87868438	55.621	lmxll
LG05	Chr05_173612766	Chr05	173612766	56.628	lmxll
LG05	Chr05_140676583	Chr05	140676583	56.635	lmxll
LG05	Chr05_70658230	Chr05	70658230	61.902	nnxnp
LG05	Chr05_170393029	Chr05	170393029	62.838	lmxll
LG05	Chr05_126090248	Chr05	126090248	63.066	nnxnp
LG05	Chr05_125419668	Chr05	125419668	63.979	lmxll
LG05	Chr05_150559247	Chr05	150559247	64.094	lmxll
LG05	Chr05_77826187	Chr05	77826187	64.259	nnxnp
LG05	Chr05_139679975	Chr05	139679975	64.53	lmxll
LG05	Chr05_28779458	Chr05	28779458	66.221	lmxll
LG05	Chr05_149533507	Chr05	149533507	67.308	lmxll
LG05	Chr05_57639355	Chr05	57639355	68.659	nnxnp
LG05	Chr05_93906875	Chr05	93906875	69.199	nnxnp
LG05	Chr05_120706651	Chr05	120706651	69.707	nnxnp
LG05	Chr05_17342708	Chr05	17342708	70.474	nnxnp
LG05	Chr05_186636719	Chr05	186636719	71.226	lmxll
LG05	Chr05_146333609	Chr05	146333609	71.256	nnxnp
LG05	Chr05_100830846	Chr05	100830846	72.214	hkxhk
LG05	Chr05_54738537	Chr05	54738537	73.125	nnxnp
LG05	Chr05_118142798	Chr05	118142798	73.612	lmxll
LG05	Chr05_154602711	Chr05	154602711	74.088	hkxhk
LG05	Chr05_152266018	Chr05	152266018	74.532	hkxhk
LG05	Chr05_59580151	Chr05	59580151	75.244	nnxnp
LG05	Chr05_185726679	Chr05	185726679	75.358	hkxhk
LG05	Chr05_186636776	Chr05	186636776	75.909	nnxnp
LG05	Chr05_126090426	Chr05	126090426	75.954	nnxnp
LG05	Chr05_116075845	Chr05	116075845	76	lmxll
LG05	Chr05_180797687	Chr05	180797687	77.256	nnxnp
LG05	Chr05_32432490	Chr05	32432490	77.866	lmxll
LG05	Chr05_154602480	Chr05	154602480	78.378	hkxhk
LG05	Chr05_97888983	Chr05	97888983	78.579	lmxll
LG05	Chr05_174133624	Chr05	174133624	79.063	lmxll
LG05	Chr05_133559027	Chr05	133559027	79.331	lmxll
LG05	Chr05_19082507	Chr05	19082507	79.416	nnxnp
LG05	Chr05_59579955	Chr05	59579955	79.632	nnxnp
LG05	Chr05_102823785	Chr05	102823785	80.746	lmxll
LG05	Chr05_154866994	Chr05	154866994	83.493	lmxll
LG05	Chr05_57639661	Chr05	57639661	84.314	lmxll
LG05	Chr05_159737842	Chr05	159737842	85.403	nnxnp
LG05	Chr05_48081456	Chr05	48081456	85.501	nnxnp
LG05	Chr05_174634471	Chr05	174634471	86.288	nnxnp
LG05	Chr05_184526744	Chr05	184526744	87.077	nnxnp
LG05	Chr05_108671802	Chr05	108671802	88.672	lmxll
LG05	Chr05_69637091	Chr05	69637091	88.894	hkxhk
LG05	Chr05_34523113	Chr05	34523113	89.351	lmxll
LG05	Chr05_182590271	Chr05	182590271	90.192	lmxll
LG05	Chr05_115578563	Chr05	115578563	90.354	nnxnp
LG05	Chr05_184797423	Chr05	184797423	90.951	lmxll
LG05	Chr05_116076089	Chr05	116076089	91.324	lmxll
LG05	Chr05_170405919	Chr05	170405919	92.046	nnxnp
LG05	Chr05_11654143	Chr05	11654143	92.837	nnxnp
LG05	Chr05_118151563	Chr05	118151563	92.893	nnxnp
LG05	Chr05_116075900	Chr05	116075900	92.931	lmxll
LG05	Chr05_41631575	Chr05	41631575	93.117	lmxll
LG05	Chr05_145877061	Chr05	145877061	93.129	nnxnp
LG05	Chr05_60909437	Chr05	60909437	93.514	nnxnp
LG05	Chr05_139113618	Chr05	139113618	94.853	lmxll
LG05	Chr05_184797649	Chr05	184797649	94.871	lmxll
LG05	Chr05_109730383	Chr05	109730383	95.176	lmxll
LG05	Chr05_171035254	Chr05	171035254	95.297	hkxhk
LG05	Chr05_44863196	Chr05	44863196	95.497	nnxnp
LG05	Chr05_16250928	Chr05	16250928	95.974	nnxnp
LG05	Chr05_102060734	Chr05	102060734	96.188	lmxll
LG05	Chr05_98246330	Chr05	98246330	97.202	lmxll
LG05	Chr05_124081792	Chr05	124081792	98.747	lmxll
LG05	Chr05_3135767	Chr05	3135767	99.328	nnxnp
LG05	Chr05_8166913	Chr05	8166913	99.956	lmxll
LG05	Chr05_172494299	Chr05	172494299	100.202	lmxll
LG05	Chr05_116624151	Chr05	116624151	101.017	lmxll
LG05	Chr05_119792	Chr05	119792	101.267	nnxnp
LG05	Chr05_11633914	Chr05	11633914	101.792	lmxll
LG05	Chr05_69624148	Chr05	69624148	102.561	hkxhk
LG05	Chr05_129839812	Chr05	129839812	103.074	lmxll
LG05	Chr05_157660285	Chr05	157660285	104.487	nnxnp
LG05	Chr05_107820202	Chr05	107820202	104.837	lmxll
LG05	Chr05_93231328	Chr05	93231328	104.896	hkxhk
LG05	Chr05_132905407	Chr05	132905407	105.646	lmxll
LG05	Chr05_54499166	Chr05	54499166	106.224	nnxnp
LG05	Chr05_34808717	Chr05	34808717	107.243	nnxnp
LG05	Chr05_177691127	Chr05	177691127	107.349	nnxnp
LG05	Chr05_48425718	Chr05	48425718	107.562	nnxnp
LG05	Chr05_174136923	Chr05	174136923	107.601	nnxnp
LG05	Chr05_69624202	Chr05	69624202	107.83	hkxhk
LG05	Chr05_86700135	Chr05	86700135	108.989	nnxnp
LG05	Chr05_102819446	Chr05	102819446	109.51	nnxnp
LG05	Chr05_91731250	Chr05	91731250	109.775	nnxnp
LG05	Chr05_44863349	Chr05	44863349	110.093	lmxll
LG05	Chr05_133147631	Chr05	133147631	110.502	lmxll
LG05	Chr05_27368937	Chr05	27368937	110.822	nnxnp
LG05	Chr05_482653	Chr05	482653	110.914	nnxnp
LG05	Chr05_71773793	Chr05	71773793	110.964	lmxll
LG05	Chr05_77345579	Chr05	77345579	113.487	nnxnp
LG05	Chr05_154866930	Chr05	154866930	114.005	lmxll
LG05	Chr05_76821456	Chr05	76821456	114.664	nnxnp
LG05	Chr05_58145704	Chr05	58145704	114.867	nnxnp
LG05	Chr05_6348213	Chr05	6348213	115.491	lmxll
LG05	Chr05_97317934	Chr05	97317934	115.729	nnxnp
LG05	Chr05_132023472	Chr05	132023472	115.803	lmxll
LG05	Chr05_54738634	Chr05	54738634	116.46	lmxll
LG05	Chr05_98246276	Chr05	98246276	116.689	lmxll
LG05	Chr05_132023745	Chr05	132023745	118.393	lmxll
LG05	Chr05_146310554	Chr05	146310554	119.481	nnxnp
LG05	Chr05_123060137	Chr05	123060137	119.528	nnxnp
LG05	Chr05_98246419	Chr05	98246419	119.605	lmxll
LG05	Chr05_100047371	Chr05	100047371	123.099	lmxll
LG05	Chr05_75472984	Chr05	75472984	123.167	hkxhk
LG05	Chr05_175228992	Chr05	175228992	123.246	lmxll
LG05	Chr05_135078742	Chr05	135078742	124.447	lmxll
LG05	Chr05_140517004	Chr05	140517004	124.855	nnxnp
LG05	Chr05_159637891	Chr05	159637891	124.881	lmxll
LG05	Chr05_45090641	Chr05	45090641	125.008	hkxhk
LG05	Chr05_143113520	Chr05	143113520	125.569	hkxhk
LG05	Chr05_91635363	Chr05	91635363	126.72	lmxll
LG05	Chr05_160465526	Chr05	160465526	127.784	nnxnp
LG05	Chr05_2426066	Chr05	2426066	128.147	hkxhk
LG05	Chr05_41844344	Chr05	41844344	129.381	hkxhk
LG05	Chr05_39989921	Chr05	39989921	129.734	hkxhk
LG05	Chr05_170260809	Chr05	170260809	130.259	nnxnp
LG05	Chr05_150757949	Chr05	150757949	131.214	lmxll
LG05	Chr05_93191232	Chr05	93191232	133.199	hkxhk
LG05	Chr05_149636795	Chr05	149636795	133.977	nnxnp
LG05	Chr05_118204408	Chr05	118204408	135.225	hkxhk
LG05	Chr05_124081622	Chr05	124081622	135.614	nnxnp
LG05	Chr05_78467510	Chr05	78467510	135.724	lmxll
LG05	Chr05_43399965	Chr05	43399965	136.857	lmxll
LG05	Chr05_13397565	Chr05	13397565	136.918	lmxll
LG05	Chr05_75943835	Chr05	75943835	138.081	nnxnp
LG05	Chr05_162378922	Chr05	162378922	138.415	nnxnp
LG05	Chr05_53491955	Chr05	53491955	138.538	lmxll
LG05	Chr05_153166655	Chr05	153166655	138.64	hkxhk
LG05	Chr05_37156439	Chr05	37156439	140.192	lmxll
LG05	Chr05_134905448	Chr05	134905448	141.744	nnxnp
LG05	Chr05_9537942	Chr05	9537942	142.449	lmxll
LG05	Chr05_170417509	Chr05	170417509	142.904	lmxll
LG05	Chr05_85488024	Chr05	85488024	145.383	hkxhk
LG05	Chr05_77487720	Chr05	77487720	145.446	lmxll
LG05	Chr05_95800590	Chr05	95800590	147.176	nnxnp
LG05	Chr05_187319347	Chr05	187319347	147.918	lmxll
LG05	Chr05_143113699	Chr05	143113699	148.444	lmxll
LG05	Chr05_38746917	Chr05	38746917	148.795	nnxnp
LG05	Chr05_124453985	Chr05	124453985	149.521	nnxnp
LG05	Chr05_43399707	Chr05	43399707	150.452	lmxll
LG05	Chr05_12411912	Chr05	12411912	151.815	lmxll
LG05	Chr05_108671972	Chr05	108671972	152.391	nnxnp
LG05	Chr05_172593788	Chr05	172593788	154.316	lmxll
LG05	Chr05_57428281	Chr05	57428281	155.518	lmxll
LG05	Chr05_116171081	Chr05	116171081	155.876	lmxll
LG05	Chr05_184543572	Chr05	184543572	156.146	lmxll
LG05	Chr05_142743409	Chr05	142743409	156.948	nnxnp
LG05	Chr05_7477754	Chr05	7477754	157.916	nnxnp
LG05	Chr05_137877764	Chr05	137877764	158.454	lmxll
LG05	Chr05_82645945	Chr05	82645945	159.222	lmxll
LG05	Chr05_7883351	Chr05	7883351	160.292	nnxnp
LG05	Chr05_183018756	Chr05	183018756	165.631	nnxnp
LG05	Chr05_182264455	Chr05	182264455	166.146	lmxll
LG05	Chr05_36604106	Chr05	36604106	167.03	hkxhk
LG05	Chr05_162550712	Chr05	162550712	169.755	lmxll
LG05	Chr05_150757851	Chr05	150757851	171.106	nnxnp
LG05	Chr05_54498907	Chr05	54498907	177.633	lmxll
LG05	Chr05_17271947	Chr05	17271947	178.464	lmxll
LG05	Chr05_180481828	Chr05	180481828	181.545	nnxnp
LG05	Chr05_45108523	Chr05	45108523	189.61	nnxnp
LG05	Chr05_140055914	Chr05	140055914	195.081	nnxnp
LG05	Chr05_151073018	Chr05	151073018	222.04	nnxnp
LG06	Chr06_88906540	Chr06	88906540	0	nnxnp
LG06	Chr06_91668627	Chr06	91668627	12.751	nnxnp
LG06	Chr06_101703793	Chr06	101703793	20.548	lmxll
LG06	Chr06_107221131	Chr06	107221131	26.591	lmxll
LG06	Chr06_123729468	Chr06	123729468	28.486	nnxnp
LG06	Chr06_96393386	Chr06	96393386	30.501	lmxll
LG06	Chr06_98245222	Chr06	98245222	36.519	lmxll
LG06	Chr06_118459302	Chr06	118459302	40.28	nnxnp
LG06	Chr06_129992498	Chr06	129992498	44.628	nnxnp
LG06	Chr06_89016545	Chr06	89016545	45.269	lmxll
LG06	Chr06_94758353	Chr06	94758353	45.699	nnxnp
LG06	Chr06_98995263	Chr06	98995263	47.085	lmxll
LG06	Chr06_55406244	Chr06	55406244	47.92	nnxnp
LG06	Chr06_100242930	Chr06	100242930	48.756	hkxhk
LG06	Chr06_124116703	Chr06	124116703	49.653	lmxll
LG06	Chr06_86150357	Chr06	86150357	50.723	lmxll
LG06	Chr06_142599472	Chr06	142599472	54.072	lmxll
LG06	Chr06_112292496	Chr06	112292496	54.987	lmxll
LG06	Chr06_88890750	Chr06	88890750	57.399	lmxll
LG06	Chr06_25329856	Chr06	25329856	60.97	hkxhk
LG06	Chr06_111554923	Chr06	111554923	64.534	lmxll
LG06	Chr06_82088929	Chr06	82088929	64.826	lmxll
LG06	Chr06_137848487	Chr06	137848487	64.949	lmxll
LG06	Chr06_109838028	Chr06	109838028	65.62	nnxnp
LG06	Chr06_15305954	Chr06	15305954	65.767	lmxll
LG06	Chr06_98528861	Chr06	98528861	66.84	nnxnp
LG06	Chr06_115238916	Chr06	115238916	68.319	nnxnp
LG06	Chr06_138320948	Chr06	138320948	68.665	lmxll
LG06	Chr06_82683489	Chr06	82683489	68.907	lmxll
LG06	Chr06_105525941	Chr06	105525941	69.494	nnxnp
LG06	Chr06_15746952	Chr06	15746952	70.791	lmxll
LG06	Chr06_70074163	Chr06	70074163	71.097	nnxnp
LG06	Chr06_135294452	Chr06	135294452	72.113	lmxll
LG06	Chr06_70159997	Chr06	70159997	73.328	lmxll
LG06	Chr06_77247229	Chr06	77247229	74.611	lmxll
LG06	Chr06_104544260	Chr06	104544260	74.82	nnxnp
LG06	Chr06_96407209	Chr06	96407209	76.386	lmxll
LG06	Chr06_111176233	Chr06	111176233	78.734	hkxhk
LG06	Chr06_65183998	Chr06	65183998	79.787	hkxhk
LG06	Chr06_141344809	Chr06	141344809	80.57	lmxll
LG06	Chr06_72524744	Chr06	72524744	81.576	lmxll
LG06	Chr06_101376941	Chr06	101376941	81.786	lmxll
LG06	Chr06_99733757	Chr06	99733757	82.34	nnxnp
LG06	Chr06_35404666	Chr06	35404666	82.697	lmxll
LG06	Chr06_104559419	Chr06	104559419	82.921	hkxhk
LG06	Chr06_92461152	Chr06	92461152	83.09	lmxll
LG06	Chr06_69414171	Chr06	69414171	83.368	nnxnp
LG06	Chr06_66707895	Chr06	66707895	83.725	lmxll
LG06	Chr06_96294551	Chr06	96294551	84.826	nnxnp
LG06	Chr06_68329162	Chr06	68329162	85.559	lmxll
LG06	Chr06_120215769	Chr06	120215769	86.175	nnxnp
LG06	Chr06_43300180	Chr06	43300180	87.913	lmxll
LG06	Chr06_138685064	Chr06	138685064	88.101	nnxnp
LG06	Chr06_117514732	Chr06	117514732	88.256	lmxll
LG06	Chr06_128537554	Chr06	128537554	88.605	nnxnp
LG06	Chr06_56172401	Chr06	56172401	89.331	lmxll
LG06	Chr06_88904272	Chr06	88904272	89.342	lmxll
LG06	Chr06_28567863	Chr06	28567863	91.903	hkxhk
LG06	Chr06_66351657	Chr06	66351657	92.332	lmxll
LG06	Chr06_91567687	Chr06	91567687	92.353	lmxll
LG06	Chr06_116756660	Chr06	116756660	93.539	lmxll
LG06	Chr06_138603238	Chr06	138603238	93.539	lmxll
LG06	Chr06_133343344	Chr06	133343344	93.589	nnxnp
LG06	Chr06_75205628	Chr06	75205628	96.221	nnxnp
LG06	Chr06_56278406	Chr06	56278406	96.487	lmxll
LG06	Chr06_83043290	Chr06	83043290	96.498	lmxll
LG06	Chr06_16379346	Chr06	16379346	97.807	lmxll
LG06	Chr06_24683262	Chr06	24683262	97.915	lmxll
LG06	Chr06_140698113	Chr06	140698113	98.798	nnxnp
LG06	Chr06_41683103	Chr06	41683103	99.08	hkxhk
LG06	Chr06_124086460	Chr06	124086460	99.132	nnxnp
LG06	Chr06_105297164	Chr06	105297164	99.648	nnxnp
LG06	Chr06_58713842	Chr06	58713842	99.942	lmxll
LG06	Chr06_134904721	Chr06	134904721	100.026	lmxll
LG06	Chr06_20207684	Chr06	20207684	100.572	nnxnp
LG06	Chr06_116477846	Chr06	116477846	100.698	lmxll
LG06	Chr06_13912089	Chr06	13912089	100.84	lmxll
LG06	Chr06_94844695	Chr06	94844695	100.873	nnxnp
LG06	Chr06_37803446	Chr06	37803446	101.13	nnxnp
LG06	Chr06_84998327	Chr06	84998327	101.616	lmxll
LG06	Chr06_131456739	Chr06	131456739	102.017	lmxll
LG06	Chr06_16216196	Chr06	16216196	103.199	hkxhk
LG06	Chr06_83015753	Chr06	83015753	103.912	hkxhk
LG06	Chr06_141358473	Chr06	141358473	104.887	lmxll
LG06	Chr06_49084943	Chr06	49084943	105.868	lmxll
LG06	Chr06_84087432	Chr06	84087432	105.955	nnxnp
LG06	Chr06_49636393	Chr06	49636393	108.524	lmxll
LG06	Chr06_75574967	Chr06	75574967	108.914	nnxnp
LG06	Chr06_17981352	Chr06	17981352	110.686	nnxnp
LG06	Chr06_126522187	Chr06	126522187	111.279	hkxhk
LG06	Chr06_118853234	Chr06	118853234	111.342	lmxll
LG06	Chr06_41195139	Chr06	41195139	111.63	lmxll
LG06	Chr06_126376450	Chr06	126376450	111.843	lmxll
LG06	Chr06_11770400	Chr06	11770400	112.715	lmxll
LG06	Chr06_118781518	Chr06	118781518	113.317	nnxnp
LG06	Chr06_120193959	Chr06	120193959	113.343	nnxnp
LG06	Chr06_93399280	Chr06	93399280	113.82	nnxnp
LG06	Chr06_11702757	Chr06	11702757	113.921	nnxnp
LG06	Chr06_26852540	Chr06	26852540	114.227	lmxll
LG06	Chr06_60986366	Chr06	60986366	115.257	lmxll
LG06	Chr06_76023442	Chr06	76023442	115.541	hkxhk
LG06	Chr06_94801713	Chr06	94801713	116.219	nnxnp
LG06	Chr06_139336069	Chr06	139336069	116.732	lmxll
LG06	Chr06_111828335	Chr06	111828335	117.203	lmxll
LG06	Chr06_19793907	Chr06	19793907	118.055	lmxll
LG06	Chr06_99559978	Chr06	99559978	118.221	nnxnp
LG06	Chr06_6031638	Chr06	6031638	118.228	nnxnp
LG06	Chr06_1815417	Chr06	1815417	118.318	lmxll
LG06	Chr06_82641298	Chr06	82641298	118.961	nnxnp
LG06	Chr06_13701441	Chr06	13701441	121.682	lmxll
LG06	Chr06_24521464	Chr06	24521464	122.147	lmxll
LG06	Chr06_41388509	Chr06	41388509	122.183	nnxnp
LG06	Chr06_77145763	Chr06	77145763	122.458	nnxnp
LG06	Chr06_130833812	Chr06	130833812	122.802	nnxnp
LG06	Chr06_83383728	Chr06	83383728	123.45	lmxll
LG06	Chr06_55382715	Chr06	55382715	123.485	nnxnp
LG06	Chr06_67440133	Chr06	67440133	124.363	lmxll
LG06	Chr06_14846287	Chr06	14846287	127.106	lmxll
LG06	Chr06_122678371	Chr06	122678371	127.61	nnxnp
LG06	Chr06_33252670	Chr06	33252670	127.775	lmxll
LG06	Chr06_93115232	Chr06	93115232	128.517	nnxnp
LG06	Chr06_33263620	Chr06	33263620	129.453	lmxll
LG06	Chr06_140764623	Chr06	140764623	133.023	lmxll
LG06	Chr06_80262656	Chr06	80262656	133.562	lmxll
LG06	Chr06_138601822	Chr06	138601822	133.577	lmxll
LG06	Chr06_20698906	Chr06	20698906	133.73	lmxll
LG06	Chr06_18007531	Chr06	18007531	133.951	nnxnp
LG06	Chr06_65128869	Chr06	65128869	133.989	nnxnp
LG06	Chr06_23440400	Chr06	23440400	135.177	nnxnp
LG06	Chr06_69092238	Chr06	69092238	136.781	lmxll
LG06	Chr06_38339744	Chr06	38339744	136.936	lmxll
LG06	Chr06_94520500	Chr06	94520500	137.269	nnxnp
LG06	Chr06_10159169	Chr06	10159169	137.405	lmxll
LG06	Chr06_13531045	Chr06	13531045	137.432	lmxll
LG06	Chr06_114412436	Chr06	114412436	138.048	nnxnp
LG06	Chr06_22255276	Chr06	22255276	138.098	lmxll
LG06	Chr06_55633614	Chr06	55633614	138.228	nnxnp
LG06	Chr06_66519016	Chr06	66519016	139.566	nnxnp
LG06	Chr06_19641633	Chr06	19641633	139.668	lmxll
LG06	Chr06_98988618	Chr06	98988618	141.912	hkxhk
LG06	Chr06_111813891	Chr06	111813891	141.948	nnxnp
LG06	Chr06_8855720	Chr06	8855720	142.046	nnxnp
LG06	Chr06_30575153	Chr06	30575153	142.273	hkxhk
LG06	Chr06_41011132	Chr06	41011132	142.891	hkxhk
LG06	Chr06_33845528	Chr06	33845528	143.359	hkxhk
LG06	Chr06_39480546	Chr06	39480546	144.229	lmxll
LG06	Chr06_103352014	Chr06	103352014	147.185	lmxll
LG06	Chr06_4223550	Chr06	4223550	147.559	lmxll
LG06	Chr06_13499710	Chr06	13499710	150.252	lmxll
LG06	Chr06_94904345	Chr06	94904345	150.47	lmxll
LG06	Chr06_57169580	Chr06	57169580	150.665	lmxll
LG06	Chr06_4169486	Chr06	4169486	150.766	hkxhk
LG06	Chr06_19681917	Chr06	19681917	150.935	hkxhk
LG06	Chr06_120182101	Chr06	120182101	152.115	lmxll
LG06	Chr06_4716642	Chr06	4716642	153.439	lmxll
LG06	Chr06_88032953	Chr06	88032953	153.461	nnxnp
LG06	Chr06_138377178	Chr06	138377178	153.632	nnxnp
LG06	Chr06_13007637	Chr06	13007637	153.693	hkxhk
LG06	Chr06_34637757	Chr06	34637757	153.819	lmxll
LG06	Chr06_38194216	Chr06	38194216	153.86	nnxnp
LG06	Chr06_18643803	Chr06	18643803	153.949	lmxll
LG06	Chr06_90336230	Chr06	90336230	155.458	hkxhk
LG06	Chr06_119846588	Chr06	119846588	156.082	nnxnp
LG06	Chr06_11541807	Chr06	11541807	156.214	nnxnp
LG06	Chr06_24765264	Chr06	24765264	158.474	nnxnp
LG06	Chr06_1177829	Chr06	1177829	158.634	lmxll
LG06	Chr06_109397076	Chr06	109397076	159.686	nnxnp
LG06	Chr06_36474814	Chr06	36474814	160.357	hkxhk
LG06	Chr06_96490042	Chr06	96490042	161.529	nnxnp
LG06	Chr06_3881854	Chr06	3881854	162.144	nnxnp
LG06	Chr06_58056282	Chr06	58056282	164.603	nnxnp
LG06	Chr06_56218947	Chr06	56218947	165.96	hkxhk
LG06	Chr06_74588833	Chr06	74588833	166.413	lmxll
LG06	Chr06_11854344	Chr06	11854344	167.309	nnxnp
LG06	Chr06_43495292	Chr06	43495292	171.453	nnxnp
LG06	Chr06_1546376	Chr06	1546376	171.524	lmxll
LG06	Chr06_52397675	Chr06	52397675	173.424	lmxll
LG06	Chr06_11018228	Chr06	11018228	173.479	nnxnp
LG06	Chr06_138668201	Chr06	138668201	175.85	nnxnp
LG06	Chr06_22221998	Chr06	22221998	176.618	hkxhk
LG06	Chr06_2150084	Chr06	2150084	178.854	nnxnp
LG06	Chr06_96141038	Chr06	96141038	183.64	lmxll
LG06	Chr06_133989538	Chr06	133989538	184.014	nnxnp
LG06	Chr06_78789398	Chr06	78789398	186.418	nnxnp
LG06	Chr06_25025338	Chr06	25025338	187.018	lmxll
LG06	Chr06_74227267	Chr06	74227267	192.949	nnxnp
LG06	Chr06_1901796	Chr06	1901796	196.193	nnxnp
LG07	Chr07_145994490	Chr07	145994490	0	lmxll
LG07	Chr07_146466597	Chr07	146466597	10.777	lmxll
LG07	Chr07_147484605	Chr07	147484605	30.549	lmxll
LG07	Chr07_184204929	Chr07	184204929	31.98	hkxhk
LG07	Chr07_29074066	Chr07	29074066	34.696	nnxnp
LG07	Chr07_145658062	Chr07	145658062	35.84	lmxll
LG07	Chr07_106753489	Chr07	106753489	38.95	nnxnp
LG07	Chr07_136884239	Chr07	136884239	50.35	lmxll
LG07	Chr07_143889017	Chr07	143889017	54.333	lmxll
LG07	Chr07_190868677	Chr07	190868677	54.516	lmxll
LG07	Chr07_143811253	Chr07	143811253	56.456	lmxll
LG07	Chr07_160835680	Chr07	160835680	61.271	lmxll
LG07	Chr07_11676761	Chr07	11676761	64.039	nnxnp
LG07	Chr07_126597109	Chr07	126597109	66.077	lmxll
LG07	Chr07_158342740	Chr07	158342740	66.338	lmxll
LG07	Chr07_76872213	Chr07	76872213	66.406	nnxnp
LG07	Chr07_50879357	Chr07	50879357	68.19	lmxll
LG07	Chr07_202895288	Chr07	202895288	68.435	nnxnp
LG07	Chr07_93356779	Chr07	93356779	70.312	nnxnp
LG07	Chr07_143902848	Chr07	143902848	70.378	lmxll
LG07	Chr07_125075697	Chr07	125075697	73.931	lmxll
LG07	Chr07_35228997	Chr07	35228997	79.376	nnxnp
LG07	Chr07_133958610	Chr07	133958610	79.826	lmxll
LG07	Chr07_125642334	Chr07	125642334	80.672	lmxll
LG07	Chr07_86157648	Chr07	86157648	82.092	lmxll
LG07	Chr07_155737189	Chr07	155737189	84.768	lmxll
LG07	Chr07_74102298	Chr07	74102298	85.461	nnxnp
LG07	Chr07_125126166	Chr07	125126166	86.383	lmxll
LG07	Chr07_86649015	Chr07	86649015	87.014	nnxnp
LG07	Chr07_198718852	Chr07	198718852	87.111	nnxnp
LG07	Chr07_349894	Chr07	349894	87.212	nnxnp
LG07	Chr07_119583087	Chr07	119583087	92.854	lmxll
LG07	Chr07_98066318	Chr07	98066318	93.145	lmxll
LG07	Chr07_16586541	Chr07	16586541	94.457	nnxnp
LG07	Chr07_10915707	Chr07	10915707	95.512	nnxnp
LG07	Chr07_60685553	Chr07	60685553	96.891	lmxll
LG07	Chr07_67952205	Chr07	67952205	98.334	nnxnp
LG07	Chr07_115078239	Chr07	115078239	98.668	lmxll
LG07	Chr07_142580582	Chr07	142580582	99.398	lmxll
LG07	Chr07_120296282	Chr07	120296282	100.096	nnxnp
LG07	Chr07_148157803	Chr07	148157803	103.255	lmxll
LG07	Chr07_59702480	Chr07	59702480	104.515	lmxll
LG07	Chr07_201536506	Chr07	201536506	104.555	nnxnp
LG07	Chr07_91637563	Chr07	91637563	104.569	hkxhk
LG07	Chr07_74094674	Chr07	74094674	105.036	nnxnp
LG07	Chr07_129812832	Chr07	129812832	105.054	lmxll
LG07	Chr07_106601245	Chr07	106601245	105.847	nnxnp
LG07	Chr07_110406847	Chr07	110406847	106.21	lmxll
LG07	Chr07_93852331	Chr07	93852331	109.268	lmxll
LG07	Chr07_25245751	Chr07	25245751	109.432	lmxll
LG07	Chr07_8311389	Chr07	8311389	111.264	nnxnp
LG07	Chr07_124365072	Chr07	124365072	111.486	lmxll
LG07	Chr07_125948351	Chr07	125948351	112.557	lmxll
LG07	Chr07_86619559	Chr07	86619559	112.797	lmxll
LG07	Chr07_159014823	Chr07	159014823	112.998	lmxll
LG07	Chr07_110944228	Chr07	110944228	113.433	lmxll
LG07	Chr07_60038537	Chr07	60038537	114.579	lmxll
LG07	Chr07_121956235	Chr07	121956235	114.78	nnxnp
LG07	Chr07_77338943	Chr07	77338943	114.932	nnxnp
LG07	Chr07_173313715	Chr07	173313715	118.457	lmxll
LG07	Chr07_178880430	Chr07	178880430	119.015	nnxnp
LG07	Chr07_24373134	Chr07	24373134	119.085	nnxnp
LG07	Chr07_99300748	Chr07	99300748	119.262	lmxll
LG07	Chr07_60377759	Chr07	60377759	119.399	nnxnp
LG07	Chr07_182456183	Chr07	182456183	120.566	lmxll
LG07	Chr07_27150589	Chr07	27150589	122.335	lmxll
LG07	Chr07_110116409	Chr07	110116409	122.378	lmxll
LG07	Chr07_37565867	Chr07	37565867	122.4	nnxnp
LG07	Chr07_123370914	Chr07	123370914	122.539	hkxhk
LG07	Chr07_10043519	Chr07	10043519	123.027	lmxll
LG07	Chr07_55542676	Chr07	55542676	124.172	hkxhk
LG07	Chr07_133399577	Chr07	133399577	125.612	lmxll
LG07	Chr07_84732504	Chr07	84732504	125.742	nnxnp
LG07	Chr07_202351399	Chr07	202351399	126.088	nnxnp
LG07	Chr07_92534731	Chr07	92534731	127.484	lmxll
LG07	Chr07_74870376	Chr07	74870376	129.572	lmxll
LG07	Chr07_25474847	Chr07	25474847	130.315	nnxnp
LG07	Chr07_96522586	Chr07	96522586	131.851	hkxhk
LG07	Chr07_103154322	Chr07	103154322	132.196	lmxll
LG07	Chr07_136885274	Chr07	136885274	132.285	lmxll
LG07	Chr07_80557921	Chr07	80557921	133.243	nnxnp
LG07	Chr07_100965985	Chr07	100965985	134.221	lmxll
LG07	Chr07_88407563	Chr07	88407563	135.147	nnxnp
LG07	Chr07_109713824	Chr07	109713824	135.164	nnxnp
LG07	Chr07_122212225	Chr07	122212225	138.042	nnxnp
LG07	Chr07_201961621	Chr07	201961621	138.652	nnxnp
LG07	Chr07_63455273	Chr07	63455273	140.056	lmxll
LG07	Chr07_56754695	Chr07	56754695	140.218	lmxll
LG07	Chr07_103267659	Chr07	103267659	141.081	nnxnp
LG07	Chr07_44804725	Chr07	44804725	141.16	lmxll
LG07	Chr07_101608747	Chr07	101608747	141.328	nnxnp
LG07	Chr07_190626041	Chr07	190626041	142.925	lmxll
LG07	Chr07_109738657	Chr07	109738657	143.162	lmxll
LG07	Chr07_60072419	Chr07	60072419	144.044	nnxnp
LG07	Chr07_75478871	Chr07	75478871	144.495	lmxll
LG07	Chr07_90012114	Chr07	90012114	145.236	nnxnp
LG07	Chr07_202354238	Chr07	202354238	145.514	lmxll
LG07	Chr07_10193615	Chr07	10193615	145.882	lmxll
LG07	Chr07_161250028	Chr07	161250028	147.097	nnxnp
LG07	Chr07_89912992	Chr07	89912992	148.159	lmxll
LG07	Chr07_26791439	Chr07	26791439	149.409	nnxnp
LG07	Chr07_36847973	Chr07	36847973	149.522	nnxnp
LG07	Chr07_152270655	Chr07	152270655	149.526	lmxll
LG07	Chr07_91809159	Chr07	91809159	149.586	nnxnp
LG07	Chr07_133837987	Chr07	133837987	150.251	lmxll
LG07	Chr07_111034023	Chr07	111034023	150.457	lmxll
LG07	Chr07_145680356	Chr07	145680356	151.321	lmxll
LG07	Chr07_15116317	Chr07	15116317	151.325	lmxll
LG07	Chr07_106689127	Chr07	106689127	151.633	nnxnp
LG07	Chr07_20899199	Chr07	20899199	151.91	hkxhk
LG07	Chr07_68211718	Chr07	68211718	152.026	lmxll
LG07	Chr07_200959739	Chr07	200959739	153.951	hkxhk
LG07	Chr07_192210880	Chr07	192210880	154.501	nnxnp
LG07	Chr07_67921172	Chr07	67921172	154.825	lmxll
LG07	Chr07_160438186	Chr07	160438186	156.392	nnxnp
LG07	Chr07_109900896	Chr07	109900896	156.489	lmxll
LG07	Chr07_97437001	Chr07	97437001	156.772	nnxnp
LG07	Chr07_113732111	Chr07	113732111	156.819	lmxll
LG07	Chr07_60442957	Chr07	60442957	157.304	nnxnp
LG07	Chr07_179511558	Chr07	179511558	157.577	hkxhk
LG07	Chr07_110134651	Chr07	110134651	157.927	nnxnp
LG07	Chr07_82703309	Chr07	82703309	160.521	nnxnp
LG07	Chr07_143910762	Chr07	143910762	160.637	nnxnp
LG07	Chr07_92510160	Chr07	92510160	160.991	lmxll
LG07	Chr07_12738107	Chr07	12738107	161.502	nnxnp
LG07	Chr07_79961050	Chr07	79961050	161.734	lmxll
LG07	Chr07_86653131	Chr07	86653131	161.853	nnxnp
LG07	Chr07_159285399	Chr07	159285399	161.89	hkxhk
LG07	Chr07_110569483	Chr07	110569483	161.892	lmxll
LG07	Chr07_44683383	Chr07	44683383	162.164	lmxll
LG07	Chr07_84698878	Chr07	84698878	163.383	lmxll
LG07	Chr07_53173537	Chr07	53173537	164.28	lmxll
LG07	Chr07_97789906	Chr07	97789906	164.56	nnxnp
LG07	Chr07_175641716	Chr07	175641716	164.958	lmxll
LG07	Chr07_200088624	Chr07	200088624	164.974	nnxnp
LG07	Chr07_78436825	Chr07	78436825	165.792	nnxnp
LG07	Chr07_167933093	Chr07	167933093	166.023	nnxnp
LG07	Chr07_103170382	Chr07	103170382	168.476	lmxll
LG07	Chr07_75579312	Chr07	75579312	168.832	nnxnp
LG07	Chr07_125820859	Chr07	125820859	168.884	lmxll
LG07	Chr07_60679746	Chr07	60679746	169.042	nnxnp
LG07	Chr07_59378657	Chr07	59378657	169.599	lmxll
LG07	Chr07_91108347	Chr07	91108347	170.125	hkxhk
LG07	Chr07_147394169	Chr07	147394169	170.527	nnxnp
LG07	Chr07_146899482	Chr07	146899482	171.053	lmxll
LG07	Chr07_67916822	Chr07	67916822	171.277	lmxll
LG07	Chr07_95492088	Chr07	95492088	171.36	nnxnp
LG07	Chr07_77109206	Chr07	77109206	172.613	lmxll
LG07	Chr07_88918067	Chr07	88918067	172.892	lmxll
LG07	Chr07_104870857	Chr07	104870857	172.952	lmxll
LG07	Chr07_139802276	Chr07	139802276	173.068	nnxnp
LG07	Chr07_77199450	Chr07	77199450	173.404	hkxhk
LG07	Chr07_110150286	Chr07	110150286	173.807	lmxll
LG07	Chr07_34323393	Chr07	34323393	176.519	lmxll
LG07	Chr07_13223579	Chr07	13223579	176.946	nnxnp
LG07	Chr07_23243929	Chr07	23243929	177.79	nnxnp
LG07	Chr07_92153909	Chr07	92153909	178.2	nnxnp
LG07	Chr07_75010279	Chr07	75010279	179.228	nnxnp
LG07	Chr07_79686896	Chr07	79686896	179.267	hkxhk
LG07	Chr07_64350322	Chr07	64350322	179.503	lmxll
LG07	Chr07_157103793	Chr07	157103793	181.159	lmxll
LG07	Chr07_17051856	Chr07	17051856	181.398	nnxnp
LG07	Chr07_103321244	Chr07	103321244	181.862	nnxnp
LG07	Chr07_7636167	Chr07	7636167	181.927	lmxll
LG07	Chr07_43663505	Chr07	43663505	182.516	lmxll
LG07	Chr07_40250820	Chr07	40250820	183.212	lmxll
LG07	Chr07_42601133	Chr07	42601133	184.755	nnxnp
LG07	Chr07_49506781	Chr07	49506781	184.963	lmxll
LG07	Chr07_55165500	Chr07	55165500	185.999	lmxll
LG07	Chr07_139439083	Chr07	139439083	187.096	nnxnp
LG07	Chr07_31704682	Chr07	31704682	187.108	hkxhk
LG07	Chr07_9465133	Chr07	9465133	187.975	nnxnp
LG07	Chr07_94522423	Chr07	94522423	188.058	lmxll
LG07	Chr07_87513158	Chr07	87513158	189.054	nnxnp
LG07	Chr07_38543130	Chr07	38543130	189.328	hkxhk
LG07	Chr07_19189282	Chr07	19189282	190.089	lmxll
LG07	Chr07_136789911	Chr07	136789911	190.262	lmxll
LG07	Chr07_95143137	Chr07	95143137	190.36	lmxll
LG07	Chr07_8261535	Chr07	8261535	191.69	lmxll
LG07	Chr07_113711283	Chr07	113711283	192.185	nnxnp
LG07	Chr07_177518780	Chr07	177518780	192.809	nnxnp
LG07	Chr07_14288431	Chr07	14288431	193.956	nnxnp
LG07	Chr07_33425355	Chr07	33425355	195.014	lmxll
LG07	Chr07_111080983	Chr07	111080983	195.87	lmxll
LG07	Chr07_179926027	Chr07	179926027	197.331	lmxll
LG07	Chr07_38250651	Chr07	38250651	197.813	lmxll
LG07	Chr07_110611666	Chr07	110611666	197.927	lmxll
LG07	Chr07_181907920	Chr07	181907920	198.01	hkxhk
LG07	Chr07_152108293	Chr07	152108293	198.327	lmxll
LG07	Chr07_137526011	Chr07	137526011	199.156	nnxnp
LG07	Chr07_9650348	Chr07	9650348	199.751	lmxll
LG07	Chr07_11318526	Chr07	11318526	200.003	lmxll
LG07	Chr07_120037561	Chr07	120037561	200.204	hkxhk
LG07	Chr07_160902591	Chr07	160902591	200.932	nnxnp
LG07	Chr07_123659745	Chr07	123659745	202.043	nnxnp
LG07	Chr07_45365869	Chr07	45365869	202.187	lmxll
LG07	Chr07_111106966	Chr07	111106966	202.841	lmxll
LG07	Chr07_30712970	Chr07	30712970	203.497	lmxll
LG07	Chr07_78659635	Chr07	78659635	203.997	lmxll
LG07	Chr07_11427228	Chr07	11427228	204.116	nnxnp
LG07	Chr07_48895840	Chr07	48895840	205.151	lmxll
LG07	Chr07_37580434	Chr07	37580434	205.329	lmxll
LG07	Chr07_10667081	Chr07	10667081	206.594	nnxnp
LG07	Chr07_13256764	Chr07	13256764	206.605	lmxll
LG07	Chr07_132529979	Chr07	132529979	206.894	lmxll
LG07	Chr07_19476968	Chr07	19476968	207.373	hkxhk
LG07	Chr07_68352529	Chr07	68352529	209.621	lmxll
LG07	Chr07_28066226	Chr07	28066226	209.632	lmxll
LG07	Chr07_2095771	Chr07	2095771	210.015	lmxll
LG07	Chr07_76623656	Chr07	76623656	211.634	nnxnp
LG07	Chr07_10551647	Chr07	10551647	213.618	lmxll
LG07	Chr07_59548036	Chr07	59548036	215.367	lmxll
LG07	Chr07_92369042	Chr07	92369042	216.576	nnxnp
LG07	Chr07_76107385	Chr07	76107385	216.622	lmxll
LG07	Chr07_76016109	Chr07	76016109	217.822	nnxnp
LG07	Chr07_179529947	Chr07	179529947	219.029	hkxhk
LG07	Chr07_156901867	Chr07	156901867	219.133	nnxnp
LG07	Chr07_34764422	Chr07	34764422	221.797	lmxll
LG07	Chr07_66028846	Chr07	66028846	222.608	hkxhk
LG07	Chr07_127426692	Chr07	127426692	222.894	lmxll
LG07	Chr07_24656399	Chr07	24656399	223.216	lmxll
LG07	Chr07_30571374	Chr07	30571374	223.699	nnxnp
LG07	Chr07_21097715	Chr07	21097715	227.04	lmxll
LG07	Chr07_42311921	Chr07	42311921	227.365	lmxll
LG07	Chr07_182619393	Chr07	182619393	227.606	hkxhk
LG07	Chr07_118645483	Chr07	118645483	227.922	lmxll
LG07	Chr07_48631869	Chr07	48631869	228.499	lmxll
LG07	Chr07_59605475	Chr07	59605475	231.658	lmxll
LG07	Chr07_62743451	Chr07	62743451	232.502	lmxll
LG07	Chr07_73206173	Chr07	73206173	233.494	nnxnp
LG07	Chr07_21130700	Chr07	21130700	236.815	hkxhk
LG07	Chr07_159836915	Chr07	159836915	237.038	nnxnp
LG07	Chr07_128516975	Chr07	128516975	237.798	nnxnp
LG07	Chr07_91872717	Chr07	91872717	238.018	nnxnp
LG07	Chr07_59545834	Chr07	59545834	238.085	lmxll
LG07	Chr07_98131030	Chr07	98131030	240.015	lmxll
LG07	Chr07_151767845	Chr07	151767845	247.446	nnxnp
LG07	Chr07_29720535	Chr07	29720535	248.971	lmxll
LG07	Chr07_93122769	Chr07	93122769	249.526	nnxnp
LG07	Chr07_198061950	Chr07	198061950	250.394	nnxnp
LG07	Chr07_38292807	Chr07	38292807	251.459	lmxll
LG07	Chr07_37215190	Chr07	37215190	255.985	nnxnp
LG07	Chr07_41073715	Chr07	41073715	256.13	lmxll
LG07	Chr07_58273943	Chr07	58273943	256.906	lmxll
LG07	Chr07_44186383	Chr07	44186383	260.234	lmxll
LG07	Chr07_30068594	Chr07	30068594	262.71	lmxll
LG07	Chr07_30156427	Chr07	30156427	265.443	lmxll
LG07	Chr07_172472641	Chr07	172472641	265.542	nnxnp
LG07	Chr07_113740036	Chr07	113740036	268.051	nnxnp
LG07	Chr07_148334049	Chr07	148334049	269.692	nnxnp
LG07	Chr07_26642040	Chr07	26642040	270.037	lmxll
LG07	Chr07_152174642	Chr07	152174642	271.001	lmxll
LG07	Chr07_29388875	Chr07	29388875	275.671	lmxll
LG07	Chr07_16957431	Chr07	16957431	281.198	lmxll
LG07	Chr07_13372626	Chr07	13372626	288.954	lmxll
LG07	Chr07_9916139	Chr07	9916139	301.123	lmxll
LG07	Chr07_13370102	Chr07	13370102	313.987	lmxll
LG07	Chr07_28506120	Chr07	28506120	319.599	lmxll
LG08	Chr08_12110520	Chr08	12110520	0	lmxll
LG08	Chr08_11793279	Chr08	11793279	4.878	lmxll
LG08	Chr08_4464304	Chr08	4464304	21.037	lmxll
LG08	Chr08_17205100	Chr08	17205100	30.908	lmxll
LG08	Chr08_6999631	Chr08	6999631	34.439	lmxll
LG08	Chr08_8015441	Chr08	8015441	42.093	lmxll
LG08	Chr08_13062630	Chr08	13062630	48.82	lmxll
LG08	Chr08_25951548	Chr08	25951548	56.811	lmxll
LG08	Chr08_31764123	Chr08	31764123	62.702	lmxll
LG08	Chr08_98641632	Chr08	98641632	69.597	lmxll
LG08	Chr08_35525315	Chr08	35525315	70.607	lmxll
LG08	Chr08_31544477	Chr08	31544477	72.195	lmxll
LG08	Chr08_37582217	Chr08	37582217	78.375	lmxll
LG08	Chr08_33361672	Chr08	33361672	82.121	hkxhk
LG08	Chr08_41307605	Chr08	41307605	89.391	lmxll
LG08	Chr08_51331608	Chr08	51331608	94.556	hkxhk
LG08	Chr08_8758322	Chr08	8758322	95.84	nnxnp
LG08	Chr08_60559981	Chr08	60559981	96.167	nnxnp
LG08	Chr08_55093540	Chr08	55093540	97.763	lmxll
LG08	Chr08_51387182	Chr08	51387182	100.874	lmxll
LG08	Chr08_82399956	Chr08	82399956	102.339	lmxll
LG08	Chr08_29836485	Chr08	29836485	102.705	lmxll
LG08	Chr08_33712039	Chr08	33712039	104.403	lmxll
LG08	Chr08_121050169	Chr08	121050169	104.474	hkxhk
LG08	Chr08_75433267	Chr08	75433267	105.223	lmxll
LG08	Chr08_91734574	Chr08	91734574	105.86	lmxll
LG08	Chr08_106235406	Chr08	106235406	106.137	hkxhk
LG08	Chr08_37397966	Chr08	37397966	107.641	nnxnp
LG08	Chr08_46760339	Chr08	46760339	107.735	nnxnp
LG08	Chr08_74051969	Chr08	74051969	107.739	nnxnp
LG08	Chr08_59279069	Chr08	59279069	108.707	lmxll
LG08	Chr08_6842608	Chr08	6842608	110.229	nnxnp
LG08	Chr08_30322063	Chr08	30322063	111.503	lmxll
LG08	Chr08_70762541	Chr08	70762541	112.125	hkxhk
LG08	Chr08_36776783	Chr08	36776783	113.045	lmxll
LG08	Chr08_1694632	Chr08	1694632	113.717	nnxnp
LG08	Chr08_43932423	Chr08	43932423	115.77	lmxll
LG08	Chr08_75134059	Chr08	75134059	117.552	lmxll
LG08	Chr08_125221437	Chr08	125221437	117.978	nnxnp
LG08	Chr08_118081614	Chr08	118081614	118.594	lmxll
LG08	Chr08_104089307	Chr08	104089307	120.088	lmxll
LG08	Chr08_122700846	Chr08	122700846	122.494	nnxnp
LG08	Chr08_61225545	Chr08	61225545	122.625	nnxnp
LG08	Chr08_51378962	Chr08	51378962	123.591	nnxnp
LG08	Chr08_1913937	Chr08	1913937	124.913	lmxll
LG08	Chr08_84982159	Chr08	84982159	126.52	lmxll
LG08	Chr08_35266208	Chr08	35266208	126.608	nnxnp
LG08	Chr08_83900663	Chr08	83900663	126.612	nnxnp
LG08	Chr08_16631941	Chr08	16631941	126.73	hkxhk
LG08	Chr08_81240705	Chr08	81240705	126.843	lmxll
LG08	Chr08_108253240	Chr08	108253240	126.85	nnxnp
LG08	Chr08_93962737	Chr08	93962737	128.915	hkxhk
LG08	Chr08_113895982	Chr08	113895982	129.133	hkxhk
LG08	Chr08_94549826	Chr08	94549826	129.928	nnxnp
LG08	Chr08_76657522	Chr08	76657522	131.319	lmxll
LG08	Chr08_92786218	Chr08	92786218	131.367	nnxnp
LG08	Chr08_95823663	Chr08	95823663	132.791	nnxnp
LG08	Chr08_32911322	Chr08	32911322	134.179	nnxnp
LG08	Chr08_87825132	Chr08	87825132	134.462	nnxnp
LG08	Chr08_92018417	Chr08	92018417	136.488	lmxll
LG08	Chr08_83500942	Chr08	83500942	137.5	nnxnp
LG08	Chr08_83372229	Chr08	83372229	137.836	lmxll
LG08	Chr08_85361875	Chr08	85361875	138.345	lmxll
LG08	Chr08_88201782	Chr08	88201782	138.437	hkxhk
LG08	Chr08_83663868	Chr08	83663868	138.586	hkxhk
LG08	Chr08_3068708	Chr08	3068708	139.382	lmxll
LG08	Chr08_117454428	Chr08	117454428	139.456	nnxnp
LG08	Chr08_97980700	Chr08	97980700	141.08	lmxll
LG08	Chr08_68208553	Chr08	68208553	141.572	nnxnp
LG08	Chr08_25476401	Chr08	25476401	141.779	nnxnp
LG08	Chr08_83023224	Chr08	83023224	142.768	nnxnp
LG08	Chr08_57510419	Chr08	57510419	142.989	lmxll
LG08	Chr08_103473714	Chr08	103473714	143.099	lmxll
LG08	Chr08_91885456	Chr08	91885456	143.38	lmxll
LG08	Chr08_91562727	Chr08	91562727	143.889	nnxnp
LG08	Chr08_81760633	Chr08	81760633	145.222	nnxnp
LG08	Chr08_2574472	Chr08	2574472	145.868	lmxll
LG08	Chr08_99019485	Chr08	99019485	146.822	nnxnp
LG08	Chr08_95886372	Chr08	95886372	148.716	nnxnp
LG08	Chr08_116359526	Chr08	116359526	148.954	nnxnp
LG08	Chr08_99118393	Chr08	99118393	149.651	lmxll
LG08	Chr08_69143512	Chr08	69143512	150.656	lmxll
LG08	Chr08_19538087	Chr08	19538087	150.74	nnxnp
LG08	Chr08_95877789	Chr08	95877789	150.814	lmxll
LG08	Chr08_59449037	Chr08	59449037	151.346	nnxnp
LG08	Chr08_125648419	Chr08	125648419	152.287	lmxll
LG08	Chr08_13881000	Chr08	13881000	152.445	lmxll
LG08	Chr08_21725628	Chr08	21725628	153.088	nnxnp
LG08	Chr08_86377465	Chr08	86377465	154.072	hkxhk
LG08	Chr08_100343269	Chr08	100343269	154.719	lmxll
LG08	Chr08_65386900	Chr08	65386900	156.427	nnxnp
LG08	Chr08_3779737	Chr08	3779737	157.395	nnxnp
LG08	Chr08_11342587	Chr08	11342587	158.207	nnxnp
LG08	Chr08_97589393	Chr08	97589393	159.54	hkxhk
LG08	Chr08_70798306	Chr08	70798306	160.46	lmxll
LG08	Chr08_56135696	Chr08	56135696	161.045	hkxhk
LG08	Chr08_126758271	Chr08	126758271	161.473	nnxnp
LG08	Chr08_60184558	Chr08	60184558	161.804	nnxnp
LG08	Chr08_68325611	Chr08	68325611	161.845	lmxll
LG08	Chr08_121901915	Chr08	121901915	161.906	nnxnp
LG08	Chr08_119883793	Chr08	119883793	162.718	lmxll
LG08	Chr08_94650593	Chr08	94650593	164.49	nnxnp
LG08	Chr08_17932467	Chr08	17932467	167.217	lmxll
LG08	Chr08_88461329	Chr08	88461329	167.313	hkxhk
LG08	Chr08_59312829	Chr08	59312829	167.485	nnxnp
LG08	Chr08_35406685	Chr08	35406685	167.717	nnxnp
LG08	Chr08_50545138	Chr08	50545138	168.084	nnxnp
LG08	Chr08_124402118	Chr08	124402118	168.392	lmxll
LG08	Chr08_84781999	Chr08	84781999	168.528	lmxll
LG08	Chr08_105823967	Chr08	105823967	170.854	hkxhk
LG08	Chr08_63096203	Chr08	63096203	170.956	lmxll
LG08	Chr08_60675593	Chr08	60675593	172.317	nnxnp
LG08	Chr08_39257014	Chr08	39257014	173.848	hkxhk
LG08	Chr08_15314945	Chr08	15314945	175.128	nnxnp
LG08	Chr08_80912213	Chr08	80912213	176.067	hkxhk
LG08	Chr08_126083352	Chr08	126083352	176.954	lmxll
LG08	Chr08_31015750	Chr08	31015750	177.258	lmxll
LG08	Chr08_34975303	Chr08	34975303	177.307	nnxnp
LG08	Chr08_91104319	Chr08	91104319	178.121	lmxll
LG08	Chr08_102607272	Chr08	102607272	179.882	nnxnp
LG08	Chr08_40187649	Chr08	40187649	179.883	nnxnp
LG08	Chr08_82746482	Chr08	82746482	179.939	hkxhk
LG08	Chr08_38511137	Chr08	38511137	180.608	lmxll
LG08	Chr08_57191888	Chr08	57191888	181.487	nnxnp
LG08	Chr08_49756222	Chr08	49756222	181.641	nnxnp
LG08	Chr08_99146506	Chr08	99146506	182.54	lmxll
LG08	Chr08_91837083	Chr08	91837083	183.513	nnxnp
LG08	Chr08_30992035	Chr08	30992035	185.151	lmxll
LG08	Chr08_45725022	Chr08	45725022	186.631	nnxnp
LG08	Chr08_4841476	Chr08	4841476	186.738	nnxnp
LG08	Chr08_107902783	Chr08	107902783	186.994	nnxnp
LG08	Chr08_115248467	Chr08	115248467	187.823	lmxll
LG08	Chr08_95400073	Chr08	95400073	188.192	lmxll
LG08	Chr08_64717525	Chr08	64717525	189.992	nnxnp
LG08	Chr08_58177641	Chr08	58177641	190.097	nnxnp
LG08	Chr08_42297266	Chr08	42297266	192.676	lmxll
LG08	Chr08_69899884	Chr08	69899884	193.755	nnxnp
LG08	Chr08_98668575	Chr08	98668575	194.594	lmxll
LG08	Chr08_18531010	Chr08	18531010	195.478	nnxnp
LG08	Chr08_81195025	Chr08	81195025	197.15	lmxll
LG08	Chr08_21772018	Chr08	21772018	197.75	nnxnp
LG08	Chr08_85589839	Chr08	85589839	199.569	hkxhk
LG08	Chr08_84197108	Chr08	84197108	199.906	lmxll
LG08	Chr08_43554551	Chr08	43554551	200.888	lmxll
LG08	Chr08_36388937	Chr08	36388937	201.453	nnxnp
LG08	Chr08_54689921	Chr08	54689921	202.708	nnxnp
LG08	Chr08_56755684	Chr08	56755684	202.963	lmxll
LG08	Chr08_5528106	Chr08	5528106	207.796	nnxnp
LG08	Chr08_86580255	Chr08	86580255	210.495	nnxnp
LG08	Chr08_68945659	Chr08	68945659	211.006	hkxhk
LG08	Chr08_44581261	Chr08	44581261	212.251	lmxll
LG08	Chr08_37185297	Chr08	37185297	214.376	nnxnp
LG08	Chr08_59217894	Chr08	59217894	220.766	nnxnp
LG08	Chr08_36780730	Chr08	36780730	225.565	nnxnp
LG08	Chr08_25939790	Chr08	25939790	228.522	nnxnp
LG08	Chr08_64559176	Chr08	64559176	229.52	lmxll
LG08	Chr08_35913985	Chr08	35913985	229.75	nnxnp
LG08	Chr08_33105731	Chr08	33105731	232.828	nnxnp
LG08	Chr08_27039985	Chr08	27039985	238.917	nnxnp
LG08	Chr08_10539609	Chr08	10539609	241.956	nnxnp
LG08	Chr08_69983460	Chr08	69983460	242.834	nnxnp
LG08	Chr08_75744725	Chr08	75744725	244.946	nnxnp
LG08	Chr08_42135109	Chr08	42135109	246.897	lmxll
LG08	Chr08_4802019	Chr08	4802019	262.676	nnxnp
LG09	Chr09_85910783	Chr09	85910783	0	efxeg
LG09	Chr09_50069311	Chr09	50069311	14.425	lmxll
LG09	Chr09_24796200	Chr09	24796200	25.748	lmxll
LG09	Chr09_78995516	Chr09	78995516	26.779	lmxll
LG09	Chr09_58502757	Chr09	58502757	30.106	hkxhk
LG09	Chr09_65453576	Chr09	65453576	30.801	lmxll
LG09	Chr09_68902171	Chr09	68902171	41.384	lmxll
LG09	Chr09_1582871	Chr09	1582871	42.307	lmxll
LG09	Chr09_56609747	Chr09	56609747	45.217	lmxll
LG09	Chr09_50214589	Chr09	50214589	49.891	lmxll
LG09	Chr09_112213621	Chr09	112213621	51.518	nnxnp
LG09	Chr09_67006674	Chr09	67006674	52.375	lmxll
LG09	Chr09_88030213	Chr09	88030213	53.208	hkxhk
LG09	Chr09_64465639	Chr09	64465639	58.337	lmxll
LG09	Chr09_106875601	Chr09	106875601	60.889	lmxll
LG09	Chr09_68964428	Chr09	68964428	61.47	lmxll
LG09	Chr09_21424660	Chr09	21424660	63.934	hkxhk
LG09	Chr09_23545272	Chr09	23545272	67.434	lmxll
LG09	Chr09_76917286	Chr09	76917286	67.954	lmxll
LG09	Chr09_79387932	Chr09	79387932	71.286	lmxll
LG09	Chr09_120207638	Chr09	120207638	72.754	nnxnp
LG09	Chr09_98011474	Chr09	98011474	73.306	lmxll
LG09	Chr09_77110716	Chr09	77110716	73.783	lmxll
LG09	Chr09_53225238	Chr09	53225238	74.189	lmxll
LG09	Chr09_120850974	Chr09	120850974	75.762	nnxnp
LG09	Chr09_80882497	Chr09	80882497	76.709	lmxll
LG09	Chr09_10030702	Chr09	10030702	79.413	nnxnp
LG09	Chr09_84349062	Chr09	84349062	79.604	lmxll
LG09	Chr09_107369127	Chr09	107369127	81.259	nnxnp
LG09	Chr09_95511432	Chr09	95511432	81.807	lmxll
LG09	Chr09_78261340	Chr09	78261340	82.298	nnxnp
LG09	Chr09_86752684	Chr09	86752684	83.145	lmxll
LG09	Chr09_52551203	Chr09	52551203	83.251	hkxhk
LG09	Chr09_116206917	Chr09	116206917	83.85	nnxnp
LG09	Chr09_1006197	Chr09	1006197	85.746	nnxnp
LG09	Chr09_55496572	Chr09	55496572	86.43	lmxll
LG09	Chr09_92930408	Chr09	92930408	87.301	lmxll
LG09	Chr09_116559592	Chr09	116559592	87.728	nnxnp
LG09	Chr09_31144755	Chr09	31144755	88.653	nnxnp
LG09	Chr09_110864203	Chr09	110864203	89.298	nnxnp
LG09	Chr09_16145933	Chr09	16145933	89.339	nnxnp
LG09	Chr09_113573992	Chr09	113573992	90.378	nnxnp
LG09	Chr09_22137533	Chr09	22137533	91.865	lmxll
LG09	Chr09_93639280	Chr09	93639280	92.059	lmxll
LG09	Chr09_8735472	Chr09	8735472	93.893	lmxll
LG09	Chr09_48960907	Chr09	48960907	94.238	hkxhk
LG09	Chr09_108710629	Chr09	108710629	94.888	lmxll
LG09	Chr09_79399891	Chr09	79399891	96.049	nnxnp
LG09	Chr09_24579464	Chr09	24579464	100.504	hkxhk
LG09	Chr09_113160837	Chr09	113160837	100.944	lmxll
LG09	Chr09_98373039	Chr09	98373039	102.129	hkxhk
LG09	Chr09_116548225	Chr09	116548225	104.316	lmxll
LG09	Chr09_3049540	Chr09	3049540	104.727	hkxhk
LG09	Chr09_52715139	Chr09	52715139	106.302	nnxnp
LG09	Chr09_56505968	Chr09	56505968	106.652	nnxnp
LG09	Chr09_101952077	Chr09	101952077	106.966	lmxll
LG09	Chr09_87288547	Chr09	87288547	107.532	nnxnp
LG09	Chr09_47433287	Chr09	47433287	108.919	nnxnp
LG09	Chr09_72418334	Chr09	72418334	109.168	nnxnp
LG09	Chr09_99121183	Chr09	99121183	110.012	hkxhk
LG09	Chr09_41385925	Chr09	41385925	113.208	lmxll
LG09	Chr09_119538523	Chr09	119538523	113.429	lmxll
LG09	Chr09_61431203	Chr09	61431203	113.452	nnxnp
LG09	Chr09_54414501	Chr09	54414501	116.263	lmxll
LG09	Chr09_73483543	Chr09	73483543	116.563	lmxll
LG09	Chr09_78260216	Chr09	78260216	117.008	nnxnp
LG09	Chr09_105987625	Chr09	105987625	117.296	hkxhk
LG09	Chr09_4057638	Chr09	4057638	118.243	nnxnp
LG09	Chr09_108695155	Chr09	108695155	120.444	nnxnp
LG09	Chr09_34101537	Chr09	34101537	120.557	lmxll
LG09	Chr09_18579108	Chr09	18579108	121.314	lmxll
LG09	Chr09_25559168	Chr09	25559168	124.962	nnxnp
LG09	Chr09_55274937	Chr09	55274937	126.114	lmxll
LG09	Chr09_16674108	Chr09	16674108	126.715	lmxll
LG09	Chr09_41360429	Chr09	41360429	127.148	hkxhk
LG09	Chr09_107109118	Chr09	107109118	128.9	nnxnp
LG09	Chr09_53929710	Chr09	53929710	130.543	hkxhk
LG09	Chr09_12380822	Chr09	12380822	131.876	hkxhk
LG09	Chr09_85475195	Chr09	85475195	133.419	hkxhk
LG09	Chr09_119216123	Chr09	119216123	133.465	lmxll
LG09	Chr09_76320294	Chr09	76320294	135.661	nnxnp
LG09	Chr09_87543304	Chr09	87543304	136.853	nnxnp
LG09	Chr09_104201338	Chr09	104201338	138.325	nnxnp
LG09	Chr09_90372303	Chr09	90372303	140.441	nnxnp
LG09	Chr09_17468802	Chr09	17468802	140.483	lmxll
LG09	Chr09_28777385	Chr09	28777385	141.241	nnxnp
LG09	Chr09_5217747	Chr09	5217747	144.163	nnxnp
LG09	Chr09_48723991	Chr09	48723991	144.312	nnxnp
LG09	Chr09_93123169	Chr09	93123169	144.444	lmxll
LG09	Chr09_33245167	Chr09	33245167	146.091	lmxll
LG09	Chr09_92808332	Chr09	92808332	148.318	nnxnp
LG09	Chr09_38369047	Chr09	38369047	148.408	nnxnp
LG09	Chr09_25913610	Chr09	25913610	149.036	nnxnp
LG09	Chr09_107289049	Chr09	107289049	150.752	nnxnp
LG09	Chr09_85966257	Chr09	85966257	150.855	lmxll
LG09	Chr09_4007988	Chr09	4007988	152.985	lmxll
LG09	Chr09_83534578	Chr09	83534578	156.196	lmxll
LG09	Chr09_81704324	Chr09	81704324	157.115	nnxnp
LG09	Chr09_99092708	Chr09	99092708	157.943	nnxnp
LG09	Chr09_34097147	Chr09	34097147	161.257	nnxnp
LG09	Chr09_87478625	Chr09	87478625	162.179	lmxll
LG09	Chr09_59040247	Chr09	59040247	166.523	nnxnp
LG09	Chr09_33604221	Chr09	33604221	167.7	nnxnp
LG09	Chr09_1580344	Chr09	1580344	167.877	nnxnp
LG09	Chr09_87516954	Chr09	87516954	168.131	lmxll
LG09	Chr09_107871825	Chr09	107871825	168.654	nnxnp
LG09	Chr09_1332358	Chr09	1332358	168.951	lmxll
LG09	Chr09_107311819	Chr09	107311819	172.23	nnxnp
LG09	Chr09_7611844	Chr09	7611844	172.898	lmxll
LG09	Chr09_29848759	Chr09	29848759	175.606	nnxnp
LG09	Chr09_85174864	Chr09	85174864	177.011	lmxll
LG09	Chr09_60133072	Chr09	60133072	177.748	lmxll
LG09	Chr09_31604240	Chr09	31604240	178.405	nnxnp
LG09	Chr09_61802897	Chr09	61802897	183.744	nnxnp
LG09	Chr09_4002967	Chr09	4002967	189.709	lmxll
LG09	Chr09_72395492	Chr09	72395492	191.729	nnxnp
LG09	Chr09_107298497	Chr09	107298497	191.978	nnxnp
LG09	Chr09_106259275	Chr09	106259275	211.329	nnxnp
LG10	Chr10_204167220	Chr10	204167220	0	lmxll
LG10	Chr10_181283538	Chr10	181283538	5.177	nnxnp
LG10	Chr10_195110861	Chr10	195110861	20.394	lmxll
LG10	Chr10_182263447	Chr10	182263447	25.182	lmxll
LG10	Chr10_164554534	Chr10	164554534	27.193	nnxnp
LG10	Chr10_150027813	Chr10	150027813	28.397	nnxnp
LG10	Chr10_89246131	Chr10	89246131	33.862	nnxnp
LG10	Chr10_216189818	Chr10	216189818	35.084	nnxnp
LG10	Chr10_152306816	Chr10	152306816	39.731	nnxnp
LG10	Chr10_25912365	Chr10	25912365	39.902	nnxnp
LG10	Chr10_169456663	Chr10	169456663	41.692	lmxll
LG10	Chr10_52236424	Chr10	52236424	41.861	hkxhk
LG10	Chr10_204433489	Chr10	204433489	43.783	lmxll
LG10	Chr10_73866269	Chr10	73866269	47.884	lmxll
LG10	Chr10_156685883	Chr10	156685883	50.649	nnxnp
LG10	Chr10_66795695	Chr10	66795695	51.703	nnxnp
LG10	Chr10_152930067	Chr10	152930067	55.064	nnxnp
LG10	Chr10_198698231	Chr10	198698231	57.339	lmxll
LG10	Chr10_69595895	Chr10	69595895	57.984	lmxll
LG10	Chr10_19783066	Chr10	19783066	58.713	nnxnp
LG10	Chr10_160637852	Chr10	160637852	61.783	lmxll
LG10	Chr10_119028893	Chr10	119028893	63.505	nnxnp
LG10	Chr10_156902397	Chr10	156902397	64.585	nnxnp
LG10	Chr10_93998739	Chr10	93998739	65.824	nnxnp
LG10	Chr10_137855194	Chr10	137855194	66.041	lmxll
LG10	Chr10_209088025	Chr10	209088025	67.403	hkxhk
LG10	Chr10_141131580	Chr10	141131580	67.544	nnxnp
LG10	Chr10_53372280	Chr10	53372280	69.939	nnxnp
LG10	Chr10_159596134	Chr10	159596134	70.745	lmxll
LG10	Chr10_212530219	Chr10	212530219	71.709	hkxhk
LG10	Chr10_122265354	Chr10	122265354	72.62	lmxll
LG10	Chr10_106075750	Chr10	106075750	73.09	lmxll
LG10	Chr10_99833399	Chr10	99833399	73.16	nnxnp
LG10	Chr10_23146727	Chr10	23146727	73.779	nnxnp
LG10	Chr10_158278107	Chr10	158278107	74.477	lmxll
LG10	Chr10_111511698	Chr10	111511698	74.812	lmxll
LG10	Chr10_177837479	Chr10	177837479	75.321	lmxll
LG10	Chr10_33295241	Chr10	33295241	75.576	hkxhk
LG10	Chr10_277454	Chr10	277454	76.425	nnxnp
LG10	Chr10_152465692	Chr10	152465692	76.904	nnxnp
LG10	Chr10_56616123	Chr10	56616123	76.984	nnxnp
LG10	Chr10_42137538	Chr10	42137538	77.427	nnxnp
LG10	Chr10_88957658	Chr10	88957658	77.573	nnxnp
LG10	Chr10_204157196	Chr10	204157196	77.858	nnxnp
LG10	Chr10_134382150	Chr10	134382150	80.964	lmxll
LG10	Chr10_212308840	Chr10	212308840	81.505	nnxnp
LG10	Chr10_114575640	Chr10	114575640	81.516	nnxnp
LG10	Chr10_65934888	Chr10	65934888	81.549	hkxhk
LG10	Chr10_190452899	Chr10	190452899	82.639	lmxll
LG10	Chr10_130418122	Chr10	130418122	82.909	hkxhk
LG10	Chr10_149431386	Chr10	149431386	83.755	lmxll
LG10	Chr10_74104335	Chr10	74104335	84.244	lmxll
LG10	Chr10_163470286	Chr10	163470286	84.716	lmxll
LG10	Chr10_156911521	Chr10	156911521	86.278	lmxll
LG10	Chr10_81550366	Chr10	81550366	87.034	lmxll
LG10	Chr10_157307716	Chr10	157307716	87.239	nnxnp
LG10	Chr10_34762698	Chr10	34762698	87.301	nnxnp
LG10	Chr10_106834429	Chr10	106834429	88.243	lmxll
LG10	Chr10_374317	Chr10	374317	88.411	nnxnp
LG10	Chr10_93419831	Chr10	93419831	89.895	nnxnp
LG10	Chr10_163844111	Chr10	163844111	91.059	lmxll
LG10	Chr10_147405139	Chr10	147405139	91.605	nnxnp
LG10	Chr10_80073468	Chr10	80073468	91.992	nnxnp
LG10	Chr10_108817622	Chr10	108817622	92.775	lmxll
LG10	Chr10_67254593	Chr10	67254593	93.129	nnxnp
LG10	Chr10_159389189	Chr10	159389189	94.045	nnxnp
LG10	Chr10_146922581	Chr10	146922581	94.151	lmxll
LG10	Chr10_105693079	Chr10	105693079	94.404	lmxll
LG10	Chr10_110150458	Chr10	110150458	95.361	nnxnp
LG10	Chr10_122184778	Chr10	122184778	95.61	nnxnp
LG10	Chr10_101212439	Chr10	101212439	95.622	lmxll
LG10	Chr10_107148669	Chr10	107148669	96.334	hkxhk
LG10	Chr10_192122321	Chr10	192122321	98.496	nnxnp
LG10	Chr10_142720446	Chr10	142720446	99.191	lmxll
LG10	Chr10_215384714	Chr10	215384714	99.541	hkxhk
LG10	Chr10_154966485	Chr10	154966485	100.387	lmxll
LG10	Chr10_26278397	Chr10	26278397	100.666	nnxnp
LG10	Chr10_162014385	Chr10	162014385	101.019	lmxll
LG10	Chr10_67295876	Chr10	67295876	101.856	hkxhk
LG10	Chr10_98520158	Chr10	98520158	103.112	nnxnp
LG10	Chr10_173457409	Chr10	173457409	104.139	lmxll
LG10	Chr10_149745975	Chr10	149745975	104.154	lmxll
LG10	Chr10_114663088	Chr10	114663088	104.381	lmxll
LG10	Chr10_94242048	Chr10	94242048	105.12	lmxll
LG10	Chr10_126734715	Chr10	126734715	105.232	lmxll
LG10	Chr10_7865953	Chr10	7865953	106.061	nnxnp
LG10	Chr10_125988554	Chr10	125988554	106.411	nnxnp
LG10	Chr10_105847111	Chr10	105847111	107.318	hkxhk
LG10	Chr10_122029148	Chr10	122029148	109.588	lmxll
LG10	Chr10_13569952	Chr10	13569952	110.824	hkxhk
LG10	Chr10_213060072	Chr10	213060072	110.947	hkxhk
LG10	Chr10_63083952	Chr10	63083952	111.439	nnxnp
LG10	Chr10_57394717	Chr10	57394717	111.642	hkxhk
LG10	Chr10_197266982	Chr10	197266982	112.279	lmxll
LG10	Chr10_36763626	Chr10	36763626	112.295	lmxll
LG10	Chr10_121759036	Chr10	121759036	113.941	hkxhk
LG10	Chr10_127947723	Chr10	127947723	114.789	nnxnp
LG10	Chr10_148904156	Chr10	148904156	115.31	nnxnp
LG10	Chr10_86310127	Chr10	86310127	115.563	nnxnp
LG10	Chr10_151037002	Chr10	151037002	115.617	lmxll
LG10	Chr10_87881887	Chr10	87881887	115.757	nnxnp
LG10	Chr10_94349712	Chr10	94349712	116.32	lmxll
LG10	Chr10_96117092	Chr10	96117092	116.762	lmxll
LG10	Chr10_117668512	Chr10	117668512	117.345	lmxll
LG10	Chr10_161400454	Chr10	161400454	119.494	lmxll
LG10	Chr10_5847208	Chr10	5847208	119.799	nnxnp
LG10	Chr10_150318803	Chr10	150318803	121.029	nnxnp
LG10	Chr10_87807998	Chr10	87807998	122.983	nnxnp
LG10	Chr10_16544491	Chr10	16544491	123.085	hkxhk
LG10	Chr10_63028582	Chr10	63028582	123.73	lmxll
LG10	Chr10_84178624	Chr10	84178624	123.803	lmxll
LG10	Chr10_210308927	Chr10	210308927	124.309	lmxll
LG10	Chr10_70476970	Chr10	70476970	124.439	nnxnp
LG10	Chr10_144026324	Chr10	144026324	125.456	hkxhk
LG10	Chr10_110564114	Chr10	110564114	125.659	lmxll
LG10	Chr10_40420597	Chr10	40420597	126.557	lmxll
LG10	Chr10_163574155	Chr10	163574155	126.787	lmxll
LG10	Chr10_102505070	Chr10	102505070	126.839	lmxll
LG10	Chr10_29731925	Chr10	29731925	127.69	hkxhk
LG10	Chr10_70053874	Chr10	70053874	127.967	hkxhk
LG10	Chr10_12594891	Chr10	12594891	128.139	lmxll
LG10	Chr10_101141739	Chr10	101141739	128.144	nnxnp
LG10	Chr10_76321386	Chr10	76321386	129.128	nnxnp
LG10	Chr10_81558398	Chr10	81558398	129.609	lmxll
LG10	Chr10_123492106	Chr10	123492106	130.096	hkxhk
LG10	Chr10_109310471	Chr10	109310471	130.462	lmxll
LG10	Chr10_87886437	Chr10	87886437	130.855	nnxnp
LG10	Chr10_132575126	Chr10	132575126	132.039	nnxnp
LG10	Chr10_65382599	Chr10	65382599	132.486	lmxll
LG10	Chr10_103052551	Chr10	103052551	132.739	lmxll
LG10	Chr10_73365622	Chr10	73365622	132.742	lmxll
LG10	Chr10_119726821	Chr10	119726821	133.956	hkxhk
LG10	Chr10_10509487	Chr10	10509487	135.956	nnxnp
LG10	Chr10_129748625	Chr10	129748625	136.03	hkxhk
LG10	Chr10_154832063	Chr10	154832063	136.162	nnxnp
LG10	Chr10_34455181	Chr10	34455181	136.343	hkxhk
LG10	Chr10_63127704	Chr10	63127704	136.675	lmxll
LG10	Chr10_135633057	Chr10	135633057	136.83	lmxll
LG10	Chr10_164059436	Chr10	164059436	137.134	lmxll
LG10	Chr10_91317142	Chr10	91317142	138.294	lmxll
LG10	Chr10_26730483	Chr10	26730483	138.768	lmxll
LG10	Chr10_102554905	Chr10	102554905	140.258	lmxll
LG10	Chr10_32740249	Chr10	32740249	140.348	lmxll
LG10	Chr10_142196510	Chr10	142196510	140.626	lmxll
LG10	Chr10_38506901	Chr10	38506901	140.763	nnxnp
LG10	Chr10_167045739	Chr10	167045739	142.916	hkxhk
LG10	Chr10_31225392	Chr10	31225392	143.933	nnxnp
LG10	Chr10_143565493	Chr10	143565493	145.57	nnxnp
LG10	Chr10_126994738	Chr10	126994738	146.765	lmxll
LG10	Chr10_66179922	Chr10	66179922	146.92	nnxnp
LG10	Chr10_169416252	Chr10	169416252	149.022	nnxnp
LG10	Chr10_76250049	Chr10	76250049	150.434	nnxnp
LG10	Chr10_44016192	Chr10	44016192	150.722	lmxll
LG10	Chr10_116575800	Chr10	116575800	151.074	lmxll
LG10	Chr10_118936558	Chr10	118936558	151.08	lmxll
LG10	Chr10_32311334	Chr10	32311334	151.925	lmxll
LG10	Chr10_125124788	Chr10	125124788	155.917	lmxll
LG10	Chr10_59087513	Chr10	59087513	156.301	nnxnp
LG10	Chr10_42829327	Chr10	42829327	156.491	lmxll
LG10	Chr10_158499275	Chr10	158499275	157.114	lmxll
LG10	Chr10_40106013	Chr10	40106013	157.328	nnxnp
LG10	Chr10_214601495	Chr10	214601495	157.646	lmxll
LG10	Chr10_165101474	Chr10	165101474	157.866	hkxhk
LG10	Chr10_167182648	Chr10	167182648	158.367	nnxnp
LG10	Chr10_117367181	Chr10	117367181	158.451	lmxll
LG10	Chr10_36558933	Chr10	36558933	159.242	lmxll
LG10	Chr10_43155114	Chr10	43155114	159.62	lmxll
LG10	Chr10_179513199	Chr10	179513199	164.431	lmxll
LG10	Chr10_116564312	Chr10	116564312	164.714	nnxnp
LG10	Chr10_87814409	Chr10	87814409	165.323	lmxll
LG10	Chr10_78138471	Chr10	78138471	165.427	lmxll
LG10	Chr10_27860107	Chr10	27860107	167.372	nnxnp
LG10	Chr10_32003480	Chr10	32003480	167.862	lmxll
LG10	Chr10_123319115	Chr10	123319115	169.1	lmxll
LG10	Chr10_9844022	Chr10	9844022	172.479	lmxll
LG10	Chr10_66507188	Chr10	66507188	173.039	lmxll
LG10	Chr10_28656543	Chr10	28656543	176.012	lmxll
LG10	Chr10_79457243	Chr10	79457243	179.545	lmxll
LG10	Chr10_56372052	Chr10	56372052	180.003	nnxnp
LG10	Chr10_135214934	Chr10	135214934	180.395	lmxll
LG10	Chr10_40045470	Chr10	40045470	180.765	hkxhk
LG10	Chr10_55334615	Chr10	55334615	188.921	lmxll
LG10	Chr10_74415791	Chr10	74415791	193.387	lmxll
LG10	Chr10_173390414	Chr10	173390414	193.963	lmxll
LG10	Chr10_24228133	Chr10	24228133	196.095	lmxll
LG10	Chr10_85853737	Chr10	85853737	205.399	lmxll
LG11	Chr11_178856845	Chr11	178856845	0	lmxll
LG11	Chr11_156438992	Chr11	156438992	22.442	lmxll
LG11	Chr11_173117558	Chr11	173117558	32.95	lmxll
LG11	Chr11_148742167	Chr11	148742167	36.258	lmxll
LG11	Chr11_176372472	Chr11	176372472	39.798	lmxll
LG11	Chr11_154421238	Chr11	154421238	41.287	lmxll
LG11	Chr11_173117497	Chr11	173117497	46.612	nnxnp
LG11	Chr11_148127028	Chr11	148127028	47.372	nnxnp
LG11	Chr11_129011854	Chr11	129011854	50.167	lmxll
LG11	Chr11_30369089	Chr11	30369089	50.208	lmxll
LG11	Chr11_172750549	Chr11	172750549	51.227	lmxll
LG11	Chr11_145513771	Chr11	145513771	57.039	lmxll
LG11	Chr11_172750543	Chr11	172750543	58.163	lmxll
LG11	Chr11_179533385	Chr11	179533385	58.658	lmxll
LG11	Chr11_179136905	Chr11	179136905	61.699	lmxll
LG11	Chr11_69215981	Chr11	69215981	63.611	lmxll
LG11	Chr11_165868883	Chr11	165868883	66.608	lmxll
LG11	Chr11_70468546	Chr11	70468546	66.693	lmxll
LG11	Chr11_6048357	Chr11	6048357	68.15	lmxll
LG11	Chr11_84451392	Chr11	84451392	69.352	nnxnp
LG11	Chr11_140159024	Chr11	140159024	69.957	lmxll
LG11	Chr11_125846963	Chr11	125846963	71.008	lmxll
LG11	Chr11_125846909	Chr11	125846909	71.599	lmxll
LG11	Chr11_1117721	Chr11	1117721	73.572	lmxll
LG11	Chr11_167565836	Chr11	167565836	74.883	hkxhk
LG11	Chr11_53239928	Chr11	53239928	76.475	lmxll
LG11	Chr11_42255937	Chr11	42255937	76.89	lmxll
LG11	Chr11_129011875	Chr11	129011875	77.477	nnxnp
LG11	Chr11_1188166	Chr11	1188166	78.419	nnxnp
LG11	Chr11_100207113	Chr11	100207113	78.566	lmxll
LG11	Chr11_179533400	Chr11	179533400	79.036	lmxll
LG11	Chr11_1167371	Chr11	1167371	79.888	lmxll
LG11	Chr11_42935837	Chr11	42935837	79.966	lmxll
LG11	Chr11_145728359	Chr11	145728359	81.38	lmxll
LG11	Chr11_145728614	Chr11	145728614	81.857	lmxll
LG11	Chr11_154421089	Chr11	154421089	82.091	nnxnp
LG11	Chr11_1188221	Chr11	1188221	83.06	nnxnp
LG11	Chr11_13284330	Chr11	13284330	83.09	lmxll
LG11	Chr11_153387596	Chr11	153387596	83.137	lmxll
LG11	Chr11_146724444	Chr11	146724444	84.209	lmxll
LG11	Chr11_119675723	Chr11	119675723	84.337	lmxll
LG11	Chr11_141622192	Chr11	141622192	84.52	nnxnp
LG11	Chr11_27083024	Chr11	27083024	85.508	nnxnp
LG11	Chr11_119675692	Chr11	119675692	85.695	lmxll
LG11	Chr11_150521544	Chr11	150521544	86.106	nnxnp
LG11	Chr11_14664674	Chr11	14664674	87.343	lmxll
LG11	Chr11_165755538	Chr11	165755538	88.159	nnxnp
LG11	Chr11_52776235	Chr11	52776235	88.241	lmxll
LG11	Chr11_141622288	Chr11	141622288	89.056	nnxnp
LG11	Chr11_70430574	Chr11	70430574	89.193	nnxnp
LG11	Chr11_148267957	Chr11	148267957	89.247	lmxll
LG11	Chr11_146724665	Chr11	146724665	89.945	nnxnp
LG11	Chr11_146724654	Chr11	146724654	90.459	nnxnp
LG11	Chr11_14762738	Chr11	14762738	93.348	lmxll
LG11	Chr11_34284984	Chr11	34284984	93.872	nnxnp
LG11	Chr11_50459371	Chr11	50459371	94.588	lmxll
LG11	Chr11_30737212	Chr11	30737212	95.06	hkxhk
LG11	Chr11_33533928	Chr11	33533928	95.209	nnxnp
LG11	Chr11_64280487	Chr11	64280487	96.684	lmxll
LG11	Chr11_28334419	Chr11	28334419	96.752	lmxll
LG11	Chr11_114377306	Chr11	114377306	96.834	lmxll
LG11	Chr11_66358122	Chr11	66358122	97.568	lmxll
LG11	Chr11_141650727	Chr11	141650727	98.097	lmxll
LG11	Chr11_13284556	Chr11	13284556	98.235	lmxll
LG11	Chr11_59611742	Chr11	59611742	100.206	lmxll
LG11	Chr11_24286503	Chr11	24286503	100.213	lmxll
LG11	Chr11_141650716	Chr11	141650716	100.636	lmxll
LG11	Chr11_148127161	Chr11	148127161	101.12	lmxll
LG11	Chr11_132075966	Chr11	132075966	101.158	hkxhk
LG11	Chr11_30325951	Chr11	30325951	101.974	nnxnp
LG11	Chr11_52776009	Chr11	52776009	103.659	nnxnp
LG11	Chr11_142441777	Chr11	142441777	104.21	nnxnp
LG11	Chr11_466177	Chr11	466177	104.647	nnxnp
LG11	Chr11_65024344	Chr11	65024344	104.683	lmxll
LG11	Chr11_13284592	Chr11	13284592	104.694	lmxll
LG11	Chr11_28694108	Chr11	28694108	104.714	lmxll
LG11	Chr11_115899940	Chr11	115899940	105.015	lmxll
LG11	Chr11_64415188	Chr11	64415188	105.204	lmxll
LG11	Chr11_21066120	Chr11	21066120	105.642	nnxnp
LG11	Chr11_19967762	Chr11	19967762	106.668	lmxll
LG11	Chr11_21066184	Chr11	21066184	107.376	nnxnp
LG11	Chr11_168845383	Chr11	168845383	107.567	lmxll
LG11	Chr11_47139605	Chr11	47139605	108.46	nnxnp
LG11	Chr11_178705337	Chr11	178705337	108.5	nnxnp
LG11	Chr11_162188649	Chr11	162188649	109.638	nnxnp
LG11	Chr11_72679237	Chr11	72679237	109.905	lmxll
LG11	Chr11_136961387	Chr11	136961387	110.105	lmxll
LG11	Chr11_156438977	Chr11	156438977	110.325	lmxll
LG11	Chr11_149984044	Chr11	149984044	110.704	nnxnp
LG11	Chr11_112925874	Chr11	112925874	111.386	lmxll
LG11	Chr11_7767933	Chr11	7767933	112.363	hkxhk
LG11	Chr11_64280805	Chr11	64280805	112.708	lmxll
LG11	Chr11_21066197	Chr11	21066197	113.005	lmxll
LG11	Chr11_149984004	Chr11	149984004	113.341	nnxnp
LG11	Chr11_69287772	Chr11	69287772	113.647	hkxhk
LG11	Chr11_118083183	Chr11	118083183	113.777	nnxnp
LG11	Chr11_155139388	Chr11	155139388	115.1	lmxll
LG11	Chr11_179533142	Chr11	179533142	116.776	nnxnp
LG11	Chr11_138191845	Chr11	138191845	116.848	nnxnp
LG11	Chr11_22658550	Chr11	22658550	117.084	lmxll
LG11	Chr11_89564205	Chr11	89564205	117.28	lmxll
LG11	Chr11_141650684	Chr11	141650684	117.66	nnxnp
LG11	Chr11_140159036	Chr11	140159036	117.745	lmxll
LG11	Chr11_150521687	Chr11	150521687	118.481	nnxnp
LG11	Chr11_50459363	Chr11	50459363	118.532	lmxll
LG11	Chr11_137095143	Chr11	137095143	118.691	nnxnp
LG11	Chr11_50459398	Chr11	50459398	119.089	lmxll
LG11	Chr11_21066133	Chr11	21066133	120.914	nnxnp
LG11	Chr11_64895706	Chr11	64895706	121.427	nnxnp
LG11	Chr11_154421301	Chr11	154421301	121.807	nnxnp
LG11	Chr11_114377346	Chr11	114377346	122.172	lmxll
LG11	Chr11_13431007	Chr11	13431007	122.807	lmxll
LG11	Chr11_82677995	Chr11	82677995	122.856	lmxll
LG11	Chr11_56746461	Chr11	56746461	122.907	nnxnp
LG11	Chr11_149457300	Chr11	149457300	123.086	lmxll
LG11	Chr11_114786201	Chr11	114786201	123.177	nnxnp
LG11	Chr11_1418259	Chr11	1418259	124.881	hkxhk
LG11	Chr11_94968657	Chr11	94968657	125.184	lmxll
LG11	Chr11_99027004	Chr11	99027004	125.549	hkxhk
LG11	Chr11_31800834	Chr11	31800834	125.648	nnxnp
LG11	Chr11_108593064	Chr11	108593064	125.716	lmxll
LG11	Chr11_3492461	Chr11	3492461	125.984	nnxnp
LG11	Chr11_71996000	Chr11	71996000	127.017	hkxhk
LG11	Chr11_95331650	Chr11	95331650	127.09	nnxnp
LG11	Chr11_42255924	Chr11	42255924	127.458	lmxll
LG11	Chr11_70539538	Chr11	70539538	127.843	lmxll
LG11	Chr11_171938742	Chr11	171938742	127.964	nnxnp
LG11	Chr11_143767681	Chr11	143767681	128.263	nnxnp
LG11	Chr11_154421050	Chr11	154421050	128.929	nnxnp
LG11	Chr11_95331874	Chr11	95331874	129.865	nnxnp
LG11	Chr11_90776231	Chr11	90776231	130.277	lmxll
LG11	Chr11_56743323	Chr11	56743323	130.746	lmxll
LG11	Chr11_179533437	Chr11	179533437	130.952	lmxll
LG11	Chr11_77973851	Chr11	77973851	131.2	hkxhk
LG11	Chr11_69214773	Chr11	69214773	131.377	lmxll
LG11	Chr11_150184491	Chr11	150184491	131.742	hkxhk
LG11	Chr11_71996088	Chr11	71996088	132.666	hkxhk
LG11	Chr11_1117743	Chr11	1117743	133.049	nnxnp
LG11	Chr11_95331853	Chr11	95331853	133.122	nnxnp
LG11	Chr11_114235716	Chr11	114235716	133.302	lmxll
LG11	Chr11_164247625	Chr11	164247625	133.371	nnxnp
[truncated: 781 more rows]
