# Supplementary material for: High-Density Genetic Map Construction and Quantitative Trait Locus Analysis of Fruit- and Oil-Related Traits in Camellia oleifera Based on Double Digest Restriction Site-Associated DNA Sequencing
Source: Int J Mol Sci. 2024 Aug 14;25(16):8840. doi: 10.3390/ijms25168840 (PMC11354348; doi:10.3390/ijms25168840)
Supplement: Supplementary file 1 [file ijms-25-08840-s001.zip › Table S6 Details of 221 QTLs.xlsx]

## Sheet: Sheet1
Name	LG No.	Traits-years	Marker interval	The markers number of QTL associated	Position	LOD value	PVE (%)
RKS2-q1-1	1	RKS2-16	Chr01_16154779-Chr01_151596806	3	78.141-79.493	4.06	13.8
RKS2-q1-2	1	RKS2-15	Chr01_119637728-Chr01_88567011	2	141.768-143.234	3.51	10.8
RKS2-q2-1	2	RKS2-16	Chr02_189404609-Chr02_14867093	3	129.129-130.671	3.66	12.5
RKS2-q2-2	2	RKS2-16	Chr02_135646992-Chr02_125900481	2	154.533-156.198	3.66	12.5
RKS2-q3	3	RKS2-16	Chr03_92810779-Chr03_108338909	2	71.006-72.659	4.19	14.2
RKS2-q4	4	RKS2-16,RKS2-17	Chr04_20824465-Chr04_86328628	3	135.721-138.501	4.48	15.1
RKS2-q5	5	RKS2-17	Chr05_149533507-Chr05_57639355	3	67.308-68.659	3.18	7.9
RKS2-q6-1	6	RKS2-15,RKS2-17	Chr06_86150357-Chr06_111554923	6	50.723-64.534	5.57	16.6
RKS2-q6-2	6	RKS2-16	Chr06_69414171-Chr06_66707895	3	83.368-83.725	3.19	11
RKS2-q6-3	6	RKS2-16	Chr06_41388509-Chr06_130833812	3	122.183-122.802	3.33	11.4
RKS2-q7	7	RKS2-16	Chr07_91809159-Chr07_111034023	2	149.586-150.457	4.19	14.2
RKS2-q8-1	8	RKS2-15	Chr08_11793279-Chr08_4464304	2	4.878-21.037	4.22	12.9
RKS2-q8-2	8	RKS2-16	Chr08_92786218-Chr08_95823663	2	131.367-132.791	3.59	12.3
RKS2-q9	9	RKS2-16	Chr09_104201338-Chr09_90372303	2	138.325-140.441	3	10.4
RKS2-q10-1	10	RKS2-17	Chr10_181283538-Chr10_182263447	3	5.177-25.182	3.31	8.2
RKS2-q10-2	10	RKS2-15	Chr10_31225392-Chr10_126994738	3	143.933-146.765	3.17	9.8
RKS2-q11	11	RKS2-15	Chr11_39972487-Chr11_39972457	5	166.196-167.343	3.75	11.5
RKS2-q13-1	13	RKS2-17	Chr13_180207039-Chr13_155785782	2	29.635-32.132	3.02	7.5
RKS2-q13-2	13	RKS2-16	Chr13_49591334-Chr13_79911020	3	94.155-95.313	3.32	11.4
RKS2-q13-3	13	RKS2-16	Chr13_87795786-Chr13_15294181	2	105.163-107.038	3.16	10.9
RKS2-q14	14	RKS2-16	Chr14_103616432-Chr14_17849882	3	137.723-139.267	3.16	10.9
RKS2-q15	15	RKS2-16	Chr15_2593687-Chr15_144334147	2	188.958-206.466	3.07	10.6
RKS1-q1	1	RKS1-16	Chr01_16154779-Chr01_151596806	3	78.141-79.493	4.13	14
RKS1-q2-1	2	RKS1-15	Chr02_122961218-Chr02_15264631	3	73.234-73.964	3.49	10.8
RKS1-q2-2	2	RKS1-16	Chr02_135646992-Chr02_125900481	2	154.533-156.198	3.08	10.6
RKS1-q3	3	RKS1-16	Chr03_92810779-Chr03_155998552	3	71.006-73.254	3.89	13.3
RKS1-q4-1	4	RKS1-17	Chr04_66470421-Chr04_99882633	2	74.279-75.396	3.2	7.9
RKS1-q4-2	4	RKS1-16,RKS1-17	Chr04_20824465-Chr04_86328628	3	135.721-138.501	4.27	14.5
RKS1-q5	5	RKS1-17	Chr05_145821856-Chr05_111009169	3	54.242-54.762	3	7.5
RKS1-q6-1	6	RKS1-15,RKS1-16,RKS1-17	Chr06_142599472-Chr06_111554923	5	54.072-64.534	4.08	10
RKS1-q6-2	6	RKS1-16	Chr06_69414171-Chr06_96294551	3	83.368-84.826	3.21	11.1
RKS1-q6-3	6	RKS1-16	Chr06_41388509-Chr06_130833812	3	122.183-122.802	3.52	12.1
RKS1-q7-1	7	RKS1-17	Chr07_126597109-Chr07_50879357	4	66.077-68.19	3.21	8
RKS1-q7-2	7	RKS1-16	Chr07_91809159-Chr07_111034023	3	149.586-150.457	3.85	13.1
RKS1-q8	8	RKS1-17	Chr08_31764123-Chr08_35525315	3	62.702-70.607	3.28	8.1
RKS1-q9	9	RKS1-16	Chr09_104201338-Chr09_90372303	2	138.325-140.441	3.58	12.3
RKS1-q10-1	10	RKS1-17	Chr10_181283538-Chr10_195110861	2	5.177-20.394	3.02	7.5
RKS1-q10-2	10	RKS1-15	Chr10_125124788-Chr10_42829327	3	155.917-156.491	3.22	10
RKS1-q11-1	11	RKS1-15	Chr11_118083183-Chr11_155139388	2	113.777-116.1	3.09	9.6
RKS1-q11-2	11	RKS1-15	Chr11_125409510-Chr11_31433761	3	160.836-161.518	3.29	10.2
RKS1-q13-1	13	RKS1-16	Chr13_49591334-Chr13_142416979	4	94.155-95.445	3.78	12.9
RKS1-q13-2	13	RKS1-16	Chr13_87795786-Chr13_15294181	2	105.163-107.038	3.49	12
RKS1-q13-3	13	RKS1-16	Chr13_38369470-Chr13_80128460	2	166.783-168.638	3.17	10.9
RKS1-q14-1	14	RKS1-17	Chr14_140633137-Chr14_67742096	3	75.341-81.062	3.42	8.5
RKS1-q14-2	14	RKS1-16	Chr14_103616432-Chr14_17849882	3	137.723-139.267	3.21	11.1
RKS1-q15	15	RKS1-16	Chr15_88319454-Chr15_16845193	4	38.187-42.83	3.19	11
OC-q1-1	1	OC-16	Chr01_47147769-Chr01_15237602	4	64.437-65.487	3.36	11.5
OC-q1-2	1	OC-16	Chr01_16154779-Chr01_151596806	3	78.141-79.493	4.28	14.5
OC-q1-3	1	OC-17	Chr01_88567011-Chr01_71799261	3	143.234-143.571	3.35	8.3
OC-q2	2	OC-17	Chr02_123546917-Chr02_110547971	2	74.417-76.008	3.03	7.5
OC-q3	3	OC-15	Chr03_167677192-Chr03_15144951	4	45.701-50.326	3.8	11.7
OC-q10-1	10	OC-16	Chr10_195110861-Chr10_164554534	3	20.394-27.193	3.73	12.8
OC-q10-2	10	OC-16	Chr11_154421238-Chr11_173117497	2	41.287-46.612	3.86	13.2
OC-q11	11	OC-17	Chr11_52776235-Chr11_70430574	3	88.241-89.193	3.08	7.7
OC-q13-1	13	OC-15	Chr13_130054602-Chr13_51146899	3	79.001-80.835	3.23	10
OC-q13-2	13	OC-15	Chr13_163277483-Chr13_168715361	3	101.296-103.325	3.18	9.9
OC-q13-3	13	OC-15	Chr13_82047118-Chr13_130385698	3	131.963-132.915	3.03	9.4
OC-q14	14	OC-15	Chr14_14621696-Chr14_13199191	7	103.179-109.183	4.37	13.3
OC-q15	15	OC-15	Chr15_94436142-Chr15_52062817	3	106.312-106.946	3.81	11.7
C20:1-q1-1	1	C20:1-15	Chr01_160120907-Chr01_158307681	2	54.152-56.097	3.05	9.5
C20:1-q1-2	1	C20:1-17	Chr01_119637728-Chr01_151150524		141.768-143.302	3.27	8.1
C20:1-q4-1	4	C20:1-16	Chr04_77743434-Chr04_16041408		136.704-138.702	3.4	11.7
C20:1-q4-2	4	C20:1-16	Chr04_134008840-Chr04_134041042		153.98-156.009	3.23	11.1
C20:1-q7-1	7	C20:1-15	Chr07_125642334-Chr07_86157648	2	80.672-82.092	3.3	10.2
C20:1-q7-2	7	C20:1-16	Chr07_110134651-Chr07_143910762		157.927-160.637	3.19	11
C20:1-q8	8	C20:1-15	Chr08_60675593-Chr08_15314945	3	172.317-175.128	4.26	13
C20:1-q9	9	C20:1-16	Chr09_4007988-Chr09_83534578		152.985-156.196	3.34	11.5
C20:1-q10-1	10	C20:1-15	Chr10_87807998-Chr10_84178624	4	122.983-123.803	3.31	10.2
C20:1-q10-2	10	C20:1-16	Chr10_125124788-Chr10_59087513		155.917-156.301	3.49	12
C20:1-q11-1	11	C20:1-16	Chr11_172750549-Chr11_145513771		51.227-57.039	4.37	14.8
C20:1-q11-2	11	C20:1-17	Chr11_99027004-Chr11_31800834		125.549-125.648	3.09	7.7
C20:1-q11-3	11	C20:1-16	Chr11_14762772-Chr11_149984197	3	216.327-217.781	3.3	11.4
C20:1-q13-1	13	C20:1-15	Chr13_75875642-Chr13_21117382	3	180.697-186.07	3.13	9.7
C20:1-q13-2	13	C20:1-16	Chr13_45743949-Chr13_113720878	3	107.422-107.914	3.02	10.5
C20:1-q15	15	C20:1-16	Chr15_99053031-Chr15_51727967	2	121.414-125.426	4.57	15.4
RSF-q2-1	2	RSF-15	Chr02_28833297-Chr02_188294631		23.947-24.459	3.03	9.4
RSF-q2-2	2	RSF-16	Chr02_66139398-Chr02_48027020		112.211-113.097	3.01	10.5
RSF-q3-1	3	RSF-16	Chr03_112780213-Chr03_112839138		184.768-195.399	4.07	13.9
RSF-q3-2	3	RSF-17	Chr03_130597008-Chr03_45310948		131.766-132.337	4.25	11.2
RSF-q4-1	4	RSF-15	Chr04_169871124-Chr04_79644757		31.57-39.377	3.06	9.5
RSF-q4-2	4	RSF-15	Chr04_71890158-Chr04_75151771		40.281-43.723	3.4	10.5
RSF-q4-3	4	RSF-15	Chr04_96097315-Chr04_83273407		61.337-64.347	3.52	10.9
RSF-q4-4	4	RSF-15	Chr04_76058927-Chr04_99882633		71.938-75.396	3.42	10.6
RSF-q6-1	6	RSF-15	Chr06_133989538-Chr06_78789398		184.014-186.418	3.06	9.5
RSF-q6-2	6	RSF-16	Chr06_82683489-Chr06_15746952		68.907-70.791	3.23	11.2
RSF-q7-1	7	RSF-15	Chr07_178880430-Chr07_99300748		119.015-119.262	3.07	9.6
RSF-q7-2	7	RSF-15	Chr07_110569483-Chr07_84698878		161.892-163.383	3.2	9.9
RSF-q7-3	7	RSF-16	Chr07_15116317-Chr07_20899199		151.325-151.91	3.02	10.5
RSF-q8-1	8	RSF-16	Chr08_55093540-Chr08_51387182		97.763-100.874	3.45	11.9
RSF-q8-2	8	RSF-16	Chr08_59449037-Chr08_13881000		151.346-152.445	3.05	10.6
RSF-q8-3	8	RSF-16	Chr08_17932467-Chr08_59312829		167.217-167.485	3.07	10.7
RSF-q9-1	9	RSF-15	Chr09_120850974-Chr09_80882497		75.762-76.709	3.08	9.6
RSF-q9-2	9	RSF-17	Chr09_116559592-Chr09_110864203		87.728-89.298	3.13	8.4
RSF-q9-3	9	RSF-17	Chr09_107298497-Chr09_106259275		191.978-211.329	3.33	8.9
RSF-q10-1	10	RSF-15	Chr10_119028893-Chr10_156902397		63.505-64.585	3.12	9.7
RSF-q10-2	10	RSF-15	Chr10_26730483-Chr10_32740249		138.768-140.348	3.11	9.6
RSF-q10-3	10	RSF-17	Chr10_167045739-Chr10_31225392		142.916-143.933	3.26	8.7
RSF-q11-1	11	RSF-15	Chr11_142441777-Chr11_13284592		104.21-104.694	3.51	10.8
RSF-q11-2	11	RSF-15	Chr11_26190383-Chr11_12136238		202.497-210.15	3.72	11.4
RSF-q11-3	11	RSF-16	Chr11_51619161-Chr11_65074002		150.452-151.329	4.1	14
RSF-q12	12	RSF-17	Chr12_135021889-Chr12_113132713		80.444-81.159	3.12	8.3
RSF-q13-1	13	RSF-17	Chr13_151787741-Chr13_156030487		54.735-56.811	3.41	9.1
RSF-q13-2	13	RSF-17	Chr13_57140143-Chr13_58819634		138.721-139.234	3.69	9.8
RSF-q13-3	13	RSF-17	Chr13_66145106-Chr13_80221810		148.387-149.152	3.15	8.4
RSF-q14-1	14	RSF-15	Chr14_96309290-Chr14_35469016		66.605-68.681	3	9.3
RSF-q14-2	14	RSF-17	Chr14_27903063-Chr14_25872337		86.166-86.56	3.06	8.2
RSF-q14-3	14	RSF-17	Chr14_46890579-Chr14_64698912		119.692-119.864	3.36	9
C18:3-q1	1	C18:3-15	Chr01_45844810-Chr01_76121099		128.656-133.925	3.6	11.1
C18:3-q2	2	C18:3-17	Chr02_49426894-Chr02_110519422		140.21-147.179	3.6	8.9
C18:3-q3-1	3	C18:3-17	Chr03_98038390-Chr03_74096010		51.255-53.673	3.29	8.2
C18:3-q3-2	3	C18:3-15	Chr03_92114841-Chr03_71231764		96.12-97.514	3.15	9.8
C18:3-q3-3	3	C18:3-16	Chr03_1371374-Chr03_2451016		106.972-107.496	3.98	13.5
C18:3-q4-1	4	C18:3-15	Chr04_145158664-Chr04_99496944		66.278-69.367	4.26	13
C18:3-q4-2	4	C18:3-15	Chr04_43097899-Chr04_162188269		95.987-100.162	3.59	11.1
C18:3-q4-3	4	C18:3-16	Chr04_42850379-Chr04_15750737		114.966-117.452	3.17	11
C18:3-q5-1	5	C18:3-17	Chr05_57639661-Chr05_48081456		84.314-85.501	3.5	8.7
C18:3-q5-2	5	C18:3-16	Chr05_7477754-Chr05_82645945		157.916-159.222	4.54	15.3
C18:3-q7	7	C18:3-16	Chr07_35228997-Chr07_125642334		79.376-80.672	3.05	10.5
C18:3-q8-1	8	C18:3-15	Chr08_32911322-Chr08_92018417		134.179-136.488	3.22	10
C18:3-q8-2	8	C18:3-15	Chr08_83023224-Chr08_103473714		142.768-143.099	3.02	9.4
C18:3-q9-1	9	C18:3-15	Chr09_99121183-Chr09_41385925		110.012-113.208	3.33	10.3
C18:3-q9-2	9	C18:3-15	Chr09_31604240-Chr09_4002967		178.405-189.709	3.24	10
C18:3-q10	10	C18:3-15	Chr10_142720446-Chr10_154966485		99.191-100.387	3.52	10.9
C18:3-q11-1	11	C18:3-15	Chr11_179533385-Chr11_179136905		58.658-61.699	3.34	10.3
C18:3-q11-2	11	C18:3-15,C18:3-17	Chr11_141622192-Chr11_119675692		84.52-85.695	3.93	9.7
C18:3-q11-3	11	C18:3-16	Chr11_42255770-Chr11_4456863		188.68-189.399	3.62	12.4
C18:3-q12-1	12	C18:3-16	Chr12_181542058-Chr12_206886248		30.494-34.047	3.88	13.2
C18:3-q12-2	12	C18:3-16	Chr12_194846571-Chr12_165997322		59.111-60.529	3.27	11.3
C18:3-q12-3	12	C18:3-16	Chr12_80950795-Chr12_122331982		73.69-76.55	3.65	12.5
C18:3-q13-1	13	C18:3-16	Chr13_71162320-Chr13_80173437		78.133-80.576	3.05	10.5
C18:3-q13-2	13	C18:3-17	Chr13_60719680-Chr13_139481798		42.835-45.119	3.2	8
C18:3-q14-1	14	C18:3-15	Chr14_13557322-Chr14_70634984		70.065-71.853	3.05	9.5
C18:3-q14-2	14	C18:3-15	Chr14_84923899-Chr14_13199191		105.561-109.183	3.24	10
C18:3-q15-1	15	C18:3-15	Chr15_94436142-Chr15_123348287		106.312-111.958	3.34	10.3
C18:3-q15-2	15	C18:3-17	Chr15_111133787-Chr15_12035082		68.921-70.268	3.26	8.1
C18:1-q5	5	C18:1-15	Chr05_157660285-Chr05_93231328		104.487-104.896	3.41	10.5
C18:1-q7	7	C18:1-15	Chr07_25474847-Chr07_103154322		130.315-132.196	3.99	12.2
C18:1-q8	8	C18:1-15	Chr08_98641632-Chr08_31544477		69.597-72.195	3.58	11
C18:1-q10-1	10	C18:1-16	Chr10_159389189-Chr10_105693079		94.045-94.404	3.11	10.8
C18:1-q10-2	10	C18:1-16	Chr10_13569952-Chr10_197266982		110.824-112.279	3.99	13.6
C18:1-q11	11	C18:1-16	Chr11_146365166-Chr11_55111345		192.03-193.251	3	10.4
C18:1-q12	12	C18:1-16	Chr12_4113422-Chr12_197568203		189.484-199.058	4.3	14.5
C18:1-q15-1	15	C18:1-15	Chr15_88319454-Chr15_70977540		38.187-39.621	3.26	10.1
C18:1-q15-2	15	C18:1-16	Chr15_141295198-Chr15_20105774		67.133-69.77	3.45	11.8
C18:1-q15-3	15	C18:1-16	Chr15_74852202-Chr15_91100029		107.254-111.151	3.83	13.1
C18:2-q2-1	2	C18:2-16	Chr02_138671336-Chr02_110500438		78.864-80.384	3.05	10.5
C18:2-q2-2	2	C18:2-16	Chr02_64887687-Chr02_34344858		94.061-95.473	3.12	10.8
C18:2-q3	3	C18:2-15	Chr03_98038390-Chr03_8516731		51.255-54.349	3.08	9.6
C18:2-q5-1	5	C18:2-15,C18:2-17	Chr05_157660285-Chr05_132905407		104.487-105.646	3.5	10.8
C18:2-q5-2	5	C18:2-17	Chr05_38746917-Chr05_43399707		148.795-150.452	3.53	8.7
C18:2-q6	6	C18:2-16	Chr06_91668627-Chr06_101703793		12.751-20.548	3.26	11.2
C18:2-q7	7	C18:2-15	Chr07_25474847-Chr07_96522586		130.315-131.851	3.37	10.4
C18:2-q10-1	10	C18:2-16	Chr10_13569952-Chr10_197266982		110.824-112.279	3.25	11.2
C18:2-q10-2	10	C18:2-17	Chr10_87814409-Chr10_27860107		165.323-167.372	3.99	9.8
C18:2-q11-1	11	C18:2-15,C18:2-17	Chr11_97711665-Chr11_39972487		162.869-166.196	3.07	9.6
C18:2-q11-2	11	C18:2-16	Chr11_146365166-Chr11_151225209		192.03-193.35	3.5	12
C18:2-q12	12	C18:2-16	Chr12_169145911-Chr12_151268064		62.575-63.83	3.5	12
C18:2-q13	13	C18:2-16	Chr13_70091443-Chr13_93056965		156.893-161.221	3.95	13.4
C18:2-q15	15	C18:2-15	Chr15_88319454-Chr15_8135393		38.187-44.165	3.39	10.5
C18:0-q2	2	C18:0-15,C18:0-17	Chr02_15137342-Chr02_99679080		78.596-82.114	3.44	8.5
C18:0-q3-1	3	C18:0-16	Chr03_72840163-Chr03_137563811		117.987-118.748	3.28	11.3
C18:0-q3-2	3	C18:0-16	Chr03_139482474-Chr03_141030676		127.807-129.101	3.01	10.4
C18:0-q4	4	C18:0-16	Chr04_5835884-Chr04_43879191		105.934-106.496	3.36	11.6
C18:0-q5	5	C18:0-15	Chr05_132023472-Chr05_98246276		115.803-116.689	4.09	12.5
C18:0-q7	7	C18:0-15	Chr07_30068594-Chr07_30156427		262.71-265.443	3.27	10.1
C18:0-q9	9	C18:0-17	Chr09_99121183-Chr09_41385925		110.012-113.208	3.56	8.8
C18:0-q12	12	C18:0-16	Chr12_80950795-Chr12_165864049		73.69-75.416	3.4	11.7
C18:0-q13-1	13	C18:0-15	Chr13_96385685-Chr13_74967179		58.95-62.503	3.33	10.3
C18:0-q13-2	13	C18:0-15	Chr13_94201269-Chr13_45475567		109.3-111.274	3.56	11
C18:0-q13-3	13	C18:0-17	Chr13_155735388-Chr13_67541686		120.484-122.999	3.09	7.7
C18:0-q14	14	C18:0-17	Chr14_130380803-Chr14_22065530		165.516-166.849	3.28	8.1
C18:0-q15	15	C18:0-16	Chr15_63813076-Chr15_74852193		165.081-166.456	3.67	12.6
FY-q1	1	FY-15	Chr01_39071315-Chr01_136758585		78.844-80.392	3.69	9
FY-q2	2	FY-15	Chr02_114840922-Chr02_84057027		126.098-127.863	3.44	8.4
FY-q3-1	3	FY-16	Chr03_98038390-Chr03_8516731		51.255-54.349	3.66	8.9
FY-q3-2	3	FY-17	Chr03_155222810-Chr03_58256288		100.156-102.287	3.13	7.7
FY-q4-1	4	FY-17	Chr04_39217134-Chr04_134814628		86.617-88.744	3.12	7.7
FY-q4-2	4	FY-17	Chr04_77743434-Chr04_16041408		136.704-138.702	3.18	7.8
FY-q5-1	5	FY-16	Chr05_131477304-Chr05_77891269		38.615-41.693	3.02	7.4
FY-q5-2	5	FY-15	Chr05_115578563-Chr05_116076089		90.354-91.324	3.78	9.2
FY-q5-3	5	FY-16	Chr05_150757949-Chr05_93191232		131.214-133.199	3.7	9
FY-q5-4	5	FY-15	Chr05_124453985-Chr05_12411912		149.521-151.815	3	7.4
FY-q5-5	5	FY-15	Chr05_137877764-Chr05_183018756		158.454-165.631	3.73	9.1
FY-q6	6	FY-15	Chr06_93115232-Chr06_140764623		128.517-133.023	3.32	8.1
FY-q7-1	7	FY-16	Chr07_106601245-Chr07_93852331		105.847-109.268	3.66	8.9
FY-q7-2	7	FY-17	Chr07_56754695-Chr07_101608747		140.218-141.328	3.68	9
FY-q7-3	7	FY-17	Chr07_59545834-Chr07_151767845		238.085-247.446	3.07	7.6
FY-q9	9	FY-16	Chr09_87543304-Chr09_104201338		136.853-138.325	3.29	8.1
FY-q10	10	FY-15	Chr10_81558398-Chr10_109310471		129.609-130.462	3.43	8.4
FY-q11	11	FY-17	Chr11_30325951-Chr11_142441777		101.974-104.21	3.41	8.4
FY-q13-1	13	FY-15	Chr13_121696412-Chr13_73432809		92.968-94.136	3.87	9.4
FY-q13-2	13	FY-17	Chr13_100774358-Chr13_132343348		131.339-132.391	3.61	8.8
FY-q13-3	13	FY-15	Chr13_21876745-Chr13_75792923		189.279-192.253	3.1	7.6
FY-q15-1	15	FY-17	Chr15_58271842-Chr15_124603078		6.884-21.948	4.07	9.9
FY-q15-2	15	FY-15	Chr15_43190325-Chr15_115602913		55.504-59.734	3.92	9.5
C16:0-q1-1	1	C16:0-15	Chr01_113582998-Chr01_28689111		91.466-92.726	3.62	11.1
C16:0-q1-2	1	C16:0-16	Chr01_182121621-Chr01_39071315		78.035-78.844	3.64	12.4
C16:0-q2-1	2	C16:0-15	Chr02_84489910-Chr02_124222317		58.745-60.291	3.47	10.7
C16:0-q2-2	2	C16:0-15	Chr02_109124735-Chr02_36054823		162.07-163.893	3.39	10.5
C16:0-q3-1	3	C16:0-16	Chr03_140539378-Chr03_59245236		65.24-66.66	3.61	12.3
C16:0-q3-2	3	C16:0-17	Chr03_77945264-Chr03_55855462		34.404-36.251	3.17	7.9
C16:0-q4-1	4	C16:0-16	Chr04_61924423-Chr04_132622673		77.03-78.179	3.44	11.8
C16:0-q4-2	4	C16:0-16	Chr04_48705601-Chr04_2037630		107.093-108.543	3.02	10.4
C16:0-q4-3	4	C16:0-16	Chr04_27068403-Chr04_145499370		128.952-131.849	3.49	12
C16:0-q6	6	C16:0-17	Chr06_101703793-Chr06_123729468		20.548-28.486	3.28	8.1
C16:0-q7-1	7	C16:0-17	Chr07_119583087-Chr07_16586541		92.854-94.457	3.36	8.3
C16:0-q7-2	7	C16:0-15	Chr07_25474847-Chr07_103154322		130.315-132.196	4.58	13.9
C16:0-q7-3	7	C16:0-16	Chr07_44804725-Chr07_190626041		141.16-142.925	3.89	13.3
C16:0-q7-4	7	C16:0-15	Chr07_110150286-Chr07_34323393		173.807-176.519	3.35	10.4
C16:0-q8	8	C16:0-15	Chr08_98641632-Chr08_33361672		69.597-82.121	3.41	10.5
C16:0-q10-1	10	C16:0-16	Chr10_13569952-Chr10_57394717		110.824-111.642	3.7	12.6
C16:0-q10-2	10	C16:0-17	Chr10_87814409-Chr10_27860107		165.323-167.372	4.89	11.9
C16:0-q11-1	11	C16:0-17	Chr11_167565836-Chr11_42255937		74.883-76.89	3.91	9.6
C16:0-q11-2	11	C16:0-16	Chr11_33533928-Chr11_28334419		95.209-96.752	4.31	14.6
C16:0-q11-3	11	C16:0-15,C16:0-17	Chr11_65073730-Chr11_70424290		164.001-169.537	4.2	11.5
C16:0-q11-4	11	C16:0-17	Chr11_4456863-Chr11_35334138		189.399-191.663	3.26	8.1
C16:0-q12	12	C16:0-16	Chr12_4113422-Chr12_197568203		189.484-199.058	3.76	12.8
C16:0-q13	13	C16:0-15	Chr13_168715361-Chr13_80406069		103.325-104.692	3.07	9.5
C16:0-q14	14	C16:0-16	Chr14_53621669-Chr14_123952457		96.397-98.324	3.54	12.1
C16:0-q15-1	15	C16:0-16	Chr15_74852202-Chr15_91100029		107.254-111.151	3.8	13
C16:0-q15-2	15	C16:0-15	Chr15_74852193-Chr15_144334105		166.456-171.564	3.09	9.6
