# Supplementary material for: High-Density Genetic Map Construction and Quantitative Trait Locus Analysis of Fruit- and Oil-Related Traits in Camellia oleifera Based on Double Digest Restriction Site-Associated DNA Sequencing
Source: Int J Mol Sci. 2024 Aug 14;25(16):8840. doi: 10.3390/ijms25168840 (PMC11354348; doi:10.3390/ijms25168840)
Supplement: Supplementary file 1 [file ijms-25-08840-s001.zip › Table S7 Candidate genes associated with fruit- and oil-related traits.xlsx]

## Sheet: Sheet1
QTL	Chr	Gene ID	From	To	Symbol	Description
FY-q2	Chr02	Chr02_gene_703.2	70328978	70332850	MSP1	leucine-rich repeat receptor protein kinase MSP1-like
FY-q2	Chr02	Chr02_gene_840.39	84054111	84061527	NLP8	protein NLP9-like
FY-q4-1	Chr04	Chr04_gene_392.2	39217788	39225686	At5g53940	protein yippee-like At5g53940
FY-q4-2	Chr04	Chr04_gene_863.21	86311611	86323280	--	MORN domain-containing protein
FY-q5-1	Chr05	Chr05_gene_78.2	7870144	7875737	SAUR67	Auxin-responsive protein SAUR36
FY-q5-4	Chr05	Chr05_gene_434.42	43384266	43389555	At1g09760	U2 small nuclear ribonucleoprotein A'
FY-q5-2	Chr05	Chr05_gene_1155.39	115564910	115573639	MIK2	MDIS1-interacting receptor like kinase 2
FY-q6	Chr06	Chr06_gene_931.4	93106807	93111506	IP5P4	type IV inositol polyphosphate 5-phosphatase 7 isoform X1
FY-q6	Chr06	Chr06_gene_1407.22	140753081	140777847	TSS	protein TSS
FY-q7-1	Chr07	Chr07_gene_938.6	93851317	93856813	RGI3	probable LRR receptor-like serine/threonine-protein kinase At4g26540
FY-q7-3	Chr07	Chr07_gene_981.29	98126002	98127426	--	DNA glycosylase superfamily protein isoform 3
FY-q7-3	Chr07	Chr07_gene_981.2	98129683	98131308	PUB38	U-box domain-containing protein 38 isoform X2
FY-q7-2	Chr07	Chr07_gene_1032.15	103269162	103273992	BCCP1	biotin carboxyl carrier protein of acetyl-CoA carboxylase 2, chloroplastic
FY-q13-3	Chr13	Chr13_gene_218.4	21868517	21872904	At3g28050	WAT1-related protein At3g28050-like
FY-q13-2	Chr13	Chr13_gene_1007.6	100762464	100764413	--	serine/threonine-protein phosphatase 7 long form homolog
FY-q13-1	Chr13	Chr13_gene_1217.11	121694412	121696577	ABCG20	ABC transporter G family member 20-like
FY-q13-2	Chr13	Chr13_gene_1323.11	132341261	132343524	--	DUF674 family protein
FY-q15-2	Chr15	Chr15_gene_52.4	5199287	5200177	ERF061	ethylene-responsive transcription factor ERF061-like
FY-q15-2	Chr15	Chr15_gene_432	43190437	43194515	IDD7	zf-C2H2_jaz domain-containing protein
FY-q15-1	Chr15	Chr15_gene_582.27	58254160	58266742	BT1	adenine nucleotide transporter BT1, chloroplastic/mitochondrial
FY-q15-2	Chr15	Chr15_gene_1156.16	115589751	115595469	RGTA1	geranylgeranyl transferase type-2 subunit alpha 1
FY-q15-2	Chr15	Chr15_gene_1156.18	115596329	115606682	EIX1	LRR receptor-like serine/threonine-protein kinase FLS2
FY-q15-2	Chr15	Chr15_gene_1342.1	134198385	134201034	--	protein XRI1
RKS2-q1-2	Chr01	Chr01_gene_885.17	88558836	88563743	PBL7	serine/threonine-protein kinase CDL1-like
RKS1-q2-1	Chr02	Chr02_gene_152.33	15260293	15271143	PCMP-E42	pentatricopeptide repeat-containing protein At5g19020, mitochondrial
RKS2-q2-1	Chr02	Chr02_gene_1481.19	148136053	148136408	NEK3	BnaC02g39480D
RKS1-q3	Chr03	Chr03_gene_1559.43	155985447	155986979	CYP94C1	cytochrome P450 94C1-like
RKS1-q4-2,RKS2-q4	Chr04	Chr04_gene_208.2	20819958	20828911	AGD12	ADP-ribosylation factor GTPase-activating protein AGD12
RKS1-q5	Chr05	Chr05_gene_1109.18	110968363	110973468	LAC14	laccase-14
RKS2-q5	Chr05	Chr05_gene_1495.14	149522102	149525667	KAN4	probable transcription factor KAN4 isoform X2
RKS1-q6-1	Chr06	Chr06_gene_253.12	25331250	25355129	PROC	pyrroline-5-carboxylate reductase
RKS1-q6-3	Chr06	Chr06_gene_771.27	77148873	77149625	UGT74E2	UDP-glycosyltransferase 74B4
RKS1-q6-3	Chr06	Chr06_gene_771.5	77151971	77152660	UGT74B1	UDP-glycosyltransferase 74B4
RKS1-q6-2,RKS2-q6-2	Chr06	Chr06_gene_963.51	96298424	96304134	--	GH3 auxin-responsive promoter
RKS2-q6-1	Chr06	Chr06_gene_1115.13	111554882	111562719	FRS4	protein FAR1-RELATED SEQUENCE 4 isoform X1
RKS2-q6-1	Chr06	Chr06_gene_1115.17	111563373	111571243	--	DUF1680 domain-containing protein
RKS1-q6-1,RKS2-q6-1	Chr06	Chr06_gene_1123.2	112284260	112293798	RER4	protein RETICULATA-RELATED 4, chloroplastic
RKS1-q6-3,RKS2-q6-3	Chr06	Chr06_gene_1308.32	130828622	130829827	ACT	pelargonidin 3-O-(6-caffeoylglucoside) 5-O-(6-O-malonylglucoside) 4'''-malonyltransferase-like
RKS1-q6-3,RKS2-q6-3	Chr06	Chr06_gene_1308.28	130830727	130836035	At4g01020	ATP-dependent RNA helicase DEAH12, chloroplastic
RKS1-q6-1,RKS2-q6-1	Chr06	Chr06_gene_1426.24	142606459	142610570	UGT85A24	7-deoxyloganetin glucosyltransferase-like
RKS1-q8	Chr08	Chr08_gene_317.37	31754448	31760625	FKBP65	peptidyl-prolyl cis-trans isomerase FKBP62-like
RKS1-q10-2	Chr10	Chr10_gene_428	42824259	42831540	PLC2	phosphoinositide phospholipase C 2
RKS2-q11	Chr11	Chr11_gene_399.4	39965562	39974984	ASNAP2	alpha-soluble NSF attachment protein-like
RKS2-q11	Chr11	Chr11_gene_399.27	39982660	39983547	--	Endonuclease/exonuclease/phosphatase
RKS1-q11-1	Chr11	Chr11_gene_1180.27	118072589	118074877	LRX6	leucine-rich repeat extensin-like protein 4
RKS1-q11-1	Chr11	Chr11_gene_1181.25	118075692	118098095	FLY2	transmembrane E3 ubiquitin-protein ligase 1
RKS1-q11-2	Chr11	Chr11_gene_1254.12	125398486	125401490	ERF053	ethylene-responsive transcription factor ERF053
RKS1-q11-2	Chr11	Chr11_gene_1254	125403529	125410241	PORA	protochlorophyllide reductase
RKS1-q11-2	Chr11	Chr11_gene_1254.45	125413058	125416129	STA1	protein STABILIZED1
RKS1-q13-2,RKS2-q13-3	Chr13	Chr13_gene_153.5	15290736	15294577	--	signal recognition particle receptor subunit beta-like
RKS1-q13-1,RKS2-q13-2	Chr13	Chr13_gene_199.3	19937447	19939289	PRIN2	protein PLASTID REDOX INSENSITIVE 2
RKS1-q13-1,RKS2-q13-2	Chr13	Chr13_gene_199.6	19939937	19943409	yuxK	DCC family protein At1g52590, chloroplastic
RKS1-q13-1,RKS2-q13-2	Chr13	Chr13_gene_199.44	19956754	19958637	At1g50920	nucleolar GTP-binding protein 1-like
RKS1-q13-2,RKS2-q13-3	Chr13	Chr13_gene_878	87785887	87793113	URH1	uridine nucleosidase 1
RKS2-q13-1	Chr13	Chr13_gene_1557.18	155777398	155778781	--	transcription factor ORG2
RKS2-q13-1	Chr13	Chr13_gene_1558.4	155790215	155790918	--	disease resistance protein At4g27190-like
RKS2-q13-1	Chr13	Chr13_gene_1802.43	180206852	180218682	SINAT2	E3 ubiquitin-protein ligase SINAT2
RKS1-q14-2,RKS2-q14	Chr14	Chr14_gene_178.3	17846475	17848643	PCMP-E40	pentatricopeptide repeat-containing protein At4g32430, mitochondrial
RKS1-q14-2,RKS2-q14	Chr14	Chr14_gene_178.43	17851421	17852779	RPS30A	40S ribosomal protein S30
RKS1-q14-2,RKS2-q14	Chr14	Chr14_gene_1238.15	123861384	123870397	v1g169424	eukaryotic translation initiation factor 3 subunit L-like
RKS1-q14-1	Chr14	Chr14_gene_1406.32	140624870	140626255	BPA1	binding partner of ACD11 1 isoform X2
RSF-q2-1	Chr02	Chr02_gene_288.21	28828116	28829927	SWI3C	SWI/SNF complex subunit SWI3C isoform X2
RSF-q2-2	Chr02	Chr02_gene_351.11	35148447	35155046	BET12	bet1-like SNARE 1-2
RSF-q2-1	Chr02	Chr02_gene_1882.2	188265445	188287075	PA200	proteasome activator subunit 4
RSF-q2-1	Chr02	Chr02_gene_1883.16	188292165	188296731	COX15	cytochrome c oxidase assembly protein COX15 isoform X2
RSF-q3-1	Chr03	Chr03_gene_453.21	45310463	45311455	MIK2	MDIS1-interacting receptor like kinase 2 isoform X1
RSF-q3-2	Chr03	Chr03_gene_1128.94	112840217	112840931	--	gag-pol precursor
RSF-q4-1	Chr04	Chr04_gene_1698.3	169861197	169864658	OPT5	oligopeptide transporter 1-like
RSF-q4-1	Chr04	Chr04_gene_1698.4	169878437	169881673	PPRD2	polyprenol reductase 2-like
RSF-q6-2	Chr06	Chr06_gene_1055.24	105523599	105528791	BOR1	probable boron transporter 2
RSF-q6-1	Chr06	Chr06_gene_1340	133987943	134003115	Xyl1	beta-xylosidase/alpha-L-arabinofuranosidase 2
RSF-q6-1	Chr06	Chr06_gene_1340.9	133992632	133994068	--	Zinc finger, CCCH-type
RSF-q7-2	Chr07	Chr07_gene_447.33	44683372	44689468	Os02g0146600	eukaryotic initiation factor 4A-8
RSF-q7-2	Chr07	Chr07_gene_847	84698063	84699221	At3g42630	pentatricopeptide repeat-containing protein At3g42630 isoform X2
RSF-q8-3	Chr08	Chr08_gene_179.24	17927963	17928824	--	DUF3700 domain-containing protein
RSF-q8-2	Chr08	Chr08_gene_594.28	59441451	59443543	--	myosin-2 heavy chain-like
RSF-q9-2	Chr09	Chr09_gene_311.33	31136801	31142971	--	putative nuclease HARBI1
RSF-q9-1	Chr09	Chr09_gene_808.39	80872078	80883835	NPF2.11	protein NRT1/ PTR FAMILY 2.10-like isoform X2
RSF-q9-3	Chr09	Chr09_gene_1062.3	106236675	106262043	TAF2	transcription initiation factor TFIID subunit 2
RSF-q9-3	Chr09	Chr09_gene_1073.24	107258472	107290186	SCD1	DENN domain and WD repeat-containing protein SCD1 isoform X1
RSF-q9-1	Chr09	Chr09_gene_1208.17	120829321	120843378	XLG3	extra-large guanine nucleotide-binding protein 3-like
RSF-q9-1	Chr09	Chr09_gene_1208.19	120844807	120851170	ssu72	RNA polymerase II subunit A C-terminal domain phosphatase SSU72
RSF-q11-1	Chr11	Chr11_gene_4.28	472392	474918	At3g03070	NADH dehydrogenase
RSF-q11-1	Chr11	Chr11_gene_133.3	13276190	13280966	--	flocculation protein FLO11-like
RSF-q11-2	Chr11	Chr11_gene_261.44	26180069	26183854	PME17	pectinesterase 2
RSF-q11-3	Chr11	Chr11_gene_516.4	51618778	51619323	ZAT5	zinc finger protein ZAT11-like
RSF-q11-3	Chr11	Chr11_gene_810.26	81011161	81012525	HB2	non-symbiotic hemoglobin 2
RSF-q14-1	Chr14	Chr14_gene_354.25	35469045	35470691	CYP89A9	cytochrome P450 89A2-like
RSF-q14-3	Chr14	Chr14_gene_468.3	46878854	46882661	RLK5	receptor-like protein kinase HSL1
OC-q1-2	Chr01	Chr01_gene_152.21	15246426	15248667	RRA3	arabinosyltransferase RRA3-like
C20:1-q1-1	Chr01	Chr01_gene_1601.5	160120181	160121522	CDR1	aspartyl protease family protein
C16:0-q1-1	Chr01	Chr01_gene_205.39	20493088	20495402	SBT1.7	subtilisin-like protease SBT1.7
C18:3-q1	Chr01	Chr01_gene_227.43	22772288	22780677	TOGT1	Scopoletin glucosyltransferase, partial
C18:3-q1	Chr01	Chr01_gene_266.5	26608073	26622920	DIOX2	1-aminocyclopropane-1-carboxylate oxidase-like
C18:3-q1	Chr01	Chr01_gene_395.17	39571181	39578765	Syncrip	heterogeneous nuclear ribonucleoprotein R-like isoform X1
C18:3-q1	Chr01	Chr01_gene_395.4	39580274	39583506	rps6	40S ribosomal protein S6
C16:0-q1-2	Chr01	Chr01_gene_502.19	50235090	50239971	ARP2	60S ribosomal protein L3-2
OC-q1-1	Chr01	Chr01_gene_517.17	51769001	51777745	SOT15	cytosolic sulfotransferase 15-like
C20:1-q1-2	Chr01	Chr01_gene_885.16	88549441	88557250	Alg13	UDP-N-acetylglucosamine transferase subunit ALG13 homolog
OC-q1-1	Chr01	Chr01_gene_885.16	88549441	88557250	Alg13	UDP-N-acetylglucosamine transferase subunit ALG13 homolog
C20:1-q1-2	Chr01	Chr01_gene_885.17	88558836	88563743	PBL7	serine/threonine-protein kinase CDL1-like
OC-q1-1	Chr01	Chr01_gene_885.17	88558836	88563743	PBL7	serine/threonine-protein kinase CDL1-like
C16:0-q2-2	Chr02	Chr02_gene_1091.2	109131249	109134133	PLT4	polyol transporter 4
C18:0-q2	Chr02	Chr02_gene_1105.9	110508093	110508656	--	protein ACCELERATED CELL DEATH 6-like
C18:2-q2-1	Chr02	Chr02_gene_1105.9	110508093	110508656	--	protein ACCELERATED CELL DEATH 6-like
C16:0-q2-1	Chr02	Chr02_gene_1242.37	124230618	124232970	--	Calcium-binding mitochondrial carrier protein SCaMC-1-A
C18:0-q2	Chr02	Chr02_gene_151.2	15145311	15149133	ARF2B	auxin response factor 2
C18:0-q2	Chr02	Chr02_gene_151.8	15127287	15140010	MED33A	mediator of RNA polymerase II transcription subunit 33A-like
C18:2-q2-2	Chr02	Chr02_gene_649.29	64883358	64884597	--	myosin-2 heavy chain-like
C18:2-q2-2	Chr02	Chr02_gene_806.11	80676603	80680784	SAD	stearoyl-[acyl-carrier-protein] 9-desaturase, chloroplastic
C18:0-q3-2	Chr03	Chr03_gene_1394.37	139480048	139480922	--	Bromodomain adjacent to zinc finger domain 1A
C18:0-q3-2	Chr03	Chr03_gene_1394.8	139482312	139485616	At1g07590	pentatricopeptide repeat-containing protein At1g07590, mitochondrial
C18:0-q3-2	Chr03	Chr03_gene_1395.11	139488605	139490542	MTA	metallothionein-like protein 1
C16:0-q3-2	Chr03	Chr03_gene_1405.12	140539325	140541041	DOF3.6	dof zinc finger protein DOF3.6
C18:0-q3-2	Chr03	Chr03_gene_1410.15	141030765	141031076	SlH4	histone H4
OC-q3	Chr03	Chr03_gene_151.16	15151782	15155717	--	probable thylakoidal processing peptidase 2, chloroplastic
OC-q3	Chr03	Chr03_gene_1822.27	182236352	182238909	--	F-box/FBD/LRR-repeat protein At1g13570 isoform X1
OC-q3	Chr03	Chr03_gene_1822.28	182254412	182258360	GNS1	Glucan endo-1,3-beta-glucosidase, basic isoform
C16:0-q3-1	Chr03	Chr03_gene_558.45	55857928	55860596	TBL7	protein trichome berefringence-like 7
C16:0-q3-2	Chr03	Chr03_gene_592.82	59232319	59235731	WAK2	wall-associated receptor kinase 2
OC-q3	Chr03	Chr03_gene_85.1	8530559	8532214	GLOX	WSC domain-containing protein ARB_07867 precursor
C16:0-q4-3	Chr04	Chr04_gene_1455.15	145504541	145504849	--	transcription factor DYSFUNCTIONAL TAPETUM 1
C18:3-q4-2	Chr04	Chr04_gene_1621	162182468	162186767	PLPBP	proline synthase co-transcribed bacterial homolog protein isoform X1
C18:3-q4-2	Chr04	Chr04_gene_1622.2	162187518	162197166	PCMP-E99	pentatricopeptide repeat-containing protein At4g04370
C16:0-q4-2	Chr04	Chr04_gene_20.34	2018490	2038371	NAP1	protein NAP1
C18:0-q4	Chr04	Chr04_gene_438.2	43872747	43874300	CSE	caffeoylshikimate esterase isoform X1
C18:0-q4	Chr04	Chr04_gene_439.3	43878270	43891385	CHR28	helicase-like transcription factor CHR28 isoform X1
C16:0-q4-2	Chr04	Chr04_gene_487.25	48705505	48720327	--	disease resistance RPP13-like protein 4
C18:0-q4	Chr04	Chr04_gene_58.17	5834336	5836220	MYB61	transcription factor MYB86-like isoform X1
C18:3-q4-2	Chr04	Chr04_gene_629.7	62928012	62929445	--	zinc finger MYND domain-containing protein 15
C18:3-q4-1	Chr04	Chr04_gene_667.32	66697699	66708478	--	F-box domain-containing protein/FBD domain-containing protein
C18:0-q4	Chr04	Chr04_gene_845.18	84571469	84574369	At4g27190	probable disease resistance protein At4g27220 isoform X2
C20:1-q4-1	Chr04	Chr04_gene_863.21	86311611	86323280	--	MORN domain-containing protein
C18:3-q4-1	Chr04	Chr04_gene_995.16	99487904	99489510	MEL1	protein argonaute 5
C18:3-q4-1	Chr04	Chr04_gene_995.17	99491667	99492448	MD1	malate dehydrogenase, cytoplasmic-like
C18:2-q5-1	Chr05	Chr05_gene_1329.1	132905171	132918121	--	dnaJ homolog subfamily C member 3 homolog isoform X3
C18:2-q5-2	Chr05	Chr05_gene_434.42	43384266	43389555	At1g09760	U2 small nuclear ribonucleoprotein A'
C18:3-q5-1	Chr05	Chr05_gene_480.42	48088464	48089144	--	protein ACCELERATED CELL DEATH 6-like
C18:0-q5	Chr05	Chr05_gene_982.4	98242798	98247535	RCH2	receptor-like protein kinase 2 isoform X1
C16:0-q6	Chr06	Chr06_gene_1017.3	101704784	101709797	ARF23	auxin response factor 23 isoform X1
C18:2-q6	Chr06	Chr06_gene_1017.3	101704784	101709797	ARF23	auxin response factor 23 isoform X1
C18:2-q6	Chr06	Chr06_gene_916.33	91667134	91668585	HSFA6b	heat stress transcription factor A-6b
C20:1-q7-2	Chr07	Chr07_gene_1101.37	110132663	110135435	--	leucine-rich repeat extensin-like protein 5
C18:3-q7	Chr07	Chr07_gene_1256.36	125636732	125642361	dsk1	SRSF protein kinase 1-like
C20:1-q7-1	Chr07	Chr07_gene_1256.36	125636732	125642361	dsk1	SRSF protein kinase 1-like
C20:1-q7-2	Chr07	Chr07_gene_1439.8	143910583	143920334	FPP7	filament-like plant protein 7 isoform X2
C20:1-q7-2	Chr07	Chr07_gene_827.11	82706681	82714985	Os11g0516000	long chain base biosynthesis protein 2a
C20:1-q7-2	Chr07	Chr07_gene_827.15	82701145	82702017	--	ankyrin repeat and SAM domain-containing protein 6
C16:0-q8	Chr08	Chr08_gene_315.33	31534559	31539312	CEQORH	ADH_N domain-containing protein/ADH_zinc_N_2 domain-containing protein
C18:1-q8	Chr08	Chr08_gene_315.33	31534559	31539312	CEQORH	ADH_N domain-containing protein/ADH_zinc_N_2 domain-containing protein
C18:3-q8-1	Chr08	Chr08_gene_329.31	32913276	32918112	BASS3	probable sodium/metabolite cotransporter BASS3, chloroplastic
C16:0-q8	Chr08	Chr08_gene_375.29	37573321	37582447	RPS26C	40S ribosomal protein S26-1
C18:3-q8-1	Chr08	Chr08_gene_920.4	92017614	92019140	At1g51440	phospholipase A1-Igamma3, chloroplastic-like
C18:3-q10	Chr10	Chr10_gene_1427.2	142710589	142723130	CSI1	C2 domain-containing protein/Arm domain-containing protein
C18:1-q10-1	Chr10	Chr10_gene_1594.32	159382320	159400781	--	Transducin/WD40 repeat-like superfamily protein isoform 1
OC-q10	Chr10	Chr10_gene_1645.3	164530252	164555457	At3g51120	zinc finger CCCH domain-containing protein 44
C20:1-q10-1	Chr10	Chr10_gene_165.2	16546111	16548648	Os03g0733400	zinc finger BED domain-containing protein RICESLEEPER 2-like
C16:0-q10-2	Chr10	Chr10_gene_278.58	27859128	27864091	--	phosphatidylinositol/phosphatidylcholine transfer protein SFH12-like
C18:2-q10-2	Chr10	Chr10_gene_278.58	27859128	27864091	--	phosphatidylinositol/phosphatidylcholine transfer protein SFH12-like
C20:1-q10-2	Chr10	Chr10_gene_323.18	32310334	32312617	LECRKS4	L-type lectin-domain containing receptor kinase S.4
C16:0-q10-1	Chr10	Chr10_gene_573.7	57379046	57385107	HEX6	Major facilitator superfamily protein
C18:1-q10-2	Chr10	Chr10_gene_573.7	57379046	57385107	--	myosin-2 heavy chain-like
C18:2-q10-1	Chr10	Chr10_gene_573.7	57379046	57385107	HEX6	Major facilitator superfamily protein
C20:1-q10-1	Chr10	Chr10_gene_630.22	63022402	63034451	At5g51380	F-box protein At5g51380-like
C20:1-q11-3	Chr11	Chr11_gene_1500.19	149977987	149980177	CYP72A1	Secologanin synthase
OC-q11-1	Chr11	Chr11_gene_1544.15	154428581	154445993	IDM1	increased DNA methylation 1 isoform X1
C16:0-q11-1	Chr11	Chr11_gene_1675.48	167549870	167553781	FAX5	protein FATTY ACID EXPORT 5-like
C16:0-q11-3	Chr11	Chr11_gene_399.4	39965562	39974984	ASNAP2	alpha-soluble NSF attachment protein-like
C18:2-q11-1	Chr11	Chr11_gene_399.4	39965562	39974984	ASNAP2	alpha-soluble NSF attachment protein-like
C18:2-q11-1	Chr11	Chr11_gene_977	97699029	97706148	THA1	probable low-specificity L-threonine aldolase 1
C18:2-q12	Chr12	Chr12_gene_1512.23	151267140	151268762	TS1	threonine synthase, chloroplastic
C16:0-q12	Chr12	Chr12_gene_41	4109713	4111473	--	ARM REPEAT PROTEIN INTERACTING WITH ABF2
C18:1-q12	Chr12	Chr12_gene_41	4109713	4111473	--	ARM REPEAT PROTEIN INTERACTING WITH ABF2
C16:0-q12	Chr12	Chr12_gene_41.4	4115165	4115832	At1g70590	F-box domain, cyclin-like protein
C18:1-q12	Chr12	Chr12_gene_41.4	4115165	4115832	At1g70590	F-box domain, cyclin-like protein
C18:2-q12	Chr12	Chr12_gene_701.2	70149780	70152075	HSP26-A	probable glutathione S-transferase
C18:2-q12	Chr12	Chr12_gene_701.3	70156481	70161829	FH11	Actin-binding FH2 family protein
OC-q13-3	Chr13	Chr13_gene_1304.23	130385374	130394920	PRA1A1	PRA1 family protein A1-like
OC-q13-3	Chr13	Chr13_gene_1323.11	132341261	132343524	--	DUF674 family protein
C18:0-q13-3	Chr13	Chr13_gene_1557.2	155733408	155733773	--	Werner Syndrome-like exonuclease
C20:1-q13-1	Chr13	Chr13_gene_211.13	21096616	21112131	THRRS	threonine--tRNA ligase, mitochondrial 1-like
C20:1-q13-2	Chr13	Chr13_gene_457.2	45742140	45744433	--	RNA polymerase II degradation factor 1
OC-q13-2	Chr13	Chr13_gene_60.41	6067870	6073887	RPL17B	60S ribosomal protein L17-2
C18:3-q13-2	Chr13	Chr13_gene_607.4	60723787	60726867	ACA12	calcium-transporting ATPase 12, plasma membrane-type
C18:2-q13	Chr13	Chr13_gene_701.2	70097990	70099676	PME8	probable pectinesterase 8
C18:0-q13-3	Chr13	Chr13_gene_815.9	81485556	81487322	MOB1A	MOB kinase activator-like 1A isoform X4
C16:0-q14	Chr14	Chr14_gene_1239.24	123937809	123947485	MYB3R4	myb-related protein 3R-1 isoform X2
C16:0-q14	Chr14	Chr14_gene_1239.25	123960928	123968258	LA1	la protein 1
C16:0-q14	Chr14	Chr14_gene_536.48	53612624	53622465	At3g26560	probable pre-mRNA-splicing factor ATP-dependent RNA helicase DEAH5
C18:3-q14-1	Chr14	Chr14_gene_706.32	70624719	70640115	MBD13	methyl-CpG-binding domain-containing protein 13 isoform X2
C18:3-q14-1	Chr14	Chr14_gene_706.34	70642848	70646058	ERG3	elicitor responsive protein 3
OC-q14	Chr14	Chr14_gene_931.16	93155254	93158468	--	coiled-coil domain-containing protein 97
C18:3-q15-1	Chr15	Chr15_gene_1233.1	123347138	123349546	At2g01810	PHD finger protein MALE MEIOCYTE DEATH 1-like
C18:0-q15	Chr15	Chr15_gene_1249.3	124890508	124896241	TMK1	probable receptor protein kinase TMK1
C18:3-q15-1	Chr15	Chr15_gene_520.3	52067430	52070244	RLP32	leucine-rich repeat receptor-like protein FASCIATED EAR2
OC-q15	Chr15	Chr15_gene_520.3	52067430	52070244	RLP32	leucine-rich repeat receptor-like protein FASCIATED EAR2
C16:0-q15-2	Chr15	Chr15_gene_748.45	74859969	74861988	WRI1	Integrase-type DNA-binding superfamily protein
C18:0-q15	Chr15	Chr15_gene_748.45	74859969	74861988	WRI1	Integrase-type DNA-binding superfamily protein
C18:1-q15-3	Chr15	Chr15_gene_748.45	74859969	74861988	WRI1	Integrase-type DNA-binding superfamily protein
C18:3-q15-1	Chr15	Chr15_gene_748.45	74859969	74861988	WRI1	Integrase-type DNA-binding superfamily protein
C18:1-q15-1	Chr15	Chr15_gene_883.16	88308487	88309283	SPH29	pumilio homolog 15-like
C18:2-q15	Chr15	Chr15_gene_883.16	88308487	88309283	SPH29	pumilio homolog 15-like
